# Supplementary material for: Haplotype-phased genome and evolution of phytonutrient pathways of tetraploid blueberry
Source: Gigascience. 2019 Jan 31;8(3):giz012. doi: 10.1093/gigascience/giz012 (PMC6423372; doi:10.1093/gigascience/giz012)
Supplement: Supplemental Files [file giz012_supplemental_files.zip]

Archive with 7 entries (7 files):
- Extended_Data_Table1.xlsx
- Extended_Data_Table2.xlsx
- Extended_Data_Table3.xlsx
- Extended_Data_Table4.xlsx
- Extended_Data_Table5.xlsx
- Extended_Data_Table6.xlsx
- Supplement-BB_December_2018.pdf
