# Supplementary material for: Haplotype-phased genome and evolution of phytonutrient pathways of tetraploid blueberry
Source: Gigascience. 2019 Jan 31;8(3):giz012. doi: 10.1093/gigascience/giz012 (PMC6423372; doi:10.1093/gigascience/giz012)
Supplement: Supplemental Files [file giz012_supplemental_files.zip › Extended_Data_Table1.xlsx]

## Sheet: Genome Size
FLOW CYTOMETRIC ESTIMATION OF NUCLEAR DNA CONTENT OF PLANT SAMPLES
Date of analysis: 03/24/16
Sample name	Sample ID	Sample	Standard(int.)	DNA content	St. Dev
		G0+G1	G0+G1
		mean	mean	(pg/2C)	±
Draper	10	178.66	272.47	1.63926
V. corymbosum		189.51	290.77	1.62938
		210.66	315.85	1.66741
		230.37	340.2	1.6929
				1.65724	0.0287192
Caluclation for Genome Size	Average Estimate
DNA content to Mb conversion (1C = 980Mb *)	1626.8
	Estimate (- 1 St. Dev.)
* Grover et al., 2004 Genome Research.	1595.95
https://genome.cshlp.org/content/14/8/1474.full
	Estimate (+ 1 St. Dev.)
	1652.24
