# Supplementary material for: Haplotype-phased genome and evolution of phytonutrient pathways of tetraploid blueberry
Source: Gigascience. 2019 Jan 31;8(3):giz012. doi: 10.1093/gigascience/giz012 (PMC6423372; doi:10.1093/gigascience/giz012)
Supplement: Supplemental Files [file giz012_supplemental_files.zip › Extended_Data_Table2.xlsx]

## Sheet: Extended_Data_Table2
Extended Data Table 2: Diffrentially expressed genes in developing blueberry fruit.
Ripe fruit vs petal fall								Petal fall vs small green fruit								Small green vs expanding green fruit								Expanding green vs pink fruit								Pink fruit vs color_changed_100%								Color_changed_100% vs unripe fruit								Unripe vs ripe fruit
	baseMean	log2FoldChange	lfcSE	stat	pvalue	padj			baseMean	log2FoldChange	lfcSE	stat	pvalue	padj			baseMean	log2FoldChange	lfcSE	stat	pvalue	padj			baseMean	log2FoldChange	lfcSE	stat	pvalue	padj			baseMean	log2FoldChange	lfcSE	stat	pvalue	padj			baseMean	log2FoldChange	lfcSE	stat	pvalue	padj			baseMean
snap_masked-VaccDscaff40-processed-gene-30.9	526.273	25.0191	2.3416	10.6846	1.20126e-26	4.56283e-25		maker-VaccDscaff36-augustus-gene-141.30	87.6688	24.8613	3.45394	7.19795	NA	NA		maker-VaccDscaff26-augustus-gene-282.20	183.225	35.3867	3.75736	9.41796	4.59941e-21	9.22025e-18		maker-VaccDscaff11-augustus-gene-179.19	1060.3	17.7594	2.71119	6.55042	5.73762e-11	8.94898e-09		maker-VaccDscaff27-snap-gene-252.33	29.039	23.6852	2.9254	8.09639	NA	NA		augustus_masked-VaccDscaff30-processed-gene-241.4	5.37961	5.61845	1.77649	3.16267	0.00156332	0.0161485		augustus_masked-VaccDscaff33-processed-gene-22.0	75.2811
maker-VaccDscaff41-augustus-gene-256.15	301.339	24.1181	2.85828	8.43799	3.22839e-17	5.90364e-16		augustus_masked-VaccDscaff7-processed-gene-282.4	155.51	24.7323	3.95688	6.25045	4.09e-10	3.22e-08		maker-VaccDscaff6-snap-gene-81.30	42.0035	33.3911	3.81947	8.74233	2.28354e-18	3.20439e-15		snap_masked-VaccDscaff1-processed-gene-77.23	183.182	17.6649	2.43163	7.26464	3.7403e-13	9.67873e-11		maker-VaccDscaff20-augustus-gene-287.22	29.1983	23.6276	5.48233	4.30977	1.63421e-05	0.000147542		maker-VaccDscaff5-augustus-gene-331.38	2.65588	5.34761	1.67594	3.19082	0.0014187	NA		maker-VaccDscaff2-augustus-gene-157.19	460.844
maker-VaccDscaff18-augustus-gene-31.40	367.329	24.1138	2.80723	8.58988	8.70618e-18	1.67266e-16		augustus_masked-VaccDscaff27-processed-gene-55.6	115.141	24.6001	3.37303	7.29318	3.03e-13	4.1e-11		maker-VaccDscaff18-augustus-gene-31.40	367.329	29.3247	2.99915	9.77766	1.40414e-22	3.17802e-19		maker-VaccDscaff27-snap-gene-30.37	29.2097	10.1185	5.52535	1.83128	0.0670587	0.30754		maker-VaccDscaff15-augustus-gene-298.31	25.1335	23.1409	2.9962	7.72344	1.13235e-14	4.58865e-13		maker-VaccDscaff1-augustus-gene-22.44	11.971	5.32679	2.45251	2.17198	0.0298572	0.095946		snap_masked-VaccDscaff46-processed-gene-77.18	40.263
augustus_masked-VaccDscaff44-processed-gene-236.5	224.136	23.9446	3.27328	7.31515	2.57086e-13	3.16692e-12		maker-VaccDscaff34-augustus-gene-275.39	34.6692	24.3983	3.41585	7.14267	9.15e-13	1.15e-10		maker-VaccDscaff27-snap-gene-252.33	29.039	19.712	2.9405	6.70363	NA	NA		augustus_masked-VaccDscaff47-processed-gene-149.7	28.6518	10.0849	4.14695	2.43189	0.0150202	0.115422		maker-VaccDscaff28-snap-gene-84.31	12.259	22.4258	5.52575	4.05843	4.94044e-05	0.000396657		maker-VaccDscaff40-augustus-gene-168.49	7.78543	5.19315	1.34061	3.87371	0.000107189	0.00385973		maker-VaccDscaff30-snap-gene-222.23	271.69
maker-VaccDscaff7-augustus-gene-177.35	222.436	23.9072	2.63525	9.07209	1.1676e-19	2.63616e-18		maker-VaccDscaff24-snap-gene-198.41	85.7948	23.5742	3.0517	7.72493	1.12e-14	1.94e-12		maker-VaccDscaff41-augustus-gene-24.20	121.282	19.1132	2.34431	8.15303	3.54928e-16	3.89107e-13		augustus_masked-VaccDscaff27-processed-gene-260.5	20.0169	9.58013	5.5255	1.73381	0.0829527	0.349593		maker-VaccDscaff24-augustus-gene-60.35	47.0314	22.4072	2.79251	8.02405	1.02315e-15	4.64252e-14		maker-VaccDscaff38-snap-gene-276.34	17.4558	5.11988	1.34026	3.82006	0.00013342	0.00437659		maker-VaccDscaff1-snap-gene-417.35	20.4454
maker-VaccDscaff15-snap-gene-129.29	208.485	23.8159	2.6601	8.95303	3.45854e-19	7.50677e-18		maker-VaccDscaff20-augustus-gene-319.36	81.0506	19.678	2.67583	7.35396	1.92e-13	2.7e-11		maker-VaccDscaff20-augustus-gene-287.22	29.1983	17.0779	5.52444	3.09133	0.00199264	0.0641035		maker-VaccDscaff34-augustus-gene-86.32	34.3976	9.38883	3.22389	2.91227	0.00358812	0.0407587		maker-VaccDscaff11-augustus-gene-312.31	41.888	22.0757	2.50927	8.79768	1.39674e-18	8.49486e-17		snap_masked-VaccDscaff15-processed-gene-35.15	2.51372	5.10782	1.63623	3.12171	0.00179807	NA		maker-VaccDscaff19-snap-gene-306.36	75.7872
maker-VaccDscaff1-augustus-gene-323.24	172.296	23.5619	5.4009	4.36258	1.28536e-05	5.05651e-05		maker-VaccDscaff42-augustus-gene-192.39	30.7078	19.5898	3.08323	6.35367	2.1e-10	1.73e-08		maker-VaccDscaff28-snap-gene-84.31	12.259	16.7394	5.58197	2.99884	0.00271014	0.0792958		maker-VaccDscaff34-augustus-gene-259.31	17.4426	9.33226	4.27398	2.1835	0.0289987	0.180105		augustus_masked-VaccDscaff6-processed-gene-48.3	1298.79	10.9804	0.751579	14.6097	2.43483e-48	1.538e-45		snap_masked-VaccDscaff4-processed-gene-342.14	4.47053	4.98673	1.33608	3.73236	0.000189694	0.00527364		maker-VaccDscaff19-augustus-gene-305.22	213.137
augustus_masked-VaccDscaff32-processed-gene-299.1	184.816	23.4908	2.94439	7.97816	1.48536e-15	2.31277e-14		maker-VaccDscaff45-augustus-gene-58.28	102.66	18.7149	2.90692	6.43806	NA	NA		maker-VaccDscaff24-snap-gene-131.21	73.8655	15.3215	3.0808	4.97323	6.58478e-07	0.000114358		augustus_masked-VaccDscaff47-processed-gene-151.2	14.8181	9.12581	1.79767	5.07647	3.84515e-07	2.15843e-05		maker-VaccDscaff46-augustus-gene-167.31	7373.57	10.8588	0.910268	11.9293	8.33017e-33	1.7208e-30		maker-VaccDscaff22-augustus-gene-337.30	17.1313	4.96419	1.32659	3.74208	0.000182505	0.00519095		maker-VaccDscaff35-snap-gene-151.29	18.5248
augustus_masked-VaccDscaff22-processed-gene-174.4	125.707	23.4016	2.42298	9.6582	4.53785e-22	1.24461e-20		maker-VaccDscaff34-augustus-gene-21.25	152.014	18.4904	2.22988	8.2921	1.11e-16	2.56e-14		maker-VaccDscaff22-snap-gene-107.34	53.358	15.3177	2.6291	5.82622	5.66954e-09	1.77586e-06		augustus_masked-VaccDscaff43-processed-gene-51.4	11.1967	8.78081	5.52585	1.58904	0.112051	0.415009		augustus_masked-VaccDscaff11-processed-gene-226.7	1688.82	10.8564	1.1568	9.38483	6.30174e-21	4.89524e-19		snap_masked-VaccDscaff29-processed-gene-151.15	6.59702	4.93686	1.28938	3.82888	0.000128728	0.00428577		maker-VaccDscaff4-augustus-gene-331.23	341.548
maker-VaccDscaff26-augustus-gene-282.20	183.225	23.3404	3.56795	6.54168	6.08309e-11	5.60035e-10		maker-VaccDscaff11-augustus-gene-130.25	103.733	18.2656	2.80874	6.50313	7.87e-11	7.03e-09		maker-VaccDscaff28-snap-gene-64.46	38.7149	14.6062	3.27483	4.46014	8.19049e-06	0.000939486		maker-VaccDscaff45-augustus-gene-34.28	13.7	8.01992	4.20572	1.90691	0.0565323	0.276906		maker-VaccDscaff18-augustus-gene-68.43	497.147	10.7463	1.58176	6.79388	1.09159e-11	3.05738e-10		snap_masked-VaccDscaff23-processed-gene-111.14	3.79559	4.92869	1.48343	3.32249	0.000892194	0.0119098		maker-VaccDscaff26-augustus-gene-131.26	44.181
augustus_masked-VaccDscaff7-processed-gene-282.4	155.51	22.8591	3.77765	6.05116	1.43808e-09	1.09075e-08		maker-VaccDscaff1-augustus-gene-237.20	48.7488	18.2258	2.02536	8.99881	2.28e-19	7.46e-17		snap_masked-VaccDscaff22-processed-gene-112.13	103.342	9.11332	0.853527	10.6773	1.30065e-26	4.3456e-23		augustus_masked-VaccDscaff7-processed-gene-2.9	20.0442	7.83539	3.65182	2.14561	0.0319042	0.191137		maker-VaccDscaff11-augustus-gene-368.33	1692.64	10.7176	0.998789	10.7306	7.31593e-27	9.84711e-25		maker-VaccDscaff41-augustus-gene-245.31	3.56104	4.92759	1.54799	3.18322	0.00145646	NA		maker-VaccDscaff8-snap-gene-39.28	175.457
augustus_masked-VaccDscaff27-processed-gene-55.6	115.141	22.5333	3.1609	7.12876	1.01279e-12	1.15748e-11		augustus_masked-VaccDscaff32-processed-gene-299.1	184.816	18.12	3.17114	5.71404	1.1e-08	6.36e-07		augustus_masked-VaccDscaff43-processed-gene-254.3	158.178	8.93214	0.841382	10.616	2.51002e-26	8.00502e-23		augustus_masked-VaccDscaff20-processed-gene-162.4	4.50861	7.52716	3.27562	2.29793	0.0215658	0.148181		maker-VaccDscaff11-augustus-gene-19.20	188.01	10.5879	1.26664	8.35908	6.32087e-17	3.28402e-15		augustus_masked-VaccDscaff4-processed-gene-46.18	1.52526	4.92149	2.20742	2.22952	0.0257791	NA		augustus_masked-VaccDscaff23-processed-gene-90.2	93.707
maker-VaccDscaff11-augustus-gene-130.25	103.733	22.4852	2.55013	8.81725	1.17303e-18	2.43857e-17		maker-VaccDscaff7-augustus-gene-177.35	222.436	17.4081	2.88642	6.03101	1.63e-09	1.12e-07		augustus_masked-VaccDscaff21-processed-gene-367.0	14.8586	7.94	1.74574	4.54821	5.41051e-06	0.000675476		augustus_masked-VaccDscaff22-processed-gene-324.8	3.04616	6.87061	2.8716	2.39261	0.0167291	0.124847		maker-VaccDscaff15-snap-gene-360.52	4690.37	10.5672	0.958347	11.0265	2.84728e-28	4.27151e-26		augustus_masked-VaccDscaff24-processed-gene-138.5	22.4098	4.82325	1.26761	3.80499	0.000141809	0.00449968		maker-VaccDscaff2-snap-gene-129.44	4.23309
maker-VaccDscaff14-snap-gene-62.30	92.0291	22.4292	2.78591	8.05091	8.21781e-16	1.31167e-14		maker-VaccDscaff17-augustus-gene-360.21	108.355	17.0644	2.47175	6.90378	5.06e-12	5.61e-10		maker-VaccDscaff25-augustus-gene-194.28	3.5512	6.64608	3.74521	1.77456	NA	NA		maker-VaccDscaff17-augustus-gene-293.24	28.9672	6.80231	1.54777	4.39491	1.10818e-05	0.000387834		maker-VaccDscaff24-snap-gene-35.43	9675.97	10.565	0.843235	12.5292	5.17002e-36	1.41556e-33		maker-VaccDscaff40-snap-gene-118.27	3.99671	4.80372	1.53584	3.12774	0.00176153	0.0172423		augustus_masked-VaccDscaff23-processed-gene-147.5	102.522
maker-VaccDscaff29-augustus-gene-178.24	84.5543	22.2977	2.38073	9.36591	7.53981e-21	1.87418e-19		maker-VaccDscaff27-augustus-gene-225.26	19.446	16.712	2.5661	6.5126	7.39e-11	6.67e-09		maker-VaccDscaff30-augustus-gene-281.26	2.58621	6.63688	4.85827	1.3661	0.171908	0.829715		augustus_masked-VaccDscaff25-processed-gene-332.5	8.04883	6.80156	2.6833	2.53477	0.0112521	0.0942014		maker-VaccDscaff43-snap-gene-40.59	1958.09	10.4875	1.0728	9.77584	1.42965e-22	1.30647e-20		augustus_masked-VaccDscaff19-processed-gene-41.1	1.64488	4.74968	2.0245	2.3461	0.0189711	NA		augustus_masked-VaccDscaff28-processed-gene-283.8	16.997
maker-VaccDscaff24-snap-gene-198.41	85.7948	22.199	2.81553	7.88446	3.15887e-15	4.75281e-14		snap_masked-VaccDscaff14-processed-gene-387.38	51.9792	16.6071	4.32346	3.84116	0.000122453	0.00239283		maker-VaccDscaff34-augustus-gene-26.31	38.8818	6.47415	1.23905	5.22509	1.74067e-07	3.56067e-05		maker-VaccDscaff12-augustus-gene-263.7	2.72814	6.75195	5.24566	1.28715	0.198042	0.55895		maker-VaccDscaff27-augustus-gene-9.11	164.887	10.4182	2.69243	3.86942	NA	NA		augustus_masked-VaccDscaff26-processed-gene-98.3	5.62433	4.70847	1.33853	3.51764	0.000435395	0.00813652		augustus_masked-VaccDscaff15-processed-gene-360.12	5.29042
maker-VaccDscaff20-augustus-gene-319.36	81.0506	22.1662	2.40303	9.22426	2.85513e-20	6.77101e-19		maker-VaccDscaff18-snap-gene-42.36	251.321	15.6918	2.79852	5.60718	2.06e-08	1.13e-06		maker-VaccDscaff9-augustus-gene-397.28	97.3912	6.45718	1.84732	3.49544	0.000473288	0.0222569		snap_masked-VaccDscaff5-processed-gene-64.16	3.15037	6.74894	4.07774	1.65507	0.0979106	0.384588		augustus_masked-VaccDscaff5-processed-gene-282.7	1005.24	10.3737	0.829282	12.5092	6.64553e-36	1.78561e-33		maker-VaccDscaff26-snap-gene-156.47	0.860437	4.70009	4.90064	0.959077	0.33752	NA		maker-VaccDscaff27-snap-gene-104.32	10.1301
maker-VaccDscaff14-snap-gene-62.27	71.0039	22.1082	2.61421	8.45692	NA	NA		augustus_masked-VaccDscaff8-processed-gene-106.11	14.613	15.6807	4.00957	3.91083	9.2e-05	0.00188926		maker-VaccDscaff42-augustus-gene-36.31	23.3213	6.36513	0.910504	6.99077	2.73376e-12	1.7926e-09		maker-VaccDscaff10-snap-gene-99.38	2.67746	6.64602	5.33055	1.24678	0.212479	0.578931		augustus_masked-VaccDscaff24-processed-gene-166.3	1562.32	10.2548	0.958282	10.7013	1.00385e-26	1.33594e-24		snap_masked-VaccDscaff14-processed-gene-80.10	4.54145	4.68783	1.3227	3.54412	0.000393921	0.00765411		maker-VaccDscaff20-snap-gene-352.46	106.56
maker-VaccDscaff36-augustus-gene-141.30	87.6688	22.0437	3.24719	6.78856	NA	NA		maker-VaccDscaff28-augustus-gene-64.37	10.4989	15.6708	5.64883	2.77418	0.00553417	0.0500884		maker-VaccDscaff13-augustus-gene-24.19	4.40836	6.30773	1.75341	3.5974	0.000321417	0.0163773		snap_masked-VaccDscaff14-processed-gene-260.11	3.29334	6.55794	2.08532	3.14481	0.00166197	0.022599		maker-VaccDscaff11-augustus-gene-353.32	215.656	10.2545	1.63161	6.28488	3.28107e-10	7.37421e-09		maker-VaccDscaff16-snap-gene-290.27	2.2274	4.68768	1.62701	2.88116	0.0039621	NA		maker-VaccDscaff9-augustus-gene-164.23	391.233
maker-VaccDscaff16-augustus-gene-382.23	54.0004	21.8631	2.78685	7.8451	4.32615e-15	6.42651e-14		snap_masked-VaccDscaff37-processed-gene-194.24	65.2706	15.55	3.03646	5.1211	3.04e-07	1.28e-05		augustus_masked-VaccDscaff35-processed-gene-217.0	2.59533	6.29281	1.63919	3.83898	0.000123545	0.0077603		maker-VaccDscaff31-augustus-gene-324.35	10.4134	6.55698	1.43511	4.56898	4.90112e-06	0.000193203		maker-VaccDscaff44-augustus-gene-228.32	44.3992	10.2468	1.42814	7.1749	7.23588e-13	2.36951e-11		maker-VaccDscaff39-snap-gene-57.42	3.01212	4.66465	1.46195	3.19069	0.00141933	NA		maker-VaccDscaff28-augustus-gene-132.26	53.9829
maker-VaccDscaff6-augustus-gene-273.18	64.7459	21.6583	2.54314	8.51637	1.64629e-17	3.08754e-16		snap_masked-VaccDscaff18-processed-gene-273.24	76.6498	15.5248	3.35647	4.62534	3.74e-06	0.000119555		maker-VaccDscaff36-augustus-gene-278.31	14.8456	6.26342	1.41266	4.43377	9.25992e-06	0.00103268		maker-VaccDscaff1-snap-gene-7.47	15.3477	6.49028	1.80122	3.60326	0.000314253	0.00613728		maker-VaccDscaff6-snap-gene-48.52	396.157	10.2256	1.0213	10.0124	1.34511e-23	1.32869e-21		maker-VaccDscaff19-snap-gene-286.43	3.57661	4.6579	2.69243	1.73	0.0836305	NA		maker-VaccDscaff16-snap-gene-214.23	91.7218
snap_masked-VaccDscaff9-processed-gene-182.14	82.0285	21.6331	2.29701	9.41794	4.60035e-21	1.16278e-19		maker-VaccDscaff29-augustus-gene-342.30	61.4351	15.1477	3.53489	4.28521	1.83e-05	0.000471715		maker-VaccDscaff47-snap-gene-107.40	9.41768	5.98866	1.13532	5.27485	1.32863e-07	2.83346e-05		maker-VaccDscaff26-augustus-gene-76.14	5.60355	6.45885	1.43513	4.50054	6.77811e-06	0.000253858		snap_masked-VaccDscaff6-processed-gene-48.26	744.256	10.1116	1.01002	10.0113	1.36007e-23	1.33979e-21		maker-VaccDscaff34-augustus-gene-36.37	1.08772	4.65346	3.09464	1.50372	0.132654	NA		maker-VaccDscaff11-augustus-gene-338.39	11.7365
maker-VaccDscaff6-snap-gene-81.30	42.0035	20.3269	3.63424	5.59316	2.22975e-08	1.40638e-07		maker-VaccDscaff33-snap-gene-10.40	71.8352	15.0874	3.48147	4.33363	1.47e-05	0.000390327		augustus_masked-VaccDscaff21-processed-gene-366.8	3.9912	5.91919	1.93662	3.05645	0.00223976	0.0696872		augustus_masked-VaccDscaff21-processed-gene-5.0	4.91649	6.34233	1.3178	4.81281	1.4882e-06	6.93253e-05		maker-VaccDscaff46-snap-gene-168.45	9019.4	10.0504	0.77409	12.9835	1.51704e-38	5.0342e-36		snap_masked-VaccDscaff12-processed-gene-93.11	2.84996	4.6476	1.47257	3.15612	0.00159885	NA		maker-VaccDscaff2-augustus-gene-214.21	8.70243
maker-VaccDscaff33-snap-gene-10.40	71.8352	20.2988	3.27743	6.19352	5.88358e-10	4.7194e-09		maker-VaccDscaff1-augustus-gene-323.24	172.296	11.181	5.52776	2.02269	0.0431047	0.21679		maker-VaccDscaff18-augustus-gene-310.35	1.76435	5.81994	3.35588	1.73425	0.0828736	NA		maker-VaccDscaff23-snap-gene-321.22	6.94408	6.2889	1.68402	3.73446	0.000188115	0.00409009		maker-VaccDscaff45-augustus-gene-39.22	240.111	9.98668	1.19777	8.33776	7.57139e-17	3.90276e-15		snap_masked-VaccDscaff1-processed-gene-328.21	1.55969	4.63526	2.56778	1.80516	0.0710494	NA		maker-VaccDscaff43-augustus-gene-90.23	33.7812
maker-VaccDscaff29-augustus-gene-342.30	61.4351	20.0576	3.33433	6.0155	1.79332e-09	1.34227e-08		maker-VaccDscaff12-augustus-gene-296.28	20.5819	9.62902	5.52522	1.74274	0.081379	0.32595		maker-VaccDscaff11-snap-gene-356.49	3.23736	5.77312	1.61939	3.565	0.00036385	0.0181365		maker-VaccDscaff34-augustus-gene-86.30	7.34872	6.28716	2.16991	2.89743	0.0037623	0.0422644		maker-VaccDscaff23-augustus-gene-30.33	125.799	9.92921	1.22598	8.09903	5.53988e-16	2.5938e-14		maker-VaccDscaff5-augustus-gene-188.13	10.5925	4.6329	1.69095	2.73982	0.0061473	0.0356055		maker-VaccDscaff36-augustus-gene-260.26	5.3572
maker-VaccDscaff34-augustus-gene-275.39	34.6692	19.9183	3.20777	6.20937	5.31974e-10	4.29439e-09		maker-VaccDscaff20-augustus-gene-228.12	19.0544	9.60064	1.36185	7.04972	1.79e-12	2.15e-10		maker-VaccDscaff26-snap-gene-359.42	15.8269	5.74435	0.908886	6.32021	2.6121e-10	1.11752e-07		maker-VaccDscaff12-augustus-gene-327.33	3.03049	6.27366	1.63912	3.82745	0.000129475	0.00301675		snap_masked-VaccDscaff15-processed-gene-211.18	418.423	9.91904	0.991019	10.0089	1.39261e-23	1.3681e-21		maker-VaccDscaff23-snap-gene-335.29	245.06	4.60712	0.744309	6.1898	6.02394e-10	7.78558e-07		maker-VaccDscaff14-snap-gene-392.29	1069.23
maker-VaccDscaff18-snap-gene-111.59	26.4699	19.164	2.01642	9.50396	2.02048e-21	5.25494e-20		augustus_masked-VaccDscaff41-processed-gene-71.3	93.9954	8.8947	1.75921	5.05609	4.28e-07	1.74e-05		maker-VaccDscaff24-augustus-gene-114.26	1.48518	5.7316	3.11907	1.8376	0.0661213	NA		maker-VaccDscaff23-snap-gene-146.10	3.71321	6.25154	2.62115	2.38504	0.0170773	0.12641		maker-VaccDscaff7-augustus-gene-77.38	1808.59	9.91692	1.43322	6.91932	4.53803e-12	1.33873e-10		snap_masked-VaccDscaff9-processed-gene-297.19	1.88564	4.60383	1.72569	2.66782	0.00763451	NA		maker-VaccDscaff27-augustus-gene-131.19	78.2846
maker-VaccDscaff42-augustus-gene-192.39	30.7078	18.5916	2.8537	6.51491	7.27335e-11	6.62187e-10		augustus_masked-VaccDscaff23-processed-gene-74.2	44.0888	8.83969	2.51492	3.5149	0.000439911	0.00686445		maker-VaccDscaff18-augustus-gene-333.30	14.6551	5.71184	1.36631	4.18048	2.90896e-05	0.00249818		augustus_masked-VaccDscaff40-processed-gene-55.5	1.80354	6.24877	5.52983	1.13001	0.258471	NA		maker-VaccDscaff46-augustus-gene-168.26	1688.51	9.89637	0.601334	16.4574	7.42648e-61	9.90335e-58		maker-VaccDscaff17-augustus-gene-378.31	8.92355	4.5999	1.28393	3.58267	0.000340101	0.00710342		snap_masked-VaccDscaff23-processed-gene-30.28	11.864
snap_masked-VaccDscaff2-processed-gene-295.19	25.0595	14.9776	5.12212	2.92409	0.00345461	0.00843519		maker-VaccDscaff23-augustus-gene-196.22	14.3776	8.6191	1.45439	5.92627	3.1e-09	2e-07		snap_masked-VaccDscaff48-processed-gene-2.4	3.45519	5.69865	2.52983	2.25258	0.0242856	0.336882		maker-VaccDscaff26-augustus-gene-55.45	15.4349	6.14184	1.27697	4.8097	1.51159e-06	7.01524e-05		augustus_masked-VaccDscaff22-processed-gene-332.0	2728.76	9.6363	0.942267	10.2267	1.50531e-24	1.63249e-22		augustus_masked-VaccDscaff25-processed-gene-354.5	3.63444	4.59157	1.48779	3.08617	0.0020275	NA		maker-VaccDscaff7-augustus-gene-1.23	2.77722
snap_masked-VaccDscaff4-processed-gene-135.19	647.064	13.7797	2.40385	5.73237	9.90385e-09	6.59179e-08		maker-VaccDscaff28-augustus-gene-127.11	15.9723	8.38961	1.5858	5.29044	1.22e-07	5.64e-06		maker-VaccDscaff3-augustus-gene-94.32	7.68498	5.64124	1.81505	3.10803	0.00188337	0.0616756		maker-VaccDscaff6-augustus-gene-51.34	7.66413	6.12867	1.35699	4.51639	6.29034e-06	0.000238339		maker-VaccDscaff38-augustus-gene-3.28	386.675	9.61727	1.27656	7.53377	4.92968e-14	1.86933e-12		maker-VaccDscaff38-augustus-gene-197.27	3.94208	4.59043	1.42772	3.21522	0.00130342	0.014603		maker-VaccDscaff19-snap-gene-362.35	23.445
augustus_masked-VaccDscaff21-processed-gene-378.12	473.918	13.3057	2.18667	6.08491	1.16557e-09	8.96592e-09		snap_masked-VaccDscaff2-processed-gene-295.19	25.0595	8.31992	5.20778	1.59759	0.110133	0.390946		maker-VaccDscaff2-augustus-gene-317.28	19.4272	5.5563	1.42694	3.89387	9.86573e-05	0.00654881		snap_masked-VaccDscaff46-processed-gene-195.20	2.72112	6.08998	2.14363	2.84097	0.0044977	0.0481815		augustus_masked-VaccDscaff22-processed-gene-332.1	1036.28	9.61533	0.941292	10.215	1.69814e-24	1.8224e-22		snap_masked-VaccDscaff33-processed-gene-29.13	4.53598	4.57854	1.55062	2.95271	0.00314994	0.0239167		maker-VaccDscaff3-snap-gene-30.46	9.11539
augustus_masked-VaccDscaff13-processed-gene-92.7	678.827	13.1411	2.43008	5.40767	6.38486e-08	3.74347e-07		maker-VaccDscaff14-augustus-gene-278.15	59.7336	7.90073	1.78709	4.42101	9.82e-06	0.000275393		maker-VaccDscaff25-augustus-gene-322.29	45.0112	5.54937	1.12898	4.91538	8.86091e-07	0.000144583		maker-VaccDscaff48-snap-gene-22.42	1.85786	6.06674	3.09448	1.9605	0.0499372	NA		augustus_masked-VaccDscaff29-processed-gene-96.5	435.767	9.60797	1.04046	9.23436	2.59828e-20	1.88611e-18		augustus_masked-VaccDscaff40-processed-gene-1.1	1.31717	4.55817	2.13108	2.1389	0.0324437	NA		maker-VaccDscaff9-snap-gene-246.22	787.5
snap_masked-VaccDscaff24-processed-gene-55.21	1685.46	12.974	2.38541	5.43888	5.36159e-08	3.18271e-07		maker-VaccDscaff22-snap-gene-225.27	37.2236	7.84385	2.03776	3.84925	0.000118481	0.00232855		augustus_masked-VaccDscaff14-processed-gene-201.8	4.63635	5.47406	1.34012	4.08476	4.41228e-05	0.00347289		maker-VaccDscaff37-augustus-gene-27.33	3.40869	6.0172	2.58643	2.32645	0.0199945	0.140984		maker-VaccDscaff6-augustus-gene-50.30	572.229	9.59914	1.25326	7.65933	1.86902e-14	7.3909e-13		maker-VaccDscaff17-snap-gene-68.30	2.70634	4.55603	1.45712	3.12674	0.00176757	NA		maker-VaccDscaff15-augustus-gene-108.25	1.39003
augustus_masked-VaccDscaff8-processed-gene-144.0	311.128	12.8255	3.19305	4.0167	5.90198e-05	0.00020452		maker-VaccDscaff38-augustus-gene-27.36	55.108	7.77341	1.51697	5.1243	2.99e-07	1.26e-05		maker-VaccDscaff28-snap-gene-312.58	7.65453	5.45467	1.33407	4.08875	4.33713e-05	0.00342404		maker-VaccDscaff2-snap-gene-215.44	3.56638	5.99221	1.82409	3.28504	0.00101969	0.015425		augustus_masked-VaccDscaff45-processed-gene-40.0	176.436	9.58832	1.20525	7.95546	1.78465e-15	7.87937e-14		snap_masked-VaccDscaff19-processed-gene-379.12	2.02695	4.54762	1.58421	2.8706	0.00409699	NA		maker-VaccDscaff8-snap-gene-138.36	100.477
augustus_masked-VaccDscaff3-processed-gene-112.0	289.912	12.6902	2.45077	5.17803	2.24241e-07	1.19924e-06		maker-VaccDscaff9-augustus-gene-1.20	7.30842	7.69304	1.47936	5.20025	1.99e-07	8.78e-06		maker-VaccDscaff25-augustus-gene-322.28	18.6971	5.4118	1.24605	4.34316	1.40449e-05	0.00140175		maker-VaccDscaff41-snap-gene-92.21	2.51535	5.94992	2.64686	2.24791	0.0245816	0.161893		maker-VaccDscaff7-augustus-gene-343.35	267.71	9.5623	1.24461	7.68296	1.55451e-14	6.1948e-13		maker-VaccDscaff23-augustus-gene-335.25	6.35424	4.54535	1.61907	2.80738	0.00499455	0.031568		maker-VaccDscaff36-snap-gene-124.35	13.0444
augustus_masked-VaccDscaff4-processed-gene-323.0	920.805	12.5939	1.21034	10.4053	2.34559e-25	8.18723e-24		maker-VaccDscaff30-snap-gene-316.30	20.2875	7.56755	1.37999	5.48375	4.16e-08	2.15e-06		maker-VaccDscaff31-augustus-gene-82.19	1.28799	5.40686	3.2834	1.64672	0.0996148	NA		augustus_masked-VaccDscaff31-processed-gene-72.8	8.12782	5.94824	4.20686	1.41394	0.15738	0.498421		augustus_masked-VaccDscaff15-processed-gene-345.1	187.559	9.4878	1.52759	6.21097	5.26588e-10	1.14368e-08		augustus_masked-VaccDscaff31-processed-gene-258.2	0.650893	4.53704	5.54185	0.818687	0.412965	NA		snap_masked-VaccDscaff31-processed-gene-71.10	3.76544
maker-VaccDscaff16-augustus-gene-360.31	288.001	12.5529	2.47054	5.08106	3.75331e-07	1.93578e-06		maker-VaccDscaff46-snap-gene-120.35	34.0872	7.53058	1.30848	5.75522	8.65e-09	5.13e-07		maker-VaccDscaff23-augustus-gene-330.25	53.4955	5.40087	1.37612	3.92471	8.68349e-05	0.00598487		augustus_masked-VaccDscaff7-processed-gene-272.3	1.46468	5.91416	5.49331	1.07661	0.281654	NA		augustus_masked-VaccDscaff46-processed-gene-167.5	2925.86	9.44428	0.868483	10.8745	1.52569e-27	2.18419e-25		maker-VaccDscaff10-augustus-gene-69.34	3.24419	4.4954	1.4054	3.19866	0.00138066	NA		snap_masked-VaccDscaff38-processed-gene-288.14	603.049
augustus_masked-VaccDscaff20-processed-gene-348.0	244.827	12.417	2.63591	4.71071	2.46856e-06	1.10451e-05		augustus_masked-VaccDscaff17-processed-gene-299.2	4.52329	7.5114	1.97497	3.8033	0.000142782	0.00271698		maker-VaccDscaff39-augustus-gene-235.28	7.6606	5.39525	2.48188	2.17386	NA	NA		snap_masked-VaccDscaff9-processed-gene-109.25	1.45306	5.81763	4.12293	1.41104	0.158232	NA		maker-VaccDscaff47-augustus-gene-159.40	2541.85	9.39609	1.29711	7.24385	4.36127e-13	1.47098e-11		augustus_masked-VaccDscaff38-processed-gene-201.2	3.49116	4.47906	1.45219	3.08434	0.00204003	NA		maker-VaccDscaff18-snap-gene-120.41	126.326
maker-VaccDscaff26-augustus-gene-306.43	3843.16	12.3778	0.924928	13.3824	7.66156e-41	6.37052e-39		maker-VaccDscaff16-augustus-gene-346.24	8.125	7.38464	1.7574	4.20203	2.65e-05	0.000653345		maker-VaccDscaff28-augustus-gene-12.22	12.2276	5.33332	1.47202	3.62313	0.000291059	0.01508		augustus_masked-VaccDscaff15-processed-gene-277.7	8.30488	5.81495	1.27742	4.55209	5.3115e-06	0.000206873		augustus_masked-VaccDscaff21-processed-gene-97.6	127.806	9.39071	1.11023	8.45836	2.71153e-17	1.4659e-15		maker-VaccDscaff16-snap-gene-102.29	1.31347	4.46827	2.10544	2.12225	0.0338169	NA		snap_masked-VaccDscaff19-processed-gene-49.19	1.19866
maker-VaccDscaff13-snap-gene-288.35	486.235	12.2774	2.55322	4.8086	1.5199e-06	7.05629e-06		augustus_masked-VaccDscaff16-processed-gene-227.0	8.82203	7.31422	1.35683	5.39067	7.02e-08	3.45e-06		maker-VaccDscaff5-snap-gene-76.41	7.19617	5.30214	2.1281	2.49149	0.0127208	0.227049		snap_masked-VaccDscaff10-processed-gene-267.7	5.15167	5.79143	2.76222	2.09665	0.0360242	0.207469		augustus_masked-VaccDscaff27-processed-gene-294.1	65.5812	9.33759	1.42373	6.55855	5.43329e-11	1.38643e-09		augustus_masked-VaccDscaff24-processed-gene-136.11	4.29809	4.45901	1.51796	2.93751	0.00330864	0.0246071		maker-VaccDscaff43-augustus-gene-121.39	112.008
maker-VaccDscaff1-augustus-gene-337.35	4959.18	12.2582	1.76232	6.95569	NA	NA		maker-VaccDscaff40-snap-gene-219.26	19.4075	7.2738	5.64883	1.28767	0.197862	0.541823		augustus_masked-VaccDscaff30-processed-gene-1.0	11.3061	5.29076	1.39232	3.79995	0.000144727	0.00882996		maker-VaccDscaff35-augustus-gene-239.35	23.1305	5.76328	1.11789	5.15547	2.52991e-07	1.52274e-05		snap_masked-VaccDscaff8-processed-gene-100.5	529.393	9.25382	1.1994	7.71537	1.20631e-14	4.86647e-13		maker-VaccDscaff8-augustus-gene-179.25	50.6379	4.44044	1.2528	3.54441	0.000393498	0.00765411		augustus_masked-VaccDscaff24-processed-gene-160.4	89.6618
augustus_masked-VaccDscaff4-processed-gene-345.6	3561.8	12.2417	0.6834	17.9129	9.34835e-72	2.81397e-69		maker-VaccDscaff15-augustus-gene-157.16	3.89297	7.24616	2.70858	2.67526	0.00746716	0.0626027		maker-VaccDscaff4-augustus-gene-59.29	41.6144	5.24074	0.934868	5.60587	2.07216e-08	5.72394e-06		maker-VaccDscaff44-augustus-gene-121.25	1.31942	5.74213	5.53186	1.03801	0.299265	NA		maker-VaccDscaff46-snap-gene-167.42	422.561	9.13153	0.692509	13.1861	1.05441e-39	3.83476e-37		maker-VaccDscaff34-snap-gene-214.38	1.38769	4.43816	1.75679	2.52628	0.0115277	NA		maker-VaccDscaff21-snap-gene-277.11	31.9788
augustus_masked-VaccDscaff1-processed-gene-136.3	418.445	12.2228	2.54446	4.80367	1.5578e-06	7.21761e-06		augustus_masked-VaccDscaff1-processed-gene-391.9	3.87768	7.13252	1.46831	4.85765	1.19e-06	4.31e-05		maker-VaccDscaff29-augustus-gene-342.25	43.6636	5.23426	0.624066	8.38735	4.97211e-17	6.01479e-14		maker-VaccDscaff38-snap-gene-264.57	1.29593	5.72039	5.53196	1.03406	0.301107	NA		snap_masked-VaccDscaff43-processed-gene-41.24	501.557	9.00349	0.637944	14.1133	3.14583e-45	1.6066e-42		maker-VaccDscaff22-snap-gene-44.40	3.68258	4.43729	1.45892	3.04149	0.00235409	0.0202672		maker-VaccDscaff10-augustus-gene-227.12	181.005
maker-VaccDscaff3-snap-gene-59.46	258.67	12.1891	2.15438	5.65782	1.53312e-08	9.92614e-08		augustus_masked-VaccDscaff25-processed-gene-364.9	357.648	7.11126	1.4593	4.87307	1.1e-06	4.02e-05		maker-VaccDscaff24-snap-gene-45.40	1.2318	5.1862	2.42136	2.14185	0.0322055	NA		maker-VaccDscaff28-augustus-gene-118.23	45.0599	5.71997	0.602661	9.49119	2.28416e-21	1.77321e-18		augustus_masked-VaccDscaff46-processed-gene-168.1	7471.39	8.98694	0.85346	10.53	6.28265e-26	7.70722e-24		maker-VaccDscaff31-snap-gene-30.34	8.23315	4.43165	1.58266	2.80014	0.00510808	0.032048		augustus_masked-VaccDscaff4-processed-gene-102.9	11.5237
maker-VaccDscaff18-snap-gene-42.37	372.393	12.1578	2.37777	5.11312	3.16882e-07	1.65163e-06		maker-VaccDscaff38-snap-gene-66.38	152.673	7.04324	1.71523	4.10629	4.02e-05	0.000936793		maker-VaccDscaff24-augustus-gene-88.32	37.7744	5.18244	1.79536	2.88657	0.00389462	0.103116		snap_masked-VaccDscaff26-processed-gene-218.19	1.6162	5.71036	4.14156	1.37879	0.167958	NA		augustus_masked-VaccDscaff26-processed-gene-96.1	92.7662	8.98587	1.35216	6.64555	3.0208e-11	7.9593e-10		maker-VaccDscaff26-augustus-gene-196.28	4.91211	4.4223	1.86185	2.37522	0.0175386	0.0681485		maker-VaccDscaff5-augustus-gene-423.47	61.7393
maker-VaccDscaff11-augustus-gene-179.19	1060.3	12.09	2.50886	4.81893	1.44329e-06	6.72272e-06		maker-VaccDscaff16-augustus-gene-346.25	5.65553	6.7898	2.10818	3.22069	0.00127883	0.0161038		maker-VaccDscaff6-augustus-gene-351.29	10.2553	5.16954	1.34171	3.85295	0.000116705	0.00741701		maker-VaccDscaff38-snap-gene-59.26	4.42684	5.70411	1.37584	4.1459	3.38482e-05	0.000996697		maker-VaccDscaff31-augustus-gene-9.29	299.45	8.97778	0.966058	9.2932	1.49713e-20	1.11835e-18		maker-VaccDscaff23-snap-gene-77.31	3.48714	4.42061	1.58858	2.78274	0.00539018	NA		maker-VaccDscaff4-snap-gene-122.52	39.0276
augustus_masked-VaccDscaff14-processed-gene-42.1	170.728	12.0894	2.25664	5.35723	8.45091e-08	4.86441e-07		maker-VaccDscaff41-augustus-gene-52.34	6.81392	6.7576	1.32658	5.094	3.51e-07	1.45e-05		augustus_masked-VaccDscaff14-processed-gene-301.8	1.0145	5.16166	5.53373	0.932764	0.350942	NA		maker-VaccDscaff34-augustus-gene-317.29	5.52355	5.61224	1.39773	4.01524	5.93843e-05	0.00158967		maker-VaccDscaff43-augustus-gene-40.55	762.658	8.93066	1.10921	8.05138	8.18689e-16	3.75981e-14		maker-VaccDscaff23-snap-gene-198.43	0.650967	4.41494	5.54333	0.796442	0.425775	NA		maker-VaccDscaff10-augustus-gene-92.19	50.3901
snap_masked-VaccDscaff36-processed-gene-278.15	3420.8	12.0784	1.59132	7.59016	3.19517e-14	4.33286e-13		augustus_masked-VaccDscaff18-processed-gene-35.3	4.09717	6.43535	2.05779	3.12731	0.00176416	0.0208474		augustus_masked-VaccDscaff28-processed-gene-239.3	1.59137	5.15257	2.04387	2.52098	0.0117027	NA		maker-VaccDscaff23-snap-gene-64.31	4.02487	5.54863	1.65352	3.35565	0.000791784	0.0126528		snap_masked-VaccDscaff15-processed-gene-122.19	115.847	8.89676	1.46201	6.08532	1.16262e-09	2.37436e-08		maker-VaccDscaff15-snap-gene-33.21	2.14125	4.40959	1.61028	2.7384	0.00617395	NA		snap_masked-VaccDscaff1-processed-gene-51.20	3.6046
augustus_masked-VaccDscaff22-processed-gene-300.3	295.249	12.0732	1.30321	9.26415	1.96628e-20	4.72257e-19		snap_masked-VaccDscaff13-processed-gene-44.17	51.5222	6.37226	1.48347	4.2955	1.74e-05	0.000453273		maker-VaccDscaff3-snap-gene-79.31	8.16867	5.11341	2.35283	2.17331	0.0297573	0.378577		maker-VaccDscaff18-augustus-gene-12.29	12.5285	5.54659	3.71377	1.49352	0.135301	0.459696		augustus_masked-VaccDscaff22-processed-gene-332.4	1092.19	8.83839	1.25029	7.06909	1.55952e-12	4.8869e-11		snap_masked-VaccDscaff12-processed-gene-1.21	1.43462	4.40515	2.27517	1.93618	0.0528454	NA		maker-VaccDscaff11-snap-gene-82.34	875.969
maker-VaccDscaff18-augustus-gene-38.40	334.344	12.0019	1.22695	9.7819	1.34662e-22	3.8427e-21		maker-VaccDscaff25-augustus-gene-322.30	8.83358	6.34847	2.07552	3.05873	0.00222277	0.0248321		maker-VaccDscaff46-snap-gene-158.34	2.00078	5.1124	2.4331	2.10119	0.0356241	NA		maker-VaccDscaff11-augustus-gene-332.24	2.72048	5.54401	1.3571	4.08517	4.40439e-05	0.0012418		maker-VaccDscaff47-snap-gene-159.63	1623.87	8.78784	1.06593	8.24431	1.66113e-16	8.19861e-15		maker-VaccDscaff4-augustus-gene-4.29	1.05803	4.39635	2.44568	1.79759	0.0722412	NA		maker-VaccDscaff35-augustus-gene-291.26	43.4894
maker-VaccDscaff3-snap-gene-200.41	2159.45	11.9987	0.819435	14.6426	1.5024e-48	1.75079e-46		maker-VaccDscaff12-augustus-gene-264.21	30.9477	6.33933	0.959439	6.60733	3.91e-11	3.75e-09		maker-VaccDscaff38-augustus-gene-208.30	29.162	5.10747	1.56459	3.26441	NA	NA		maker-VaccDscaff4-augustus-gene-176.19	4.98483	5.53762	1.44333	3.8367	0.000124697	0.00292436		maker-VaccDscaff17-augustus-gene-54.39	220.252	8.77217	1.53155	5.72765	1.01832e-08	1.77166e-07		maker-VaccDscaff6-augustus-gene-63.30	17.3701	4.38575	1.30341	3.36484	0.000765894	0.0109808		maker-VaccDscaff38-augustus-gene-74.26	11.2534
maker-VaccDscaff16-augustus-gene-225.38	208.606	11.983	2.04407	5.8623	4.56508e-09	3.20998e-08		maker-VaccDscaff10-augustus-gene-39.33	1.88038	6.252	3.9267	1.59218	0.111345	NA		augustus_masked-VaccDscaff34-processed-gene-267.4	1.15547	5.10664	2.52689	2.02092	0.043288	NA		maker-VaccDscaff31-snap-gene-329.30	2.69672	5.53141	2.86362	1.93162	0.0534069	0.267485		augustus_masked-VaccDscaff34-processed-gene-304.2	177.345	8.72648	1.2583	6.93515	4.05795e-12	1.206e-10		augustus_masked-VaccDscaff5-processed-gene-306.0	0.710393	4.3819	4.88751	0.896551	0.369958	NA		maker-VaccDscaff10-snap-gene-127.36	165.074
augustus_masked-VaccDscaff9-processed-gene-321.4	7878.16	11.9817	0.471596	25.4068	2.12372e-142	6.37269e-139		maker-VaccDscaff44-augustus-gene-91.21	124.145	6.23043	0.789376	7.89286	2.95e-15	5.64e-13		augustus_masked-VaccDscaff27-processed-gene-285.5	2.00057	5.09721	2.33816	2.18	0.0292571	NA		maker-VaccDscaff13-snap-gene-50.57	4.57699	5.49555	2.3849	2.30431	0.0212054	0.14655		maker-VaccDscaff24-augustus-gene-179.20	34.1629	8.69295	1.8933	4.59142	4.40238e-06	4.53722e-05		maker-VaccDscaff7-augustus-gene-177.33	11.587	4.36091	1.32535	3.29038	0.00100053	0.0126641		augustus_masked-VaccDscaff25-processed-gene-103.2	3.42116
maker-VaccDscaff10-snap-gene-348.31	342.55	11.9533	2.38279	5.01652	5.26152e-07	2.64739e-06		snap_masked-VaccDscaff41-processed-gene-278.18	24.3146	6.21769	1.26034	4.93333	8.08e-07	3.08e-05		maker-VaccDscaff35-augustus-gene-274.33	61.6115	5.08931	1.03232	4.92996	8.22482e-07	0.000136425		maker-VaccDscaff31-augustus-gene-174.18	3.48076	5.48223	1.65659	3.30935	0.000935137	0.0143827		maker-VaccDscaff27-snap-gene-25.21	57.8552	8.66522	1.22206	7.09069	1.33445e-12	4.23322e-11		maker-VaccDscaff22-augustus-gene-309.30	4.24631	4.35379	1.41811	3.07015	0.00213955	0.0191582		maker-VaccDscaff40-snap-gene-267.54	28.8472
snap_masked-VaccDscaff24-processed-gene-55.30	2203.11	11.9281	1.75194	6.80852	NA	NA		maker-VaccDscaff41-snap-gene-198.39	1.70425	6.2107	5.53021	1.12305	0.261417	NA		maker-VaccDscaff33-augustus-gene-248.44	3.21478	5.06699	1.86215	2.72105	0.00650755	0.145306		augustus_masked-VaccDscaff2-processed-gene-334.7	2.48206	5.46013	4.03659	1.35266	0.176164	0.527187		maker-VaccDscaff11-snap-gene-170.26	64.341	8.66265	1.66538	5.20159	1.97586e-07	2.72779e-06		augustus_masked-VaccDscaff9-processed-gene-254.6	0.915009	4.35162	3.76176	1.1568	0.247352	NA		maker-VaccDscaff24-augustus-gene-73.38	73.8804
snap_masked-VaccDscaff13-processed-gene-102.15	376.643	11.9248	1.2641	9.43342	3.96943e-21	1.00915e-19		maker-VaccDscaff32-snap-gene-109.34	1.79342	6.20487	5.40275	1.14847	0.250777	NA		augustus_masked-VaccDscaff1-processed-gene-79.3	4.91322	5.06373	1.68618	3.00307	0.00267272	0.0785615		maker-VaccDscaff38-augustus-gene-237.19	16.4009	5.4122	1.34818	4.01446	5.9582e-05	0.00159434		maker-VaccDscaff21-augustus-gene-266.23	62.5427	8.62579	1.39934	6.16419	7.08457e-10	1.50712e-08		snap_masked-VaccDscaff35-processed-gene-248.23	45.9963	4.34763	1.28496	3.38348	0.000715732	0.0105526		maker-VaccDscaff17-snap-gene-319.47	733.021
augustus_masked-VaccDscaff9-processed-gene-311.5	612.809	11.8735	2.35319	5.0457	4.51854e-07	2.2997e-06		maker-VaccDscaff20-augustus-gene-269.21	37.8769	6.19347	1.0206	6.06846	1.29e-09	9.13e-08		maker-VaccDscaff29-augustus-gene-342.24	32.1702	5.05294	0.767982	6.57949	4.72052e-11	2.45337e-08		augustus_masked-VaccDscaff11-processed-gene-16.1	4.07292	5.402	1.68646	3.20315	0.00135931	0.0192659		snap_masked-VaccDscaff6-processed-gene-88.37	22.0417	8.61651	1.30108	6.62258	3.52993e-11	9.24664e-10		maker-VaccDscaff20-augustus-gene-57.32	7.12562	4.3473	1.32206	3.28828	0.001008	0.0127188		augustus_masked-VaccDscaff29-processed-gene-271.3	154.304
augustus_masked-VaccDscaff13-processed-gene-109.4	1143.26	11.857	2.00524	5.91302	3.35894e-09	2.41058e-08		maker-VaccDscaff48-augustus-gene-43.48	5.38046	6.16152	2.21239	2.78501	0.00535264	0.0488336		maker-VaccDscaff15-snap-gene-31.31	2.46716	4.99685	1.49027	3.35299	0.000799433	0.0328207		maker-VaccDscaff46-snap-gene-140.26	3.30711	5.3945	3.38258	1.59479	0.110759	0.412632		augustus_masked-VaccDscaff4-processed-gene-122.13	35.984	8.60324	1.80807	4.75824	1.95291e-06	2.17591e-05		augustus_masked-VaccDscaff8-processed-gene-40.14	2.95604	4.31727	1.43193	3.015	0.00256982	NA		maker-VaccDscaff2-augustus-gene-376.23	110.462
maker-VaccDscaff41-augustus-gene-177.31	4012.57	11.8077	1.56068	7.56571	3.85757e-14	5.18354e-13		snap_masked-VaccDscaff13-processed-gene-371.17	52.0601	6.1256	1.35974	4.50498	6.64e-06	0.000196901		maker-VaccDscaff7-snap-gene-254.22	2.07875	4.99669	1.84282	2.71144	0.00669922	0.14781		snap_masked-VaccDscaff18-processed-gene-10.24	8.51689	5.37284	1.17024	4.59123	4.40641e-06	0.000176279		maker-VaccDscaff48-augustus-gene-87.31	233.471	8.59821	0.762975	11.2693	1.85992e-29	3.10749e-27		snap_masked-VaccDscaff10-processed-gene-54.9	5.84626	4.2988	1.33769	3.21359	0.00131086	0.0146431		maker-VaccDscaff39-snap-gene-238.19	3.75902
maker-VaccDscaff10-augustus-gene-131.14	125.735	11.7997	2.9676	3.97617	7.00339e-05	0.000239098		maker-VaccDscaff31-augustus-gene-48.13	109.495	6.10515	0.827194	7.38055	1.58e-13	2.25e-11		maker-VaccDscaff11-augustus-gene-287.25	0.795304	4.8686	5.53569	0.879493	0.379134	NA		snap_masked-VaccDscaff35-processed-gene-7.10	3.37512	5.37244	3.66013	1.46783	0.142151	0.471296		maker-VaccDscaff16-snap-gene-330.54	225.451	8.56415	1.63119	5.25024	1.51905e-07	2.14905e-06		maker-VaccDscaff9-augustus-gene-405.36	1.81825	4.28433	2.22458	1.9259	0.0541169	NA		maker-VaccDscaff47-augustus-gene-61.22	40.7392
maker-VaccDscaff7-augustus-gene-48.41	3965.81	11.7633	1.49087	7.89025	NA	NA		maker-VaccDscaff4-augustus-gene-266.9	1.66013	6.08251	4.05542	1.49985	0.133654	NA		maker-VaccDscaff39-augustus-gene-2.34	0.726226	4.83453	5.53594	0.873298	0.3825	NA		maker-VaccDscaff6-snap-gene-120.31	7.88044	5.36873	1.70405	3.15057	0.00162953	0.0222503		maker-VaccDscaff3-snap-gene-128.39	30.2056	8.53991	1.27638	6.69075	2.22033e-11	5.97929e-10		maker-VaccDscaff23-augustus-gene-63.27	1.58457	4.28335	1.96402	2.1809	0.0291905	NA		maker-VaccDscaff39-snap-gene-103.32	410.025
maker-VaccDscaff22-snap-gene-146.27	7796.04	11.6243	0.97623	11.9073	1.08403e-32	5.89421e-31		snap_masked-VaccDscaff41-processed-gene-264.23	76.3717	6.0426	1.58822	3.80463	0.000142018	0.00270476		maker-VaccDscaff16-augustus-gene-333.31	4.7908	4.82861	1.87995	2.56848	0.0102145	0.196173		maker-VaccDscaff17-snap-gene-115.42	18.3598	5.35632	1.3676	3.91659	8.98117e-05	0.00223515		snap_masked-VaccDscaff11-processed-gene-301.10	253.378	8.53724	1.28626	6.63725	3.19582e-11	8.39589e-10		snap_masked-VaccDscaff7-processed-gene-134.18	9.17741	4.28307	1.34548	3.1833	0.00145605	0.015491		maker-VaccDscaff10-augustus-gene-138.25	945.831
maker-VaccDscaff45-augustus-gene-83.31	325.172	11.588	1.59364	7.27136	3.55873e-13	4.30649e-12		maker-VaccDscaff20-augustus-gene-141.18	7.19387	5.98615	5.64883	1.05972	0.289274	0.653055		augustus_masked-VaccDscaff13-processed-gene-17.12	4.74275	4.80668	1.7166	2.80011	0.00510845	0.123979		maker-VaccDscaff36-augustus-gene-94.16	1.2347	5.3559	3.40774	1.57169	0.116023	NA		maker-VaccDscaff28-augustus-gene-327.52	639.342	8.53284	1.38971	6.14002	8.25125e-10	1.72725e-08		augustus_masked-VaccDscaff23-processed-gene-354.1	3.54599	4.27032	1.63343	2.61433	0.00894024	NA		maker-VaccDscaff45-augustus-gene-82.26	3.22932
augustus_masked-VaccDscaff17-processed-gene-323.7	214.112	11.5698	4.06973	2.84288	0.00447075	0.0106699		maker-VaccDscaff30-snap-gene-135.47	3.13607	5.97932	2.09643	2.85215	0.00434245	0.0418649		maker-VaccDscaff9-snap-gene-397.35	47.0016	4.80118	1.22481	3.91993	8.85762e-05	0.00607504		snap_masked-VaccDscaff12-processed-gene-52.33	241.194	5.3544	0.755795	7.08446	1.39583e-12	3.19773e-10		maker-VaccDscaff19-snap-gene-329.49	90.1273	8.52422	1.23615	6.89577	5.35754e-12	1.5651e-10		augustus_masked-VaccDscaff3-processed-gene-171.12	0.627895	4.25213	5.54552	0.766769	0.443219	NA		maker-VaccDscaff40-snap-gene-64.25	5.89225
maker-VaccDscaff4-snap-gene-178.35	441.014	11.5231	1.24607	9.2475	2.2981e-20	5.48931e-19		maker-VaccDscaff44-augustus-gene-130.17	3.59715	5.97762	2.40214	2.48845	0.0128301	0.0933724		maker-VaccDscaff14-augustus-gene-146.15	1.60832	4.78328	1.96127	2.43886	0.0147336	NA		maker-VaccDscaff12-augustus-gene-333.34	3.10934	5.35049	1.46494	3.65235	0.000259847	0.00526593		maker-VaccDscaff34-augustus-gene-10.29	106.879	8.4977	1.28375	6.61945	3.60548e-11	9.41714e-10		maker-VaccDscaff12-augustus-gene-320.30	9.77818	4.2447	1.34411	3.15799	0.00158859	0.0163078		maker-VaccDscaff35-augustus-gene-260.33	107.768
maker-VaccDscaff14-snap-gene-265.27	139.318	11.4708	1.3695	8.37592	5.4792e-17	9.80121e-16		maker-VaccDscaff27-snap-gene-49.30	3.96477	5.96494	1.58738	3.75772	0.000171467	0.0031693		maker-VaccDscaff9-augustus-gene-159.18	2.81867	4.77627	2.43037	1.96524	0.049386	0.496144		augustus_masked-VaccDscaff16-processed-gene-366.3	3.51478	5.34703	1.49247	3.58267	0.000340095	0.00651348		maker-VaccDscaff27-snap-gene-14.31	221.736	8.48913	1.29146	6.57326	4.92256e-11	1.26147e-09		augustus_masked-VaccDscaff24-processed-gene-94.4	6.11595	4.24228	1.47766	2.87094	0.0040925	0.0279937		snap_masked-VaccDscaff4-processed-gene-42.20	36.314
maker-VaccDscaff26-augustus-gene-17.31	117.398	11.459	4.14404	2.76517	0.00568929	0.0132739		maker-VaccDscaff8-snap-gene-371.46	5.56774	5.94731	1.64614	3.61289	0.000302801	0.00505103		maker-VaccDscaff32-snap-gene-261.35	1.27658	4.75596	2.35246	2.0217	0.0432072	NA		maker-VaccDscaff17-augustus-gene-113.24	16.7332	5.31957	1.43923	3.69613	0.000218913	0.00460581		maker-VaccDscaff27-augustus-gene-358.15	23.6352	8.46748	1.2445	6.8039	1.01825e-11	2.86423e-10		maker-VaccDscaff28-snap-gene-183.28	3.4943	4.2328	1.38532	3.05546	0.00224717	NA		maker-VaccDscaff4-augustus-gene-166.32	477.016
maker-VaccDscaff19-snap-gene-32.42	4859.47	11.4234	0.978627	11.6728	1.75471e-31	8.83547e-30		augustus_masked-VaccDscaff30-processed-gene-233.2	3.38976	5.93406	2.66774	2.22438	0.0261232	0.155021		augustus_masked-VaccDscaff3-processed-gene-52.0	0.834484	4.74779	4.90068	0.968803	0.332643	NA		maker-VaccDscaff5-augustus-gene-130.27	1.23375	5.31957	5.53419	0.961221	0.336441	NA		maker-VaccDscaff35-augustus-gene-10.40	209.462	8.46432	1.23346	6.86226	6.7781e-12	1.95549e-10		augustus_masked-VaccDscaff17-processed-gene-171.2	4.03257	4.22678	1.32679	3.18571	0.00144401	0.0154214		maker-VaccDscaff33-augustus-gene-144.24	56.3642
maker-VaccDscaff2-snap-gene-237.30	5522.25	11.4095	0.476852	23.9267	1.61637e-126	2.67601e-123		augustus_masked-VaccDscaff45-processed-gene-61.8	12.5012	5.9339	1.3008	4.56173	5.07e-06	0.00015584		augustus_masked-VaccDscaff30-processed-gene-300.0	1.04488	4.74324	1.75118	2.7086	0.00675686	NA		maker-VaccDscaff38-augustus-gene-264.42	2.18052	5.31242	2.17119	2.44678	0.0144138	NA		maker-VaccDscaff35-augustus-gene-211.26	153.367	8.45162	0.873577	9.67473	3.86116e-22	3.34587e-20		augustus_masked-VaccDscaff1-processed-gene-112.5	1.19382	4.2214	2.19415	1.92393	0.0543636	NA		maker-VaccDscaff31-augustus-gene-125.32	263.046
maker-VaccDscaff42-augustus-gene-102.24	185.783	11.4009	2.31415	4.92662	8.36632e-07	4.06168e-06		maker-VaccDscaff18-augustus-gene-51.21	18.1137	5.90716	1.64333	3.59462	0.000324866	0.00535422		maker-VaccDscaff22-snap-gene-291.39	13.2841	4.74064	0.695673	6.81447	9.46136e-12	5.39705e-09		augustus_masked-VaccDscaff1-processed-gene-7.5	31.9422	5.28621	2.33424	2.26464	0.023535	0.157318		maker-VaccDscaff31-augustus-gene-32.21	284.223	8.44935	1.09643	7.70626	1.29562e-14	5.20054e-13		maker-VaccDscaff2-augustus-gene-201.26	0.730131	4.22048	3.91389	1.07833	0.280885	NA		snap_masked-VaccDscaff35-processed-gene-298.14	511.41
snap_masked-VaccDscaff13-processed-gene-292.27	143.311	11.3635	1.63082	6.96798	3.21528e-12	3.46471e-11		snap_masked-VaccDscaff35-processed-gene-238.14	1.35191	5.87609	5.53165	1.06227	0.288115	NA		maker-VaccDscaff7-augustus-gene-263.11	29.1876	4.73673	2.21487	2.1386	0.0324679	0.396182		snap_masked-VaccDscaff13-processed-gene-59.38	12.6525	5.27732	1.29206	4.08443	4.41858e-05	0.00124476		maker-VaccDscaff10-snap-gene-328.30	173.549	8.43549	1.21124	6.96435	3.2993e-12	9.90752e-11		augustus_masked-VaccDscaff21-processed-gene-8.6	30.3845	4.2187	1.31296	3.21311	0.00131304	0.0146523		maker-VaccDscaff25-snap-gene-100.28	404.534
augustus_masked-VaccDscaff34-processed-gene-59.4	443.964	11.3438	2.82118	4.02095	5.79637e-05	0.000201224		maker-VaccDscaff25-snap-gene-321.38	8.48788	5.87165	2.02116	2.90509	0.00367147	0.0368522		maker-VaccDscaff39-augustus-gene-57.35	6.21317	4.73357	1.0603	4.46437	8.03047e-06	0.000926714		maker-VaccDscaff47-snap-gene-140.41	1.2487	5.27464	2.29116	2.30217	0.0213258	NA		maker-VaccDscaff47-snap-gene-159.56	1528.43	8.43053	0.881899	9.55952	1.18307e-21	9.73374e-20		snap_masked-VaccDscaff1-processed-gene-356.10	1.36765	4.21213	2.27652	1.85025	0.0642778	NA		maker-VaccDscaff36-augustus-gene-175.16	0.530108
maker-VaccDscaff28-snap-gene-68.31	130.602	11.3406	2.35248	4.82072	1.43044e-06	6.6677e-06		augustus_masked-VaccDscaff15-processed-gene-261.10	3.02432	5.85604	1.91613	3.05618	0.00224173	0.024999		maker-VaccDscaff33-snap-gene-11.36	27.3685	4.72807	0.666206	7.09701	1.27485e-12	8.85618e-10		maker-VaccDscaff12-augustus-gene-9.22	4.13092	5.27391	1.49199	3.53483	0.00040804	0.00751557		snap_masked-VaccDscaff47-processed-gene-159.15	593.297	8.4057	0.779771	10.7797	4.29269e-27	5.93314e-25		augustus_masked-VaccDscaff22-processed-gene-74.0	0.849402	4.20407	3.03445	1.38545	0.165915	NA		maker-VaccDscaff28-augustus-gene-24.24	21.0122
augustus_masked-VaccDscaff6-processed-gene-372.8	94.4102	11.3366	5.03628	2.25099	0.024386	0.0494294		snap_masked-VaccDscaff34-processed-gene-32.15	63.468	5.8551	1.50123	3.90019	9.61e-05	0.00195538		augustus_masked-VaccDscaff9-processed-gene-162.4	3.25421	4.72603	1.42979	3.30541	0.000948381	0.0371947		augustus_masked-VaccDscaff6-processed-gene-51.0	9.10346	5.25781	1.09993	4.78014	1.75172e-06	7.98323e-05		maker-VaccDscaff41-augustus-gene-39.27	29.8418	8.3938	1.22649	6.84374	7.71506e-12	2.20724e-10		maker-VaccDscaff25-snap-gene-169.32	3.58976	4.19796	1.40254	2.99312	0.00276139	NA		augustus_masked-VaccDscaff20-processed-gene-16.3	23.3939
maker-VaccDscaff9-augustus-gene-382.36	397.043	11.3224	1.2611	8.97824	2.75128e-19	6.03027e-18		maker-VaccDscaff28-augustus-gene-98.17	54.4516	5.8204	0.837422	6.95037	3.64e-12	4.13e-10		maker-VaccDscaff36-augustus-gene-51.33	18.3085	4.72501	1.36044	3.47315	0.000514384	0.0236561		maker-VaccDscaff4-augustus-gene-92.40	14.3997	5.25161	1.1624	4.51788	6.24605e-06	0.000237055		maker-VaccDscaff26-augustus-gene-315.32	47.7016	8.39267	1.60302	5.23554	1.64506e-07	2.31188e-06		maker-VaccDscaff26-snap-gene-84.44	11.6833	4.19578	1.60652	2.61172	0.00900888	0.0448445		maker-VaccDscaff26-augustus-gene-37.42	75.7957
maker-VaccDscaff20-augustus-gene-33.37	1841	11.3075	1.04784	10.7913	3.78421e-27	1.48618e-25		augustus_masked-VaccDscaff22-processed-gene-123.3	2.72278	5.80193	2.13391	2.71891	0.00654965	0.0566991		snap_masked-VaccDscaff11-processed-gene-368.26	18.0051	4.71441	1.86565	2.52695	0.0115057	0.213225		maker-VaccDscaff33-augustus-gene-264.32	11.4701	5.24197	1.27762	4.10292	4.07964e-05	0.00116562		maker-VaccDscaff24-snap-gene-265.19	46.1037	8.37649	1.68451	4.97265	6.60428e-07	8.15177e-06		augustus_masked-VaccDscaff14-processed-gene-75.5	5.04857	4.18748	1.6831	2.48796	0.0128477	0.0559728		maker-VaccDscaff20-augustus-gene-38.34	11.0985
maker-VaccDscaff7-snap-gene-400.38	125.851	11.2924	2.5036	4.51045	6.46912e-06	2.68655e-05		maker-VaccDscaff8-snap-gene-407.34	8.07063	5.77046	1.51041	3.82046	0.000133201	0.00256214		maker-VaccDscaff28-snap-gene-312.60	4.23367	4.69994	1.71031	2.74801	0.00599587	0.137793		augustus_masked-VaccDscaff43-processed-gene-14.5	4.99777	5.22884	1.29406	4.04064	5.33059e-05	0.00146012		augustus_masked-VaccDscaff15-processed-gene-147.0	24.3756	8.37473	1.676	4.99684	5.82763e-07	7.28555e-06		maker-VaccDscaff13-snap-gene-127.20	7.64937	4.18738	1.31623	3.18135	0.00146593	0.0155501		maker-VaccDscaff29-augustus-gene-321.13	11.8905
maker-VaccDscaff18-augustus-gene-42.33	428.91	11.2855	2.22572	5.07048	NA	NA		maker-VaccDscaff35-augustus-gene-20.23	2.81187	5.76593	3.48132	1.65625	0.097672	0.364556		augustus_masked-VaccDscaff15-processed-gene-137.3	1.2939	4.69562	2.52122	1.86244	0.0625415	NA		maker-VaccDscaff43-snap-gene-14.43	3.55424	5.21297	1.39813	3.72852	0.000192607	0.00417374		maker-VaccDscaff18-augustus-gene-296.35	19.2043	8.35654	1.65907	5.03689	4.73163e-07	6.01775e-06		maker-VaccDscaff4-augustus-gene-373.32	0.635919	4.18352	5.05561	0.8275	0.407954	NA		maker-VaccDscaff18-snap-gene-141.25	2596.3
maker-VaccDscaff16-snap-gene-377.25	230.72	11.281	2.21643	5.08973	NA	NA		maker-VaccDscaff31-snap-gene-99.30	1.66748	5.71434	2.74938	2.07841	0.0376718	NA		maker-VaccDscaff29-augustus-gene-297.30	1.75481	4.69208	2.41532	1.94263	0.0520607	NA		maker-VaccDscaff9-snap-gene-332.29	3.37566	5.21251	1.38831	3.75458	0.000173633	0.00383008		maker-VaccDscaff25-snap-gene-342.37	72.7213	8.34904	1.76811	4.72202	2.33511e-06	2.55744e-05		maker-VaccDscaff10-snap-gene-89.28	4.15519	4.17594	1.55606	2.68367	0.00728197	0.0394173		maker-VaccDscaff6-augustus-gene-255.14	217.638
augustus_masked-VaccDscaff8-processed-gene-187.3	116.823	11.2785	1.67367	6.73877	NA	NA		maker-VaccDscaff6-snap-gene-117.21	1.53408	5.6861	3.55516	1.59939	0.109734	NA		maker-VaccDscaff5-snap-gene-7.37	8.47969	4.67735	1.54078	3.0357	0.00239981	0.0727333		augustus_masked-VaccDscaff34-processed-gene-218.6	0.955145	5.20758	4.46103	1.16735	0.24307	NA		maker-VaccDscaff26-augustus-gene-236.28	23.0103	8.33342	1.27368	6.54281	6.03718e-11	1.52807e-09		snap_masked-VaccDscaff27-processed-gene-11.20	16.0928	4.1651	1.34284	3.1017	0.00192413	0.018077		augustus_masked-VaccDscaff28-processed-gene-281.3	79.7739
maker-VaccDscaff2-augustus-gene-309.27	166.521	11.2611	1.2247	9.19492	3.75259e-20	8.81662e-19		maker-VaccDscaff22-snap-gene-365.38	22.7779	5.67874	1.40298	4.04762	5.17e-05	0.0011635		maker-VaccDscaff34-augustus-gene-239.49	2.41031	4.659	3.70965	1.25591	0.209148	0.873844		maker-VaccDscaff32-augustus-gene-323.42	6.22087	5.19497	1.5071	3.447	0.000566845	0.00973455		maker-VaccDscaff17-augustus-gene-82.22	69.7854	8.312	1.21915	6.81787	9.23997e-12	2.6206e-10		augustus_masked-VaccDscaff10-processed-gene-364.2	3.80796	4.14929	1.4103	2.94214	0.00325951	0.0243989		snap_masked-VaccDscaff42-processed-gene-93.19	105.582
maker-VaccDscaff38-snap-gene-94.23	88.4743	11.2577	1.51578	7.42701	1.11083e-13	1.42088e-12		maker-VaccDscaff35-augustus-gene-102.19	67.5049	5.66922	2.35838	2.40387	0.0162227	0.11076		maker-VaccDscaff10-snap-gene-216.33	2.66379	4.6573	1.38398	3.36516	0.00076498	0.0318725		snap_masked-VaccDscaff38-processed-gene-230.26	16.2759	5.12976	0.885219	5.7949	6.83605e-09	6.58681e-07		maker-VaccDscaff27-snap-gene-26.28	67.0006	8.3103	1.20319	6.90691	4.9532e-12	1.45465e-10		augustus_masked-VaccDscaff10-processed-gene-309.3	14.7642	4.14399	0.939817	4.40935	1.03679e-05	0.000973832		maker-VaccDscaff19-snap-gene-204.32	202.369
maker-VaccDscaff12-snap-gene-302.34	110.728	11.2537	2.26705	4.96402	6.90504e-07	3.40565e-06		snap_masked-VaccDscaff4-processed-gene-408.22	1.65003	5.64953	2.52387	2.23844	0.0251924	NA		maker-VaccDscaff36-augustus-gene-154.20	15.3662	4.65712	1.45204	3.20729	0.0013399	0.0481122		maker-VaccDscaff6-augustus-gene-7.31	1.08004	5.12662	3.48141	1.47257	0.140867	NA		maker-VaccDscaff31-snap-gene-277.47	171.661	8.27567	1.53847	5.37914	7.48417e-08	1.12536e-06		maker-VaccDscaff46-augustus-gene-172.31	16.0933	4.13879	1.25865	3.28829	0.00100798	0.0127188		maker-VaccDscaff37-snap-gene-284.28	25.5645
snap_masked-VaccDscaff9-processed-gene-371.34	129.08	11.2294	2.37586	4.72645	2.28485e-06	1.02791e-05		maker-VaccDscaff36-augustus-gene-102.19	1.15383	5.64752	5.53285	1.02073	0.307384	NA		maker-VaccDscaff29-augustus-gene-340.30	1.16361	4.64795	1.84195	2.52339	0.0116229	NA		maker-VaccDscaff5-augustus-gene-401.30	0.96042	5.12444	4.55784	1.12431	0.26088	NA		maker-VaccDscaff7-augustus-gene-326.31	106.851	8.26152	0.964842	8.56256	1.10391e-17	6.16697e-16		maker-VaccDscaff38-snap-gene-14.23	9.0841	4.12676	1.15849	3.56218	0.000367795	0.00738061		snap_masked-VaccDscaff27-processed-gene-70.9	94.7326
augustus_masked-VaccDscaff29-processed-gene-292.2	103.321	11.1972	5.17458	2.16389	0.0304732	0.0604984		snap_masked-VaccDscaff22-processed-gene-42.31	1.23712	5.64085	4.61628	1.22195	0.221727	NA		augustus_masked-VaccDscaff16-processed-gene-226.5	22.3653	4.63183	1.36789	3.3861	0.000708927	0.0302926		maker-VaccDscaff8-augustus-gene-142.25	1.05608	5.1164	5.53557	0.924276	0.355343	NA		augustus_masked-VaccDscaff48-processed-gene-11.1	30.1851	8.25843	1.27282	6.48831	8.68017e-11	2.14502e-09		maker-VaccDscaff39-snap-gene-241.36	1.30086	4.12531	1.80918	2.28021	0.0225955	NA		maker-VaccDscaff35-augustus-gene-41.25	412.588
maker-VaccDscaff28-augustus-gene-191.30	120.926	11.151	1.31962	8.45016	2.9091e-17	5.3452e-16		augustus_masked-VaccDscaff4-processed-gene-39.0	45.3496	5.63592	1.04622	5.38692	7.17e-08	3.51e-06		maker-VaccDscaff11-augustus-gene-314.24	359.62	4.62774	0.60036	7.70827	1.27539e-14	1.13272e-11		maker-VaccDscaff22-snap-gene-51.52	0.887712	5.10992	5.53562	0.923098	0.355956	NA		maker-VaccDscaff8-augustus-gene-99.36	179.073	8.24687	1.44473	5.70824	1.14151e-08	1.9698e-07		maker-VaccDscaff21-augustus-gene-2.23	27.1011	4.11923	1.62059	2.54181	0.011028	0.0508564		maker-VaccDscaff5-augustus-gene-372.25	248.641
maker-VaccDscaff18-snap-gene-42.36	251.321	11.1482	2.5387	4.39132	1.12667e-05	4.48198e-05		augustus_masked-VaccDscaff13-processed-gene-59.6	2.68245	5.62591	1.5484	3.63336	0.000279756	0.00472941		augustus_masked-VaccDscaff22-processed-gene-68.2	23.981	4.62135	3.35769	1.37635	0.168714	0.824533		maker-VaccDscaff10-augustus-gene-120.37	1.17512	5.10492	5.53565	0.922189	0.35643	NA		maker-VaccDscaff17-snap-gene-85.26	251.393	8.23852	1.23774	6.65612	2.81144e-11	7.44309e-10		maker-VaccDscaff28-augustus-gene-316.30	5.79157	4.11485	2.08933	1.96946	NA	NA		augustus_masked-VaccDscaff11-processed-gene-395.0	37.5516
augustus_masked-VaccDscaff6-processed-gene-116.4	219.454	11.0918	1.52747	7.26158	3.82606e-13	4.60793e-12		maker-VaccDscaff24-augustus-gene-70.30	9.65677	5.60216	1.4146	3.96024	7.49e-05	0.00159397		snap_masked-VaccDscaff16-processed-gene-218.15	20.6882	4.61096	0.859943	5.36194	8.23336e-08	1.85941e-05		augustus_masked-VaccDscaff24-processed-gene-353.0	3.91023	5.09652	2.0693	2.46292	0.0137811	0.1085		maker-VaccDscaff30-augustus-gene-115.32	76.7181	8.23017	1.61477	5.09682	3.45403e-07	4.53133e-06		augustus_masked-VaccDscaff26-processed-gene-41.10	7.59649	4.11029	1.42096	2.89261	0.00382055	0.0267546		maker-VaccDscaff10-augustus-gene-230.19	198.1
maker-VaccDscaff48-snap-gene-99.33	179.084	11.0626	1.62547	6.80582	1.00477e-11	1.01967e-10		maker-VaccDscaff5-snap-gene-53.28	1.14061	5.57326	5.53328	1.00723	0.313826	NA		snap_masked-VaccDscaff33-processed-gene-293.22	1.75558	4.60148	3.13176	1.4693	0.141752	NA		maker-VaccDscaff42-augustus-gene-59.26	1.60079	5.0774	5.46342	0.929344	0.352711	NA		augustus_masked-VaccDscaff16-processed-gene-14.5	273.05	8.19505	1.20866	6.7803	1.19925e-11	3.33964e-10		maker-VaccDscaff15-augustus-gene-360.46	5.12979	4.10463	1.88647	2.17583	0.0295683	0.0953637		augustus_masked-VaccDscaff13-processed-gene-161.7	1.8851
maker-VaccDscaff7-augustus-gene-387.28	190.476	11.0407	2.15102	5.13277	2.85502e-07	1.5007e-06		maker-VaccDscaff39-augustus-gene-69.40	8.18516	5.57198	1.99745	2.78955	0.00527808	0.04836		maker-VaccDscaff15-snap-gene-301.23	138.648	4.60125	0.744166	6.1831	6.28551e-10	2.42313e-07		maker-VaccDscaff36-augustus-gene-111.28	4.41145	5.03954	1.36481	3.69248	0.00022208	0.00465524		maker-VaccDscaff30-snap-gene-58.32	15.2407	8.1537	1.24121	6.56917	5.05974e-11	1.29478e-09		augustus_masked-VaccDscaff33-processed-gene-31.0	21.8351	4.09488	1.37088	2.98704	0.0028169	0.0224398		maker-VaccDscaff37-snap-gene-69.39	48.2523
snap_masked-VaccDscaff10-processed-gene-97.20	77.972	11.0342	4.99946	2.20708	0.0273083	0.0547769		maker-VaccDscaff43-snap-gene-92.34	4.19398	5.56797	1.61493	3.44782	0.000565136	0.00840018		snap_masked-VaccDscaff6-processed-gene-1.9	3.23103	4.58399	1.37727	3.32832	0.000873714	0.0351278		maker-VaccDscaff6-augustus-gene-130.30	1.82414	5.03628	1.84274	2.73304	0.00627528	NA		maker-VaccDscaff13-augustus-gene-111.16	43.8847	8.15034	1.26517	6.4421	1.17829e-10	2.84536e-09		maker-VaccDscaff10-augustus-gene-302.34	2.24073	4.09066	1.76449	2.31833	0.0204314	NA		maker-VaccDscaff36-augustus-gene-189.26	1010.3
maker-VaccDscaff33-augustus-gene-299.31	88.9655	11.0142	5.14305	2.14157	0.0322277	0.063599		maker-VaccDscaff7-augustus-gene-27.35	11.4235	5.5195	1.85483	2.97574	0.0029228	0.0307992		maker-VaccDscaff12-augustus-gene-32.46	3.72617	4.55282	1.45804	3.12257	0.00179277	0.0596141		maker-VaccDscaff18-augustus-gene-171.12	3.01697	5.02977	1.42572	3.52787	0.000418917	0.00767247		maker-VaccDscaff18-snap-gene-362.39	5456.05	8.12334	0.688451	11.7994	3.92952e-32	7.79517e-30		snap_masked-VaccDscaff46-processed-gene-168.11	16.8902	4.08588	1.0954	3.73005	0.000191442	0.00530118		maker-VaccDscaff2-augustus-gene-307.36	18.6166
augustus_masked-VaccDscaff3-processed-gene-225.4	140.353	10.9971	2.44005	4.50691	6.57799e-06	2.72834e-05		maker-VaccDscaff5-snap-gene-160.27	1.66384	5.51157	1.78843	3.0818	0.00205754	NA		snap_masked-VaccDscaff38-processed-gene-55.8	2.45516	4.54707	1.98156	2.29469	0.0217511	0.315511		snap_masked-VaccDscaff15-processed-gene-227.13	5.31931	5.02786	1.82344	2.75735	0.0058272	0.0586281		maker-VaccDscaff24-augustus-gene-180.30	45.4277	8.11748	1.97078	4.11891	NA	NA		maker-VaccDscaff27-snap-gene-39.52	14.4162	4.07966	1.27156	3.20839	0.00133479	0.0147927		maker-VaccDscaff28-snap-gene-119.29	304.87
maker-VaccDscaff23-snap-gene-113.42	190.232	10.9895	2.42668	4.52861	5.93724e-06	2.48263e-05		maker-VaccDscaff35-augustus-gene-84.25	144.236	5.46817	1.36471	4.00684	6.15e-05	0.00134437		augustus_masked-VaccDscaff34-processed-gene-59.9	0.731746	4.54519	3.63476	1.25048	0.211125	NA		maker-VaccDscaff40-snap-gene-142.25	3.59389	4.99709	1.48621	3.3623	0.000772965	0.012401		maker-VaccDscaff22-augustus-gene-94.31	160.036	8.11384	1.32864	6.10687	1.01603e-09	2.09459e-08		maker-VaccDscaff16-snap-gene-309.36	55.6636	4.07841	0.842465	4.84104	1.29159e-06	0.000262469		maker-VaccDscaff21-augustus-gene-336.45	89.7832
maker-VaccDscaff21-snap-gene-58.64	89.661	10.9856	2.51218	4.37293	1.2259e-05	4.84183e-05		maker-VaccDscaff1-augustus-gene-391.36	1.00718	5.45187	5.53403	0.985154	0.324548	NA		maker-VaccDscaff4-augustus-gene-241.17	465.137	4.53549	1.32896	3.41281	0.00064296	0.0281598		augustus_masked-VaccDscaff14-processed-gene-289.2	3.72481	4.9906	2.91035	1.71478	0.0863862	0.358012		maker-VaccDscaff4-augustus-gene-330.16	37.4996	8.10269	1.37109	5.90968	3.42771e-09	6.47336e-08		maker-VaccDscaff15-snap-gene-15.27	25.5367	4.07755	1.26623	3.22024	0.00128085	0.0144693		maker-VaccDscaff12-augustus-gene-209.26	304.672
augustus_masked-VaccDscaff4-processed-gene-371.9	142.633	10.9755	2.39669	4.57945	4.66193e-06	1.98436e-05		snap_masked-VaccDscaff18-processed-gene-304.31	1.71793	5.45119	3.52767	1.54527	0.122281	NA		augustus_masked-VaccDscaff2-processed-gene-47.5	1.01769	4.53108	1.92963	2.34817	0.0188661	NA		maker-VaccDscaff1-augustus-gene-29.27	1.94828	4.98744	2.16855	2.29989	0.0214544	NA		augustus_masked-VaccDscaff30-processed-gene-323.2	9.61127	8.10174	1.90602	4.25061	2.13193e-05	0.000187861		augustus_masked-VaccDscaff8-processed-gene-410.0	2.66208	4.06254	1.43462	2.8318	0.00462874	NA		maker-VaccDscaff34-augustus-gene-144.23	120.111
maker-VaccDscaff26-snap-gene-83.21	204.541	10.9731	2.51299	4.36655	1.26224e-05	4.97246e-05		snap_masked-VaccDscaff46-processed-gene-1.15	4.47431	5.4473	2.03311	2.67929	0.00737791	0.0620716		augustus_masked-VaccDscaff24-processed-gene-180.7	1.51564	4.52919	1.71038	2.64805	0.00809572	NA		snap_masked-VaccDscaff19-processed-gene-290.15	23.407	4.98124	0.776981	6.41102	1.44552e-10	2.06592e-08		maker-VaccDscaff22-augustus-gene-40.44	9.71133	8.10043	1.48901	5.44013	5.32408e-08	8.21134e-07		snap_masked-VaccDscaff28-processed-gene-203.19	9.15091	4.05507	1.13767	3.56435	0.000364754	0.00736556		maker-VaccDscaff2-augustus-gene-447.35	0.183034
maker-VaccDscaff4-snap-gene-31.69	481.26	10.9713	1.58042	6.94202	3.86521e-12	4.12801e-11		augustus_masked-VaccDscaff27-processed-gene-300.6	1.56902	5.42954	2.21846	2.44743	0.0143879	NA		augustus_masked-VaccDscaff26-processed-gene-353.0	1.24538	4.52431	4.45151	1.01635	0.30946	NA		augustus_masked-VaccDscaff2-processed-gene-311.6	3.72539	4.96366	1.44533	3.43428	0.000594121	0.0100663		snap_masked-VaccDscaff15-processed-gene-222.17	19.5041	8.09525	3.12123	2.59361	0.00949741	0.0358424		snap_masked-VaccDscaff35-processed-gene-240.26	2.13636	4.05495	1.4464	2.80347	0.00505555	NA		maker-VaccDscaff7-snap-gene-388.33	0.229669
augustus_masked-VaccDscaff30-processed-gene-225.1	508.125	10.8821	1.55113	7.01558	2.28994e-12	2.51041e-11		maker-VaccDscaff34-snap-gene-79.19	1.01892	5.39291	5.53442	0.974432	0.329842	NA		maker-VaccDscaff4-snap-gene-116.17	1.95133	4.52214	2.69546	1.67769	0.0934078	NA		maker-VaccDscaff18-augustus-gene-324.31	2.36994	4.95952	1.65932	2.98889	0.00279993	NA		maker-VaccDscaff37-augustus-gene-240.11	46.4891	8.09444	1.19506	6.77326	1.2591e-11	3.49934e-10		maker-VaccDscaff24-snap-gene-124.28	1.93781	4.05439	1.63256	2.48345	0.0130116	NA		maker-VaccDscaff6-snap-gene-322.54	0.232788
maker-VaccDscaff9-augustus-gene-145.24	188.106	10.8685	2.75061	3.9513	NA	NA		maker-VaccDscaff7-augustus-gene-88.22	81.5575	5.38951	0.842846	6.39442	1.61e-10	1.35e-08		augustus_masked-VaccDscaff46-processed-gene-183.1	1.67473	4.5134	1.98487	2.2739	0.0229722	NA		maker-VaccDscaff38-augustus-gene-231.26	1.57552	4.95928	2.10215	2.35914	0.0183171	NA		maker-VaccDscaff3-snap-gene-73.35	17.8897	8.06934	1.26908	6.35842	2.03834e-10	4.73029e-09		snap_masked-VaccDscaff5-processed-gene-91.7	8.00261	4.04808	1.39562	2.90056	0.00372497	0.0263479		snap_masked-VaccDscaff7-processed-gene-230.7	0.250893
maker-VaccDscaff10-augustus-gene-348.25	8457.19	10.8577	0.49518	21.9267	1.4442e-106	1.40077e-103		maker-VaccDscaff30-augustus-gene-136.20	4.77362	5.38612	2.08053	2.58882	0.00963055	0.0756828		maker-VaccDscaff9-augustus-gene-136.29	11.3902	4.51144	1.63183	2.76465	0.00569832	0.133182		maker-VaccDscaff38-snap-gene-295.65	1.89003	4.95921	1.46099	3.39442	0.000687743	NA		augustus_masked-VaccDscaff34-processed-gene-93.3	16.9247	8.06604	1.34257	6.00791	1.8793e-09	3.71068e-08		augustus_masked-VaccDscaff27-processed-gene-29.0	8.582	4.04275	1.36521	2.96126	0.00306386	0.0235166		maker-VaccDscaff27-augustus-gene-221.22	0.289262
snap_masked-VaccDscaff30-processed-gene-110.19	90.9993	10.8289	1.60537	6.74539	1.52616e-11	1.51893e-10		maker-VaccDscaff31-augustus-gene-323.19	184.638	5.379	1.41921	3.79012	0.000150573	0.00283841		maker-VaccDscaff36-snap-gene-16.46	5.06582	4.50833	1.6568	2.72111	0.00650624	0.145306		maker-VaccDscaff20-snap-gene-78.24	7.03484	4.95516	5.43763	0.911273	0.362152	0.737485		snap_masked-VaccDscaff36-processed-gene-111.12	15.0032	8.06353	1.40156	5.75325	8.75424e-09	1.54357e-07		maker-VaccDscaff46-augustus-gene-168.28	2.4548	4.02465	1.68931	2.38242	0.0171994	NA		maker-VaccDscaff17-augustus-gene-98.23	0.269043
augustus_masked-VaccDscaff8-processed-gene-196.9	451.661	10.8099	2.02389	5.34113	9.237e-08	5.28616e-07		maker-VaccDscaff18-snap-gene-5.48	115.183	5.3617	1.05479	5.08322	3.71e-07	1.52e-05		maker-VaccDscaff24-augustus-gene-178.18	1.62592	4.50039	2.37347	1.89612	0.0579443	NA		augustus_masked-VaccDscaff41-processed-gene-266.1	0.836985	4.95158	5.53685	0.894296	0.371163	NA		maker-VaccDscaff32-snap-gene-244.31	30.412	8.0492	1.26736	6.35116	2.13699e-10	4.94647e-09		maker-VaccDscaff23-snap-gene-337.40	2.85584	4.02445	1.68635	2.38649	0.0170101	NA		maker-VaccDscaff35-augustus-gene-238.21	362.675
snap_masked-VaccDscaff19-processed-gene-333.23	366.938	10.7995	1.99879	5.40303	6.55239e-08	3.83506e-07		maker-VaccDscaff35-augustus-gene-247.34	1.9765	5.36129	3.89143	1.37772	0.168291	NA		snap_masked-VaccDscaff32-processed-gene-95.24	2.58496	4.48964	1.58891	2.82561	0.004719	0.118546		maker-VaccDscaff4-augustus-gene-303.21	3.91716	4.94342	1.4748	3.35191	0.000802547	0.0127903		maker-VaccDscaff17-augustus-gene-68.25	299.63	8.02757	0.878491	9.13791	6.36713e-20	4.44711e-18		maker-VaccDscaff19-snap-gene-293.46	2.25485	4.02403	1.52126	2.64519	0.00816443	NA		maker-VaccDscaff24-snap-gene-126.37	1.46034
maker-VaccDscaff47-snap-gene-181.47	86.8617	10.7593	2.53413	4.24574	2.17876e-05	8.2182e-05		maker-VaccDscaff28-snap-gene-38.26	2.30662	5.34597	2.44642	2.18522	0.0288728	NA		maker-VaccDscaff18-snap-gene-166.24	0.570286	4.48687	5.53891	0.810063	0.417904	NA		maker-VaccDscaff44-snap-gene-46.38	0.728861	4.94172	5.53693	0.892503	0.372124	NA		maker-VaccDscaff42-augustus-gene-60.28	189.06	8.01808	1.52899	5.24404	1.57102e-07	2.21562e-06		augustus_masked-VaccDscaff5-processed-gene-299.12	25.0328	4.02388	1.29976	3.09587	0.00196235	0.0182571		maker-VaccDscaff5-augustus-gene-410.20	147.698
augustus_masked-VaccDscaff41-processed-gene-250.2	74.9182	10.7318	1.51741	7.07243	1.52243e-12	1.70801e-11		augustus_masked-VaccDscaff2-processed-gene-367.10	1895.91	5.34161	1.21814	4.38504	1.16e-05	0.000318536		maker-VaccDscaff3-augustus-gene-355.29	0.870019	4.48354	3.46016	1.29576	0.195058	NA		maker-VaccDscaff7-augustus-gene-18.18	1.0186	4.9331	5.537	0.890935	0.372964	NA		snap_masked-VaccDscaff22-processed-gene-332.29	25.0572	8.01188	1.24855	6.41693	1.39048e-10	3.32102e-09		maker-VaccDscaff27-augustus-gene-61.28	3.34942	4.01313	1.46969	2.73059	0.00632209	NA		augustus_masked-VaccDscaff13-processed-gene-97.8	613.175
maker-VaccDscaff20-snap-gene-33.48	3596.21	10.7158	0.848773	12.625	1.53712e-36	1.03e-34		maker-VaccDscaff13-snap-gene-55.31	3.31983	5.34018	2.03324	2.62644	0.00862832	0.0697401		maker-VaccDscaff4-snap-gene-167.33	6.85279	4.46827	1.34064	3.33294	0.00085932	0.0346339		maker-VaccDscaff39-augustus-gene-251.24	0.929542	4.93094	5.53702	0.890541	0.373175	NA		snap_masked-VaccDscaff12-processed-gene-335.18	20.5896	8.00135	1.47481	5.42536	5.78384e-08	8.8789e-07		maker-VaccDscaff19-augustus-gene-19.35	2.3963	4.01012	1.54293	2.59904	0.00934859	NA		augustus_masked-VaccDscaff32-processed-gene-325.10	509.431
maker-VaccDscaff36-augustus-gene-82.32	78.8106	10.7107	1.29754	8.25462	1.52383e-16	2.6115e-15		maker-VaccDscaff41-augustus-gene-137.22	9.07736	5.32963	0.967448	5.50896	3.61e-08	1.89e-06		maker-VaccDscaff34-snap-gene-257.59	1.83311	4.45921	1.83862	2.42531	0.0152955	NA		maker-VaccDscaff46-augustus-gene-203.33	7.57806	4.89524	1.43461	3.41225	0.000644292	0.0106962		augustus_masked-VaccDscaff24-processed-gene-178.5	148.935	7.97963	0.862462	9.25216	2.20011e-20	1.6068e-18		maker-VaccDscaff11-snap-gene-157.26	7.20347	4.00613	1.39226	2.87743	0.00400933	0.0276216		maker-VaccDscaff20-augustus-gene-97.30	163.195
maker-VaccDscaff24-augustus-gene-170.24	1014.39	10.7082	0.984348	10.8785	1.45978e-27	5.86249e-26		maker-VaccDscaff14-augustus-gene-277.24	12.7858	5.32047	2.26227	2.35182	0.0186817	0.122792		maker-VaccDscaff19-snap-gene-372.36	182.843	4.4493	0.720963	6.17132	6.77204e-10	2.56836e-07		maker-VaccDscaff32-augustus-gene-119.27	1.38792	4.84198	2.90418	1.66724	0.0954659	NA		maker-VaccDscaff26-snap-gene-58.52	60.5688	7.94556	1.6284	4.87935	1.06434e-06	1.25295e-05		maker-VaccDscaff48-snap-gene-109.41	34.4901	4.004	1.11361	3.59551	0.000323759	0.00695748		maker-VaccDscaff33-snap-gene-293.40	163.402
augustus_masked-VaccDscaff39-processed-gene-55.6	70.3105	10.7024	3.43469	3.11597	0.00183341	0.0047249		maker-VaccDscaff23-augustus-gene-224.27	0.918559	5.31838	5.53493	0.960875	0.336615	NA		maker-VaccDscaff30-snap-gene-61.23	6.4875	4.44593	1.47477	3.01465	0.00257272	0.0763901		maker-VaccDscaff37-snap-gene-244.24	1.15985	4.83249	3.14355	1.53727	0.124227	NA		maker-VaccDscaff40-augustus-gene-4.23	191.742	7.92508	1.19815	6.61444	3.72966e-11	9.71681e-10		snap_masked-VaccDscaff26-processed-gene-212.15	2.48743	4.00282	1.4665	2.7295	0.00634296	NA		augustus_masked-VaccDscaff33-processed-gene-315.5	57.4965
maker-VaccDscaff5-augustus-gene-374.34	527.368	10.6929	0.858665	12.453	1.34737e-35	8.55676e-34		maker-VaccDscaff15-augustus-gene-375.33	9.37108	5.30738	2.43194	2.18236	0.0290827	0.166327		maker-VaccDscaff9-augustus-gene-397.29	6.69665	4.43288	1.84203	2.40652	0.0161054	0.263527		maker-VaccDscaff48-snap-gene-42.48	152.182	4.81597	1.11493	4.31954	1.56353e-05	0.000520022		maker-VaccDscaff1-snap-gene-147.26	19.9903	7.92352	1.23183	6.43229	1.25692e-10	3.02206e-09		maker-VaccDscaff39-snap-gene-254.32	1.90408	3.99405	1.64818	2.42331	0.0153799	NA		maker-VaccDscaff35-snap-gene-276.44	85.2609
augustus_masked-VaccDscaff15-processed-gene-386.4	144.362	10.688	1.20238	8.88907	6.16231e-19	1.3164e-17		augustus_masked-VaccDscaff2-processed-gene-15.3	203.697	5.26748	0.581382	9.06027	1.3e-19	4.29e-17		augustus_masked-VaccDscaff25-processed-gene-29.12	5.67863	4.41081	1.6992	2.59582	0.00943656	0.186559		augustus_masked-VaccDscaff19-processed-gene-255.4	16.3601	4.80196	0.800732	5.99697	2.01033e-09	2.2331e-07		maker-VaccDscaff30-snap-gene-339.38	276.901	7.92093	1.20499	6.57342	4.91739e-11	1.26059e-09		augustus_masked-VaccDscaff2-processed-gene-203.3	4.30266	3.97877	1.47888	2.69039	0.00713675	0.0389519		maker-VaccDscaff40-augustus-gene-29.24	279.788
maker-VaccDscaff19-snap-gene-217.21	76.398	10.6581	1.31298	8.11749	4.75933e-16	7.78809e-15		maker-VaccDscaff4-augustus-gene-340.19	0.924763	5.26305	5.53533	0.95081	0.341701	NA		maker-VaccDscaff40-snap-gene-20.31	2.2344	4.4106	1.63641	2.6953	0.00703262	0.153096		maker-VaccDscaff28-augustus-gene-60.24	19.5	4.79804	1.77585	2.70183	0.00689592	0.066338		maker-VaccDscaff17-augustus-gene-277.15	76.439	7.91979	2.36901	3.34308	0.000828553	0.00467807		snap_masked-VaccDscaff27-processed-gene-316.28	3.06243	3.97435	1.58846	2.50202	0.0123487	NA		maker-VaccDscaff3-snap-gene-373.21	262.333
maker-VaccDscaff9-augustus-gene-264.30	73.9207	10.656	3.03622	3.50962	0.000448744	0.00130805		maker-VaccDscaff18-snap-gene-73.31	129.505	5.24848	0.877803	5.97912	2.24e-09	1.48e-07		snap_masked-VaccDscaff15-processed-gene-351.15	0.906135	4.39762	4.77069	0.921801	0.356632	NA		augustus_masked-VaccDscaff43-processed-gene-42.1	0.653725	4.78442	5.5383	0.863879	0.387654	NA		maker-VaccDscaff45-snap-gene-33.26	69.5218	7.89407	1.27246	6.20378	5.51229e-10	1.19237e-08		maker-VaccDscaff1-snap-gene-442.35	4.03198	3.96955	1.37284	2.89149	0.00383423	0.0268213		maker-VaccDscaff27-snap-gene-242.37	329.126
maker-VaccDscaff43-snap-gene-85.28	72.4971	10.6559	1.58224	6.73468	1.64293e-11	1.62907e-10		augustus_masked-VaccDscaff24-processed-gene-113.17	18.6652	5.23357	1.01422	5.16017	2.47e-07	1.06e-05		maker-VaccDscaff19-augustus-gene-266.30	1.26653	4.38871	3.48647	1.25878	0.208109	NA		augustus_masked-VaccDscaff44-processed-gene-45.3	1.8521	4.77763	2.98927	1.59826	0.109985	NA		maker-VaccDscaff44-augustus-gene-238.23	94.8513	7.88738	1.26428	6.23864	4.41379e-10	9.72872e-09		maker-VaccDscaff34-augustus-gene-43.35	0.897131	3.96793	2.09291	1.89589	0.0579743	NA		maker-VaccDscaff3-augustus-gene-343.17	1717.67
maker-VaccDscaff15-snap-gene-245.42	384.348	10.6456	1.50585	7.06949	1.55505e-12	1.74317e-11		augustus_masked-VaccDscaff22-processed-gene-68.2	23.981	5.21989	3.14493	1.65978	0.0969587	0.362885		maker-VaccDscaff24-augustus-gene-180.30	45.4277	4.37421	1.60656	2.72271	NA	NA		maker-VaccDscaff25-snap-gene-344.29	2.62924	4.77671	2.13631	2.23596	0.0253541	0.165368		maker-VaccDscaff47-augustus-gene-78.38	137.457	7.87296	1.26876	6.20523	5.46176e-10	1.18251e-08		maker-VaccDscaff2-snap-gene-376.28	11.6813	3.93886	1.30112	3.02729	0.00246758	0.0208071		snap_masked-VaccDscaff9-processed-gene-328.13	76.6724
snap_masked-VaccDscaff33-processed-gene-34.14	69.4846	10.6272	1.31928	8.05532	7.927e-16	1.26651e-14		maker-VaccDscaff4-snap-gene-333.30	1.89581	5.20431	1.67673	3.10384	0.00191025	NA		maker-VaccDscaff15-snap-gene-248.46	10.0639	4.37115	1.83719	2.37925	0.0173477	0.275564		maker-VaccDscaff43-snap-gene-102.30	3.1154	4.77381	4.68048	1.01994	0.307757	0.685817		maker-VaccDscaff28-snap-gene-279.38	499.265	7.8614	1.80322	4.35964	NA	NA		snap_masked-VaccDscaff15-processed-gene-164.22	2.44366	3.93839	1.53616	2.56379	0.0103535	NA		augustus_masked-VaccDscaff29-processed-gene-311.5	83.905
augustus_masked-VaccDscaff15-processed-gene-254.10	101.499	10.6142	3.17166	3.34657	0.000818168	0.00226439		maker-VaccDscaff24-augustus-gene-104.18	1.25839	5.20363	3.74405	1.38984	0.164577	NA		maker-VaccDscaff4-augustus-gene-103.24	1.5937	4.36833	2.24622	1.94474	0.0518058	NA		maker-VaccDscaff45-augustus-gene-62.33	1.03568	4.77239	2.36249	2.02007	0.0433764	NA		augustus_masked-VaccDscaff29-processed-gene-113.0	31.1174	7.8584	1.27745	6.15164	7.6687e-10	1.61516e-08		augustus_masked-VaccDscaff38-processed-gene-90.1	1.93776	3.93755	1.57192	2.50492	0.0122479	NA		augustus_masked-VaccDscaff9-processed-gene-163.3	212.169
maker-VaccDscaff21-snap-gene-358.27	162.829	10.6015	2.43888	4.34686	1.38098e-05	5.39927e-05		maker-VaccDscaff4-augustus-gene-172.18	92.7904	5.20107	1.17244	4.43612	9.16e-06	0.00025953		maker-VaccDscaff20-augustus-gene-166.14	1.18161	4.36259	4.07025	1.07182	0.283799	NA		maker-VaccDscaff38-augustus-gene-220.23	1.29051	4.76808	1.99413	2.39106	0.0167998	NA		maker-VaccDscaff40-augustus-gene-244.33	158.91	7.85479	0.695955	11.2864	1.53257e-29	2.5725e-27		snap_masked-VaccDscaff35-processed-gene-179.11	3.85573	3.93071	1.51533	2.59396	0.00948783	0.0462839		maker-VaccDscaff15-snap-gene-195.38	115.319
maker-VaccDscaff42-snap-gene-268.30	153.75	10.5878	2.68058	3.94981	7.8214e-05	0.000264523		augustus_masked-VaccDscaff40-processed-gene-237.4	2.28081	5.18452	1.72079	3.01288	0.00258779	NA		maker-VaccDscaff13-augustus-gene-233.20	7.59246	4.358	1.63942	2.65826	0.00785458	0.164067		augustus_masked-VaccDscaff42-processed-gene-215.7	1.46466	4.76192	1.88377	2.52786	0.0114759	NA		maker-VaccDscaff35-augustus-gene-237.22	34.2155	7.85068	1.43833	5.45819	4.81026e-08	7.48459e-07		maker-VaccDscaff46-snap-gene-5.41	12.2582	3.92902	1.10706	3.54905	0.00038663	0.00759186		maker-VaccDscaff14-augustus-gene-140.19	441.441
augustus_masked-VaccDscaff36-processed-gene-97.5	5089.51	10.5681	0.365016	28.9525	2.60822e-184	2.27681e-180		maker-VaccDscaff31-snap-gene-167.18	42.0862	5.1769	0.973854	5.31589	1.06e-07	4.98e-06		maker-VaccDscaff9-augustus-gene-64.23	1.23955	4.35466	2.02375	2.15178	0.0314146	NA		maker-VaccDscaff13-augustus-gene-41.30	3.55429	4.76167	1.45348	3.27605	0.00105272	0.0157838		snap_masked-VaccDscaff10-processed-gene-12.14	55.3376	7.84425	1.23747	6.33893	2.31362e-10	5.32792e-09		maker-VaccDscaff38-augustus-gene-238.10	2.84523	3.92718	1.67311	2.34723	0.0189138	NA		maker-VaccDscaff7-snap-gene-16.35	293.172
augustus_masked-VaccDscaff13-processed-gene-273.2	366.05	10.5677	1.43934	7.34204	2.10366e-13	2.61522e-12		snap_masked-VaccDscaff2-processed-gene-101.13	6.24888	5.17655	2.07484	2.49492	0.0125987	0.0921007		maker-VaccDscaff24-augustus-gene-34.39	3.62404	4.34411	2.41687	1.79741	0.0722701	0.593511		maker-VaccDscaff5-augustus-gene-383.45	6.92592	4.75939	1.32906	3.58102	0.000342254	0.00654565		snap_masked-VaccDscaff35-processed-gene-240.13	207.417	7.83598	0.771907	10.1515	3.26469e-24	3.39235e-22		augustus_masked-VaccDscaff11-processed-gene-257.3	1.29196	3.92656	2.08949	1.8792	0.0602171	NA		maker-VaccDscaff39-augustus-gene-278.17	66.0449
maker-VaccDscaff37-augustus-gene-159.25	79.9445	10.5527	2.09671	5.03299	4.8289e-07	2.44754e-06		maker-VaccDscaff9-augustus-gene-125.22	61.3495	5.17012	1.4233	3.6325	0.000280692	0.00474054		maker-VaccDscaff4-augustus-gene-299.30	0.664969	4.34325	3.82582	1.13525	0.256272	NA		maker-VaccDscaff35-snap-gene-239.44	6.40794	4.75391	1.42352	3.33954	0.000839159	0.0132369		maker-VaccDscaff47-augustus-gene-51.33	392.179	7.83418	1.34525	5.82358	5.76003e-09	1.0461e-07		augustus_masked-VaccDscaff24-processed-gene-342.5	7.51305	3.92178	1.33591	2.93566	0.00332836	0.024705		maker-VaccDscaff6-snap-gene-234.27	591.474
maker-VaccDscaff39-snap-gene-145.27	885.147	10.5526	1.96603	5.36745	7.98579e-08	4.61606e-07		snap_masked-VaccDscaff36-processed-gene-261.17	15.5233	5.16552	1.76538	2.92602	0.00343329	0.0349182		maker-VaccDscaff32-augustus-gene-112.21	0.813773	4.30775	3.23354	1.33221	0.182792	NA		maker-VaccDscaff38-snap-gene-187.39	1.32788	4.74654	4.23095	1.12186	0.261921	NA		maker-VaccDscaff12-snap-gene-25.41	44.7819	7.8297	1.22299	6.40207	1.53285e-10	3.63811e-09		snap_masked-VaccDscaff20-processed-gene-281.24	3.22299	3.91977	1.53386	2.55549	0.0106039	NA		maker-VaccDscaff5-snap-gene-427.38	108.637
augustus_masked-VaccDscaff22-processed-gene-274.5	64.2184	10.5244	1.79609	5.85963	4.63898e-09	3.25906e-08		snap_masked-VaccDscaff11-processed-gene-141.22	1.83597	5.15125	3.37714	1.52533	0.127178	NA		maker-VaccDscaff13-augustus-gene-53.47	1.03974	4.30727	2.26694	1.90004	0.0574285	NA		snap_masked-VaccDscaff29-processed-gene-17.23	6.6845	4.72707	2.31325	2.04348	0.0410051	0.226401		maker-VaccDscaff1-snap-gene-357.21	938.54	7.81798	0.703167	11.1182	1.02275e-28	1.60317e-26		snap_masked-VaccDscaff12-processed-gene-65.8	0.626514	3.91426	3.84676	1.01755	0.308893	NA		maker-VaccDscaff37-snap-gene-14.40	265.965
augustus_masked-VaccDscaff1-processed-gene-418.9	128.604	10.523	2.45102	4.29332	1.76024e-05	6.75365e-05		maker-VaccDscaff4-augustus-gene-225.21	4.59434	5.14878	1.99523	2.58055	0.00986427	0.0770532		augustus_masked-VaccDscaff24-processed-gene-321.8	0.951943	4.30498	1.79952	2.3923	0.0167431	NA		maker-VaccDscaff15-augustus-gene-177.33	6.36018	4.71894	0.992108	4.75648	1.97e-06	8.85983e-05		maker-VaccDscaff12-augustus-gene-54.38	78.575	7.81087	1.2314	6.34308	2.25221e-10	5.19148e-09		maker-VaccDscaff3-snap-gene-8.42	1.61685	3.90959	1.70926	2.2873	0.0221782	NA		snap_masked-VaccDscaff24-processed-gene-141.31	16.1436
maker-VaccDscaff44-snap-gene-18.25	76.3755	10.5173	1.8039	5.83034	5.53159e-09	3.83592e-08		maker-VaccDscaff6-augustus-gene-413.29	3.34342	5.13418	2.05738	2.49549	0.0125784	0.0920011		augustus_masked-VaccDscaff4-processed-gene-297.3	0.599708	4.29974	5.06744	0.848504	0.396158	NA		augustus_masked-VaccDscaff18-processed-gene-126.7	1.37124	4.69476	2.61788	1.79334	0.0729184	NA		augustus_masked-VaccDscaff20-processed-gene-29.3	152.541	7.81064	1.07591	7.25957	3.88311e-13	1.3196e-11		snap_masked-VaccDscaff26-processed-gene-115.22	4.05026	3.89885	1.89912	2.05297	0.0400754	0.116479		augustus_masked-VaccDscaff13-processed-gene-5.0	15.7876
maker-VaccDscaff31-snap-gene-279.22	137.929	10.4951	2.05859	5.09818	NA	NA		augustus_masked-VaccDscaff10-processed-gene-391.4	3.1813	5.12973	2.77671	1.84741	0.0646871	0.283076		snap_masked-VaccDscaff35-processed-gene-276.29	0.501784	4.29934	5.54084	0.775937	0.437786	NA		augustus_masked-VaccDscaff37-processed-gene-281.8	16.423	4.68826	0.839788	5.58267	2.36849e-08	1.91257e-06		snap_masked-VaccDscaff4-processed-gene-332.17	53.0512	7.79702	1.43653	5.42769	5.70874e-08	8.77453e-07		maker-VaccDscaff13-snap-gene-100.32	1.37751	3.89283	1.72042	2.26271	0.0236533	NA		augustus_masked-VaccDscaff39-processed-gene-63.7	79.343
augustus_masked-VaccDscaff8-processed-gene-200.0	134.619	10.4867	2.86825	3.65613	0.000256047	0.00078323		augustus_masked-VaccDscaff15-processed-gene-119.5	0.80377	5.12595	5.53639	0.925865	0.354516	NA		augustus_masked-VaccDscaff10-processed-gene-79.1	0.547134	4.29934	5.54084	0.775937	0.437786	NA		augustus_masked-VaccDscaff32-processed-gene-315.4	0.609945	4.68433	5.53925	0.845661	0.397742	NA		maker-VaccDscaff32-snap-gene-58.19	30.9568	7.79536	1.23056	6.33479	2.37666e-10	5.46434e-09		augustus_masked-VaccDscaff37-processed-gene-50.12	3.70967	3.89207	1.39207	2.79588	0.00517594	0.0322926		maker-VaccDscaff42-augustus-gene-44.33	362.538
snap_masked-VaccDscaff28-processed-gene-306.17	208.221	10.4769	1.52929	6.8508	7.34383e-12	7.5801e-11		augustus_masked-VaccDscaff22-processed-gene-121.4	68.686	5.12402	1.24155	4.12713	3.67e-05	0.000867101		maker-VaccDscaff38-augustus-gene-289.28	10.1614	4.27774	1.15498	3.70374	0.000212442	0.0118392		maker-VaccDscaff19-augustus-gene-361.40	0.606803	4.67695	5.53932	0.844319	0.398491	NA		augustus_masked-VaccDscaff43-processed-gene-118.7	43.6704	7.78597	1.4566	5.34529	NA	NA		maker-VaccDscaff36-augustus-gene-288.59	1.81466	3.88926	1.53689	2.53061	0.0113863	NA		maker-VaccDscaff12-augustus-gene-226.30	56.6841
maker-VaccDscaff42-snap-gene-30.51	342.642	10.4694	1.08497	9.64949	4.94012e-22	1.3507e-20		maker-VaccDscaff4-augustus-gene-241.17	465.137	5.10427	1.1592	4.40326	1.07e-05	0.000295296		maker-VaccDscaff7-augustus-gene-20.23	1.4094	4.27532	2.17683	1.96401	0.0495286	NA		maker-VaccDscaff20-snap-gene-268.39	7.0261	4.67622	1.28789	3.63093	0.000282404	0.00564272		maker-VaccDscaff24-augustus-gene-70.30	9.65677	7.76958	1.40231	5.54057	3.01489e-08	4.84711e-07		snap_masked-VaccDscaff26-processed-gene-37.28	0.690984	3.88844	3.19336	1.21767	0.22335	NA		maker-VaccDscaff17-augustus-gene-231.22	171.949
snap_masked-VaccDscaff21-processed-gene-160.19	108.304	10.464	2.33061	4.48982	7.1282e-06	2.93802e-05		augustus_masked-VaccDscaff3-processed-gene-382.6	113.765	5.09135	1.29058	3.945	7.98e-05	0.00168359		maker-VaccDscaff9-snap-gene-366.30	1.6185	4.26673	1.88528	2.26319	0.0236241	NA		augustus_masked-VaccDscaff45-processed-gene-119.6	1.00691	4.67123	2.57007	1.81755	0.069133	NA		maker-VaccDscaff15-augustus-gene-282.31	55.8229	7.76195	1.28759	6.02827	1.65726e-09	3.29666e-08		augustus_masked-VaccDscaff46-processed-gene-137.1	5.41738	3.88569	1.49563	2.59802	0.0093762	0.0459723		maker-VaccDscaff38-augustus-gene-258.27	208.057
snap_masked-VaccDscaff6-processed-gene-109.15	66.3152	10.4463	5.09905	2.04867	0.0404945	0.0779895		augustus_masked-VaccDscaff7-processed-gene-381.2	0.930878	5.08855	3.51651	1.44704	0.147885	NA		maker-VaccDscaff4-augustus-gene-378.35	47.443	4.25725	0.859953	4.95056	7.40001e-07	0.000124212		maker-VaccDscaff32-augustus-gene-256.14	5.10843	4.66701	1.3591	3.43389	0.000594979	0.0100759		maker-VaccDscaff6-augustus-gene-54.22	75.8249	7.75994	1.7123	4.53187	5.84638e-06	5.86185e-05		snap_masked-VaccDscaff7-processed-gene-342.9	1.83338	3.88358	1.58811	2.44541	0.0144689	NA		maker-VaccDscaff38-augustus-gene-126.24	9.96916
maker-VaccDscaff19-augustus-gene-10.33	93.0061	10.4397	1.22336	8.53364	1.41809e-17	2.67207e-16		snap_masked-VaccDscaff36-processed-gene-261.16	1.82889	5.08325	4.63969	1.0956	0.273254	NA		augustus_masked-VaccDscaff5-processed-gene-60.4	0.75086	4.25083	3.0879	1.37661	0.168634	NA		augustus_masked-VaccDscaff18-processed-gene-56.9	2.22509	4.66449	1.44221	3.23426	0.00121957	NA		maker-VaccDscaff22-augustus-gene-263.36	466.283	7.75458	1.10139	7.0407	1.91282e-12	5.91676e-11		augustus_masked-VaccDscaff42-processed-gene-32.1	8.98498	3.8795	1.41175	2.74801	0.00599583	0.0350867		maker-VaccDscaff37-augustus-gene-102.17	252.097
maker-VaccDscaff39-snap-gene-79.31	742.891	10.4199	1.66808	6.24662	4.19429e-10	3.4417e-09		maker-VaccDscaff19-snap-gene-16.35	1.44404	5.08112	1.5513	3.27539	0.00105518	NA		maker-VaccDscaff26-snap-gene-353.30	2.16132	4.25053	2.16244	1.96562	0.049343	0.495784		maker-VaccDscaff32-augustus-gene-89.26	9.46595	4.66423	1.06846	4.36537	1.2691e-05	0.000436108		snap_masked-VaccDscaff33-processed-gene-226.12	30.1433	7.74702	1.35685	5.70957	1.13259e-08	1.9563e-07		snap_masked-VaccDscaff12-processed-gene-348.12	48.5989	3.878	1.3506	2.87131	0.00408769	0.0279766		snap_masked-VaccDscaff6-processed-gene-122.21	0.269281
maker-VaccDscaff34-augustus-gene-281.21	74.0867	10.4127	1.83522	5.67382	1.39651e-08	9.09933e-08		augustus_masked-VaccDscaff25-processed-gene-49.0	51.5857	5.07872	1.19507	4.24973	2.14e-05	0.000542346		augustus_masked-VaccDscaff19-processed-gene-381.1	1.30407	4.24641	2.92784	1.45036	0.146959	NA		augustus_masked-VaccDscaff12-processed-gene-23.8	19.0327	4.66263	0.819122	5.69222	1.25396e-08	1.1025e-06		maker-VaccDscaff27-augustus-gene-275.31	199.771	7.74158	0.803345	9.63668	5.59673e-22	4.79786e-20		snap_masked-VaccDscaff21-processed-gene-323.15	5.82965	3.86932	1.44924	2.6699	0.00758747	0.0403284		maker-VaccDscaff23-augustus-gene-10.22	1.043
maker-VaccDscaff4-augustus-gene-130.17	105.182	10.4092	3.49167	2.98115	0.00287168	0.00711991		augustus_masked-VaccDscaff19-processed-gene-287.7	1.25715	5.0703	2.65647	1.90866	0.0563059	NA		augustus_masked-VaccDscaff39-processed-gene-78.6	1.09162	4.24386	5.2179	0.813327	0.416031	NA		maker-VaccDscaff38-augustus-gene-47.28	2.4832	4.65784	1.57473	2.95787	0.00309772	0.036379		maker-VaccDscaff5-augustus-gene-123.21	132.579	7.70723	1.2253	6.29006	3.17344e-10	7.14793e-09		augustus_masked-VaccDscaff9-processed-gene-83.1	1.51301	3.86907	1.56742	2.46842	0.013571	NA		maker-VaccDscaff20-snap-gene-293.23	205.878
augustus_masked-VaccDscaff39-processed-gene-253.0	105.509	10.401	2.78055	3.74062	0.000183565	0.000577917		augustus_masked-VaccDscaff4-processed-gene-380.6	360.831	5.06187	0.965302	5.24382	1.57e-07	7.13e-06		maker-VaccDscaff3-augustus-gene-80.23	4.53989	4.23273	2.38719	1.7731	0.0762118	0.609304		maker-VaccDscaff2-snap-gene-247.38	2.44508	4.65307	1.50196	3.098	0.00194828	NA		maker-VaccDscaff6-augustus-gene-50.35	53.8679	7.68246	1.80244	4.26225	2.02377e-05	0.00017912		maker-VaccDscaff40-snap-gene-147.34	2.42914	3.86514	2.32194	1.66462	0.0959896	NA		maker-VaccDscaff21-snap-gene-326.34	964.043
maker-VaccDscaff4-augustus-gene-428.57	65.7617	10.3974	2.96836	3.50275	0.000460483	0.00133889		snap_masked-VaccDscaff33-processed-gene-235.21	1.21275	5.04902	2.27572	2.21864	0.0265109	NA		augustus_masked-VaccDscaff2-processed-gene-354.4	0.831307	4.23144	3.4538	1.22515	0.220517	NA		snap_masked-VaccDscaff3-processed-gene-355.16	0.59671	4.65303	5.53956	0.839963	0.400929	NA		maker-VaccDscaff18-augustus-gene-376.32	50.5328	7.65078	1.39288	5.49276	3.95704e-08	6.23924e-07		maker-VaccDscaff25-augustus-gene-132.27	0.408267	3.86443	5.55182	0.696065	0.486388	NA		maker-VaccDscaff43-augustus-gene-134.17	67.4312
snap_masked-VaccDscaff25-processed-gene-56.11	242.165	10.3962	2.83933	3.6615	0.000250741	0.000768396		augustus_masked-VaccDscaff41-processed-gene-59.2	5.07809	5.0341	2.1895	2.2992	0.0214934	0.135567		snap_masked-VaccDscaff28-processed-gene-285.19	1.14572	4.23027	2.01364	2.10081	0.035658	NA		maker-VaccDscaff14-augustus-gene-292.27	2.08595	4.6522	1.63535	2.84477	0.00444434	NA		maker-VaccDscaff37-augustus-gene-20.26	161.363	7.63771	0.858056	8.90118	5.52545e-19	3.49945e-17		augustus_masked-VaccDscaff38-processed-gene-17.4	2.82269	3.86386	1.4177	2.72545	0.00642144	NA		maker-VaccDscaff9-snap-gene-161.19	4.23158
snap_masked-VaccDscaff9-processed-gene-221.20	55.6572	10.3866	1.50222	6.91421	4.70489e-12	4.97389e-11		maker-VaccDscaff19-augustus-gene-247.19	1.73519	5.02535	3.17258	1.584	0.113195	NA		augustus_masked-VaccDscaff35-processed-gene-30.3	0.934025	4.22942	3.34634	1.2639	0.206267	NA		maker-VaccDscaff19-augustus-gene-326.39	2.25656	4.64831	2.32853	1.99624	0.0459075	NA		maker-VaccDscaff27-snap-gene-122.27	20.8768	7.59953	1.33749	5.68193	1.33183e-08	2.27316e-07		snap_masked-VaccDscaff11-processed-gene-30.18	0.918835	3.8597	2.41906	1.59554	0.110593	NA		augustus_masked-VaccDscaff31-processed-gene-334.0	33.5105
maker-VaccDscaff6-snap-gene-419.35	60.0559	10.3781	4.00121	2.59374	NA	NA		augustus_masked-VaccDscaff18-processed-gene-332.3	1.11461	5.00477	2.68386	1.86476	0.0622144	NA		maker-VaccDscaff20-snap-gene-9.37	0.998404	4.22367	1.99722	2.11478	0.0344487	NA		maker-VaccDscaff24-snap-gene-238.25	0.728244	4.6475	4.85045	0.958157	0.337983	NA		maker-VaccDscaff37-snap-gene-24.29	384.861	7.57942	0.556013	13.6317	2.59334e-42	1.07946e-39		maker-VaccDscaff14-augustus-gene-277.23	5.4345	3.85905	1.36988	2.81708	0.00484625	0.0309859		maker-VaccDscaff9-augustus-gene-183.35	148.658
maker-VaccDscaff14-augustus-gene-226.24	51.5794	10.3753	3.85226	2.6933	0.00707476	0.0161817		maker-VaccDscaff7-snap-gene-47.38	23.393	4.99499	1.28263	3.89433	9.85e-05	0.0019937		maker-VaccDscaff4-snap-gene-417.30	0.607723	4.2111	5.54183	0.759875	0.447329	NA		augustus_masked-VaccDscaff4-processed-gene-175.3	2.08668	4.64354	1.71339	2.71014	0.00672539	NA		maker-VaccDscaff43-augustus-gene-123.44	837.233	7.57934	1.23691	6.12765	8.91839e-10	1.85183e-08		maker-VaccDscaff11-augustus-gene-261.31	12.8699	3.85847	1.37514	2.80587	0.00501809	0.031674		maker-VaccDscaff43-snap-gene-45.41	10.3245
snap_masked-VaccDscaff8-processed-gene-271.20	54.2063	10.3738	1.94968	5.3208	1.03311e-07	5.86304e-07		maker-VaccDscaff38-augustus-gene-261.26	1.63164	4.98712	1.60048	3.11602	0.0018331	NA		maker-VaccDscaff31-snap-gene-167.18	42.0862	4.20045	1.52736	2.75014	0.00595693	0.137305		maker-VaccDscaff23-augustus-gene-359.30	3.07872	4.64282	1.6065	2.89002	0.00385217	0.042958		maker-VaccDscaff29-augustus-gene-304.17	9.22468	7.57694	1.84257	4.11216	NA	NA		maker-VaccDscaff5-augustus-gene-387.32	107.005	3.85437	1.24879	3.0865	0.0020253	0.0185828		maker-VaccDscaff40-augustus-gene-233.44	5.88843
maker-VaccDscaff23-augustus-gene-13.16	65.8464	10.3715	2.14113	4.84392	1.273e-06	5.99312e-06		maker-VaccDscaff5-augustus-gene-405.20	5.78656	4.98482	1.47476	3.38009	0.000724632	0.0102619		maker-VaccDscaff9-augustus-gene-358.32	85.0488	4.20014	0.892051	4.7084	2.49666e-06	0.000346877		augustus_masked-VaccDscaff15-processed-gene-58.5	8.9933	4.64053	1.40151	3.31108	0.000929366	0.0143156		maker-VaccDscaff17-augustus-gene-75.32	123.328	7.57228	1.26587	5.9819	2.20552e-09	4.30522e-08		maker-VaccDscaff16-augustus-gene-378.19	8.1113	3.84613	1.34548	2.85856	0.00425566	0.0286557		maker-VaccDscaff11-snap-gene-305.27	10.3042
maker-VaccDscaff48-augustus-gene-83.40	1372.73	10.3623	0.703744	14.7245	4.4899e-49	5.40268e-47		augustus_masked-VaccDscaff23-processed-gene-16.4	176.961	4.98478	1.32283	3.76826	0.000164387	0.0030583		maker-VaccDscaff20-augustus-gene-349.39	3.33071	4.19495	1.48958	2.81619	0.00485971	0.120527		augustus_masked-VaccDscaff31-processed-gene-39.2	0.641969	4.63758	5.53972	0.83715	0.402508	NA		maker-VaccDscaff6-augustus-gene-53.19	275.281	7.57068	1.81178	4.17858	2.93339e-05	0.000249302		maker-VaccDscaff8-snap-gene-103.29	9.21383	3.84245	1.35089	2.84438	0.00444981	0.0294325		augustus_masked-VaccDscaff35-processed-gene-278.3	7.31541
maker-VaccDscaff27-augustus-gene-285.32	451.012	10.3607	1.24277	8.33681	NA	NA		maker-VaccDscaff5-augustus-gene-385.24	1.49858	4.98478	4.05326	1.22982	0.218765	NA		maker-VaccDscaff45-snap-gene-7.37	0.462959	4.18436	5.54215	0.755006	0.450245	NA		augustus_masked-VaccDscaff31-processed-gene-72.10	22.1109	4.5981	1.58975	2.89234	0.0038238	0.0427394		maker-VaccDscaff3-augustus-gene-319.22	461.159	7.56909	1.04316	7.2559	3.98998e-13	1.35272e-11		snap_masked-VaccDscaff26-processed-gene-203.10	0.747202	3.84228	2.16466	1.77501	0.0758965	NA		maker-VaccDscaff34-snap-gene-257.53	29.4397
snap_masked-VaccDscaff39-processed-gene-9.13	141.584	10.3602	1.66256	6.23144	4.62163e-10	3.76725e-09		augustus_masked-VaccDscaff14-processed-gene-348.11	6.15421	4.97688	1.81893	2.73616	0.00621604	0.0545471		maker-VaccDscaff22-snap-gene-82.37	3.33569	4.1817	1.63976	2.5502	0.0107663	0.204105		augustus_masked-VaccDscaff28-processed-gene-294.6	3.80855	4.58221	1.33437	3.43399	0.000594755	0.0100746		maker-VaccDscaff28-snap-gene-308.47	22.1958	7.54382	1.23651	6.10092	1.0546e-09	2.16977e-08		augustus_masked-VaccDscaff32-processed-gene-103.4	4.0594	3.84065	1.26491	3.0363	0.00239503	0.0204535		augustus_masked-VaccDscaff4-processed-gene-265.11	1683.98
maker-VaccDscaff18-augustus-gene-339.43	501.912	10.3484	1.75498	5.8966	3.71078e-09	2.64274e-08		maker-VaccDscaff43-snap-gene-245.31	695.218	4.96888	1.38209	3.59519	0.000324157	0.00534382		maker-VaccDscaff15-snap-gene-306.43	2.52281	4.17365	1.57298	2.65334	0.00797	0.165395		maker-VaccDscaff23-snap-gene-64.32	5.58993	4.57495	1.14605	3.99193	6.55384e-05	0.0017207		maker-VaccDscaff13-snap-gene-341.31	35.9737	7.54319	1.16802	6.45811	1.06019e-10	2.58181e-09		augustus_masked-VaccDscaff3-processed-gene-421.11	2.99549	3.83613	1.42293	2.69594	0.00701909	NA		maker-VaccDscaff10-augustus-gene-248.11	81.7696
maker-VaccDscaff19-augustus-gene-320.28	64.158	10.3443	1.69377	6.10726	1.01358e-09	7.85906e-09		augustus_masked-VaccDscaff44-processed-gene-228.10	3.28991	4.96729	1.76464	2.8149	0.00487923	0.0455299		maker-VaccDscaff6-augustus-gene-417.18	0.78909	4.17333	4.06282	1.0272	0.304326	NA		maker-VaccDscaff29-snap-gene-53.34	1.10587	4.5563	4.5162	1.00888	0.313033	NA		maker-VaccDscaff24-augustus-gene-117.29	15.076	7.52396	1.50221	5.0086	5.48262e-07	6.89012e-06		augustus_masked-VaccDscaff2-processed-gene-122.6	0.933365	3.83271	3.48355	1.10023	0.271232	NA		snap_masked-VaccDscaff45-processed-gene-214.10	41.2561
maker-VaccDscaff15-augustus-gene-221.27	67.5104	10.3338	3.10859	3.32428	0.000886457	0.00243646		maker-VaccDscaff25-augustus-gene-320.43	14.3335	4.96586	1.59181	3.11963	0.0018108	0.0212661		maker-VaccDscaff36-augustus-gene-261.37	0.502914	4.16382	5.54239	0.751267	0.452492	NA		maker-VaccDscaff36-augustus-gene-84.26	1.75881	4.54785	1.91279	2.3776	0.0174259	NA		maker-VaccDscaff22-snap-gene-269.34	19.1086	7.52147	1.48295	5.07198	3.93698e-07	5.08889e-06		augustus_masked-VaccDscaff31-processed-gene-228.1	2.97485	3.82534	1.57249	2.43266	0.0149882	NA		maker-VaccDscaff26-augustus-gene-137.20	123.43
maker-VaccDscaff46-snap-gene-13.34	108.841	10.3328	2.69985	3.8272	0.000129611	0.000419979		maker-VaccDscaff13-augustus-gene-198.32	9.24146	4.96366	1.36004	3.64965	0.000262601	0.00449276		augustus_masked-VaccDscaff16-processed-gene-235.0	20.3188	4.16206	1.66121	2.50544	0.0122299	0.221776		maker-VaccDscaff48-snap-gene-42.49	23.6481	4.5474	0.565985	8.03449	9.39696e-16	3.64746e-13		maker-VaccDscaff31-augustus-gene-63.13	17.8894	7.49457	1.27545	5.87601	4.20284e-09	7.82032e-08		maker-VaccDscaff12-snap-gene-119.27	1.65346	3.82464	1.46404	2.61239	0.00899107	NA		maker-VaccDscaff37-snap-gene-50.48	141.038
maker-VaccDscaff21-snap-gene-358.32	63.9827	10.3206	3.12293	3.30477	0.000950533	0.00259416		maker-VaccDscaff27-snap-gene-266.29	1.73402	4.96255	2.03127	2.44307	0.0145629	NA		maker-VaccDscaff7-snap-gene-285.33	14.1455	4.16128	1.52612	2.7267	0.00639715	0.14363		snap_masked-VaccDscaff22-processed-gene-37.26	1.68394	4.54455	1.60686	2.82822	0.0046807	NA		augustus_masked-VaccDscaff24-processed-gene-37.4	18.7956	7.48936	1.45325	5.15351	2.55653e-07	3.44297e-06		augustus_masked-VaccDscaff5-processed-gene-375.1	8.50263	3.81877	1.15781	3.29826	0.000972855	0.0125011		maker-VaccDscaff32-augustus-gene-184.14	40.9777
maker-VaccDscaff36-augustus-gene-16.37	80.2221	10.3185	1.43438	7.19365	6.30815e-13	7.40498e-12		maker-VaccDscaff1-augustus-gene-150.13	3.06803	4.95281	1.75258	2.82601	0.00471319	0.0443478		maker-VaccDscaff41-augustus-gene-107.22	3.24651	4.16112	2.97292	1.39968	0.16161	0.812509		augustus_masked-VaccDscaff6-processed-gene-310.4	1.85754	4.54215	2.03919	2.22743	0.0259187	NA		maker-VaccDscaff26-augustus-gene-176.23	47.5816	7.47652	1.2414	6.02265	1.71583e-09	3.40472e-08		augustus_masked-VaccDscaff5-processed-gene-25.12	2.62984	3.81675	1.52234	2.50717	0.0121704	NA		maker-VaccDscaff20-augustus-gene-106.16	37.3631
maker-VaccDscaff3-augustus-gene-97.23	124.279	10.3017	2.4433	4.2163	2.48338e-05	9.27397e-05		maker-VaccDscaff24-augustus-gene-257.38	4.2861	4.95179	1.53284	3.23046	0.0012359	0.0156762		maker-VaccDscaff15-augustus-gene-298.31	25.1335	4.16055	2.8029	1.48437	0.13771	0.768463		augustus_masked-VaccDscaff8-processed-gene-356.5	2.36806	4.54028	1.42869	3.17793	0.0014833	NA		augustus_masked-VaccDscaff10-processed-gene-81.9	12.7488	7.46825	1.37011	5.45084	5.01337e-08	7.77375e-07		maker-VaccDscaff2-snap-gene-251.39	12.4556	3.81122	1.38066	2.76043	0.00577259	0.0343211		snap_masked-VaccDscaff28-processed-gene-345.19	244.354
snap_masked-VaccDscaff34-processed-gene-233.20	47.8173	10.2937	2.51726	4.08924	4.32795e-05	0.000153999		maker-VaccDscaff40-augustus-gene-275.32	74.3246	4.94349	0.957866	5.16094	2.46e-07	1.06e-05		maker-VaccDscaff22-snap-gene-279.39	4.34159	4.15089	1.48641	2.79256	0.00522935	0.125739		maker-VaccDscaff30-augustus-gene-336.32	0.55155	4.53946	5.54075	0.819286	0.412623	NA		maker-VaccDscaff17-snap-gene-60.35	46.4922	7.45258	1.26946	5.87067	4.34031e-09	8.0553e-08		maker-VaccDscaff25-augustus-gene-232.22	3.0498	3.80996	1.43633	2.65257	0.0079882	NA		maker-VaccDscaff3-snap-gene-71.49	50.9096
maker-VaccDscaff30-snap-gene-41.27	62.4981	10.2882	1.27468	8.07117	6.96294e-16	1.12031e-14		augustus_masked-VaccDscaff10-processed-gene-245.6	1.12445	4.93813	1.97929	2.4949	0.0125992	NA		maker-VaccDscaff39-snap-gene-40.34	1.51684	4.14373	1.88899	2.19361	0.0282632	NA		augustus_masked-VaccDscaff29-processed-gene-73.2	1.57559	4.53877	1.61122	2.81698	0.00484782	NA		maker-VaccDscaff30-augustus-gene-170.20	185.406	7.4518	1.37118	5.4346	5.49196e-08	8.44854e-07		maker-VaccDscaff14-augustus-gene-295.18	6.75665	3.80672	1.43613	2.65069	0.00803287	0.0417484		maker-VaccDscaff8-snap-gene-382.39	316.575
snap_masked-VaccDscaff22-processed-gene-115.18	67.3866	10.285	1.44377	7.12369	1.05078e-12	1.19861e-11		maker-VaccDscaff47-augustus-gene-140.37	5.32034	4.92691	1.91905	2.56737	0.0102472	0.0792071		maker-VaccDscaff20-augustus-gene-24.29	0.984766	4.14283	3.33466	1.24235	0.214106	NA		maker-VaccDscaff19-snap-gene-153.19	5.27681	4.53548	5.43807	0.834025	0.404267	0.771266		maker-VaccDscaff31-snap-gene-139.25	11.1087	7.4326	1.35893	5.46944	4.51451e-08	7.0549e-07		maker-VaccDscaff30-augustus-gene-69.20	2.6176	3.80668	1.95734	1.94482	0.051797	NA		maker-VaccDscaff43-snap-gene-166.39	179.39
maker-VaccDscaff1-snap-gene-39.44	51.6954	10.2792	3.37448	3.04614	0.002318	0.00584802		maker-VaccDscaff5-augustus-gene-417.19	2.09328	4.9238	1.45215	3.39069	0.000697178	NA		snap_masked-VaccDscaff30-processed-gene-114.9	1.00834	4.13922	2.70286	1.53142	0.125666	NA		snap_masked-VaccDscaff41-processed-gene-272.14	2.84124	4.53366	1.8339	2.47214	0.0134306	0.10656		maker-VaccDscaff24-augustus-gene-14.21	65.7248	7.4267	2.42197	3.06639	0.00216663	0.0105908		augustus_masked-VaccDscaff36-processed-gene-126.0	0.735024	3.79915	4.19018	0.906678	0.364577	NA		maker-VaccDscaff43-snap-gene-72.31	151.661
maker-VaccDscaff39-snap-gene-23.24	51.161	10.274	3.18247	3.2283	0.00124527	0.00331811		maker-VaccDscaff44-snap-gene-32.33	0.697143	4.92075	5.53817	0.888516	0.374264	NA		augustus_masked-VaccDscaff10-processed-gene-73.2	2.61287	4.13075	1.70172	2.4274	0.0152076	0.254475		augustus_masked-VaccDscaff33-processed-gene-249.3	0.6895	4.52928	4.99596	0.906588	0.364625	NA		augustus_masked-VaccDscaff20-processed-gene-104.3	6.58607	7.42422	1.37851	5.38566	7.21785e-08	1.08872e-06		maker-VaccDscaff42-snap-gene-150.31	1.89972	3.78844	1.71472	2.20937	0.027149	NA		maker-VaccDscaff21-snap-gene-101.46	187.306
maker-VaccDscaff42-augustus-gene-199.41	101.233	10.2727	1.64291	6.25271	NA	NA		maker-VaccDscaff27-augustus-gene-8.37	562.103	4.90311	1.17462	4.1742	2.99e-05	0.000727771		maker-VaccDscaff34-augustus-gene-302.19	3.94419	4.11729	1.38353	2.97592	0.00292107	0.0838589		maker-VaccDscaff19-snap-gene-349.40	21.2109	4.52885	1.81113	2.50057	0.0123995	0.100782		maker-VaccDscaff37-augustus-gene-284.22	87.9423	7.41929	1.27942	5.79896	6.67277e-09	1.20232e-07		maker-VaccDscaff36-augustus-gene-199.26	8.50795	3.78829	1.71838	2.20457	0.0274843	0.0909891		augustus_masked-VaccDscaff11-processed-gene-324.1	21.4331
maker-VaccDscaff19-augustus-gene-31.28	58.3418	10.263	2.25061	4.56008	5.11345e-06	2.1616e-05		augustus_masked-VaccDscaff30-processed-gene-67.3	379.594	4.89197	1.43444	3.41037	0.000648741	0.00939952		maker-VaccDscaff4-augustus-gene-419.28	95.6718	4.09394	0.93292	4.3883	1.14238e-05	0.0011999		snap_masked-VaccDscaff10-processed-gene-99.18	0.694669	4.52351	5.54093	0.816381	0.414282	NA		maker-VaccDscaff45-snap-gene-127.17	25.3524	7.40817	1.28485	5.76581	8.12686e-09	1.44319e-07		maker-VaccDscaff21-augustus-gene-151.36	1.33085	3.7809	2.23222	1.69378	0.0903063	NA		maker-VaccDscaff38-snap-gene-260.32	3.47806
maker-VaccDscaff17-snap-gene-232.19	138.59	10.2544	1.53138	6.69618	2.13945e-11	2.08735e-10		augustus_masked-VaccDscaff30-processed-gene-250.4	1.11193	4.86845	2.64583	1.84005	0.0657615	NA		maker-VaccDscaff16-snap-gene-324.44	0.897704	4.09289	2.5486	1.60594	0.108288	NA		maker-VaccDscaff4-augustus-gene-60.41	1.59302	4.52193	1.82889	2.4725	0.0134173	NA		maker-VaccDscaff6-augustus-gene-346.24	46.4123	7.39675	1.20895	6.11835	9.4551e-10	1.9565e-08		maker-VaccDscaff36-snap-gene-139.28	2.2012	3.77629	1.84968	2.04159	0.0411923	NA		maker-VaccDscaff3-augustus-gene-431.31	515.191
maker-VaccDscaff14-snap-gene-198.21	4002.42	10.2467	0.667248	15.3567	3.19523e-53	4.65577e-51		maker-VaccDscaff4-augustus-gene-272.21	15.9657	4.86398	1.25877	3.86409	0.000111506	0.0022144		maker-VaccDscaff3-augustus-gene-29.37	0.909963	4.09243	3.73592	1.09543	0.27333	NA		maker-VaccDscaff44-snap-gene-77.23	0.544314	4.52064	5.54096	0.81586	0.41458	NA		maker-VaccDscaff27-augustus-gene-18.23	160.643	7.38817	1.25316	5.89563	3.73245e-09	7.00661e-08		maker-VaccDscaff41-snap-gene-108.44	0.384394	3.77455	5.55354	0.679666	0.496716	NA		maker-VaccDscaff17-augustus-gene-301.25	261.492
maker-VaccDscaff34-augustus-gene-283.20	179.562	10.2419	2.2037	4.6476	3.35816e-06	1.4672e-05		maker-VaccDscaff31-snap-gene-265.26	136.412	4.86216	0.912259	5.3298	9.83e-08	4.64e-06		snap_masked-VaccDscaff31-processed-gene-288.25	1.02393	4.09215	2.72322	1.50269	0.13292	NA		snap_masked-VaccDscaff24-processed-gene-72.20	2.56433	4.52007	1.48623	3.0413	0.00235562	0.0294456		maker-VaccDscaff5-augustus-gene-424.20	20.0126	7.38765	1.28965	5.7284	1.01385e-08	1.76517e-07		snap_masked-VaccDscaff32-processed-gene-229.16	5.27936	3.77336	1.34866	2.79787	0.00514405	0.0321799		maker-VaccDscaff26-snap-gene-207.26	102.869
maker-VaccDscaff22-augustus-gene-9.24	44.1027	10.2394	1.32844	7.70785	1.27957e-14	1.81249e-13		maker-VaccDscaff12-snap-gene-162.21	13.1291	4.85664	2.38755	2.03415	0.0419363	0.21264		maker-VaccDscaff36-augustus-gene-302.20	3.66826	4.08338	3.07555	1.32769	0.18428	0.846749		maker-VaccDscaff20-augustus-gene-236.22	16.8519	4.51619	1.61212	2.8014	0.00508816	0.0528344		maker-VaccDscaff37-augustus-gene-58.18	17.7856	7.38108	1.51548	4.87045	1.11345e-06	1.30735e-05		augustus_masked-VaccDscaff33-processed-gene-252.10	35.7841	3.75919	1.28334	2.92923	0.00339802	0.0249758		maker-VaccDscaff10-snap-gene-265.36	26.0609
snap_masked-VaccDscaff34-processed-gene-233.19	46.5522	10.2391	2.49843	4.09819	4.16386e-05	0.000148695		maker-VaccDscaff6-snap-gene-353.48	72.7341	4.85421	1.33003	3.6497	0.00026255	0.00449276		maker-VaccDscaff9-augustus-gene-285.26	1.5294	4.07691	1.53904	2.64899	0.00807322	NA		maker-VaccDscaff14-snap-gene-380.32	3.96611	4.51593	1.38222	3.26717	0.00108629	0.016194		snap_masked-VaccDscaff8-processed-gene-146.23	8.68646	7.37392	1.42269	5.18307	2.18263e-07	2.9835e-06		maker-VaccDscaff23-augustus-gene-124.34	3.79559	3.75831	1.51908	2.47406	0.0133585	0.0574126		maker-VaccDscaff41-snap-gene-142.24	2.72331
augustus_masked-VaccDscaff18-processed-gene-300.3	63.7399	10.2316	1.61503	6.33521	2.37023e-10	2.01199e-09		maker-VaccDscaff27-augustus-gene-309.33	0.797441	4.85336	4.80274	1.01054	0.312237	NA		augustus_masked-VaccDscaff22-processed-gene-275.1	0.656604	4.07563	3.04945	1.33651	0.181382	NA		augustus_masked-VaccDscaff38-processed-gene-148.5	2.93541	4.51214	1.49506	3.01802	0.00254429	0.0312557		snap_masked-VaccDscaff6-processed-gene-205.20	7.05554	7.36747	1.41395	5.21057	1.88257e-07	2.61442e-06		maker-VaccDscaff46-snap-gene-37.25	1.38701	3.7573	1.86874	2.0106	0.0443674	NA		maker-VaccDscaff28-snap-gene-322.47	320.536
maker-VaccDscaff6-augustus-gene-412.16	2990.88	10.2256	1.32214	7.73413	1.04116e-14	1.48927e-13		maker-VaccDscaff30-snap-gene-269.55	32.6943	4.84313	1.14039	4.24689	2.17e-05	0.000548231		maker-VaccDscaff15-snap-gene-148.17	3.70088	4.07194	1.40855	2.89087	0.00384179	0.102219		maker-VaccDscaff25-augustus-gene-257.38	15.2802	4.50926	1.72209	2.61848	0.00883233	0.0793295		maker-VaccDscaff14-augustus-gene-121.23	104.617	7.35823	1.22837	5.99026	2.09509e-09	4.10523e-08		augustus_masked-VaccDscaff15-processed-gene-4.10	1.21413	3.75548	2.2433	1.67408	0.094114	NA		maker-VaccDscaff9-snap-gene-117.32	47.3943
snap_masked-VaccDscaff19-processed-gene-70.22	50.6863	10.2164	1.70222	6.00184	1.95096e-09	1.45347e-08		snap_masked-VaccDscaff36-processed-gene-231.19	1.72958	4.83563	2.11269	2.28884	0.0220884	NA		maker-VaccDscaff27-snap-gene-75.30	78.3277	4.07184	0.781186	5.21239	1.86425e-07	3.75866e-05		augustus_masked-VaccDscaff26-processed-gene-71.5	10.9615	4.49999	0.954507	4.71446	2.42354e-06	0.000105522		maker-VaccDscaff2-snap-gene-29.59	263.511	7.35727	1.08793	6.76262	1.35517e-11	3.75329e-10		maker-VaccDscaff33-augustus-gene-131.45	1.75095	3.75405	1.54592	2.42836	0.0151674	NA		maker-VaccDscaff24-augustus-gene-138.34	58.2295
snap_masked-VaccDscaff34-processed-gene-53.11	55.0242	10.2001	2.40664	4.23833	2.25191e-05	8.47448e-05		snap_masked-VaccDscaff4-processed-gene-141.17	0.883158	4.83526	3.89439	1.2416	0.214385	NA		augustus_masked-VaccDscaff13-processed-gene-394.6	3.06458	4.06948	1.5188	2.67941	0.00737514	0.157475		augustus_masked-VaccDscaff14-processed-gene-185.10	30.1065	4.4605	0.76089	5.86222	4.56732e-09	4.59524e-07		maker-VaccDscaff21-snap-gene-119.43	142.4	7.35336	1.25435	5.86227	4.5657e-09	8.44097e-08		snap_masked-VaccDscaff26-processed-gene-107.8	8.3502	3.75331	0.968256	3.87636	0.00010603	0.00384287		maker-VaccDscaff9-augustus-gene-362.20	40.8189
maker-VaccDscaff7-snap-gene-177.48	53.0172	10.2	3.24605	3.14227	0.00167642	0.00435455		snap_masked-VaccDscaff37-processed-gene-271.35	2.31122	4.82569	2.47603	1.94896	0.0512997	NA		maker-VaccDscaff27-augustus-gene-97.23	0.975769	4.06941	2.34064	1.73859	0.0821073	NA		augustus_masked-VaccDscaff39-processed-gene-267.1	7.37749	4.45581	2.25021	1.98017	0.0476844	0.249129		maker-VaccDscaff17-augustus-gene-285.16	11.3016	7.33708	1.42324	5.15521	2.53345e-07	3.41829e-06		maker-VaccDscaff33-snap-gene-225.34	6.01433	3.75304	1.24706	3.00952	0.00261661	0.0214946		maker-VaccDscaff3-snap-gene-7.39	172.703
snap_masked-VaccDscaff1-processed-gene-57.20	126.32	10.1901	2.04842	4.97461	6.53781e-07	3.23898e-06		snap_masked-VaccDscaff46-processed-gene-130.20	6.47789	4.82164	1.45334	3.31763	0.000907854	0.0123116		maker-VaccDscaff9-augustus-gene-356.41	35.7738	4.0694	2.1434	1.89857	0.0576209	0.534407		snap_masked-VaccDscaff43-processed-gene-226.14	0.520337	4.4549	5.5417	0.803887	0.421462	NA		maker-VaccDscaff38-augustus-gene-220.26	38.8882	7.32449	1.27261	5.75549	8.63895e-09	1.52585e-07		maker-VaccDscaff47-augustus-gene-99.29	3.08796	3.75134	1.36455	2.74914	0.00597521	NA		maker-VaccDscaff43-snap-gene-13.35	10.7884
snap_masked-VaccDscaff27-processed-gene-55.13	52.9169	10.1828	2.96909	3.42959	0.000604503	0.00171729		augustus_masked-VaccDscaff42-processed-gene-254.2	187.116	4.82132	1.56037	3.08986	0.00200252	0.0229534		maker-VaccDscaff27-snap-gene-15.44	2.27793	4.06916	1.57038	2.5912	0.00956411	0.188179		maker-VaccDscaff32-augustus-gene-96.21	2.93618	4.44718	1.41824	3.1357	0.00171445	0.0231331		augustus_masked-VaccDscaff17-processed-gene-87.5	57.2844	7.32075	1.33549	5.48169	4.21284e-08	6.60785e-07		maker-VaccDscaff7-snap-gene-157.34	3.48359	3.74594	1.59828	2.34373	0.0190919	NA		maker-VaccDscaff2-augustus-gene-319.16	59.0547
augustus_masked-VaccDscaff35-processed-gene-253.1	8439.65	10.1769	0.446902	22.7721	8.67178e-115	1.04086e-111		maker-VaccDscaff10-snap-gene-344.19	0.648821	4.81708	5.53917	0.869639	0.384498	NA		maker-VaccDscaff45-augustus-gene-32.30	0.775532	4.06761	3.17065	1.28289	0.199529	NA		snap_masked-VaccDscaff4-processed-gene-36.11	1.15158	4.4423	2.39154	1.85751	0.0632389	NA		maker-VaccDscaff28-augustus-gene-315.48	59.6242	7.30784	1.22695	5.95613	2.58286e-09	4.97971e-08		maker-VaccDscaff28-augustus-gene-183.20	104.749	3.74149	1.27199	2.94144	0.00326692	0.0244318		augustus_masked-VaccDscaff8-processed-gene-225.1	6.68375
maker-VaccDscaff42-augustus-gene-185.20	579.547	10.1742	1.63999	6.20383	5.51041e-10	4.43935e-09		snap_masked-VaccDscaff35-processed-gene-154.16	5.95027	4.8126	1.63763	2.93875	0.00329535	0.0337869		maker-VaccDscaff36-snap-gene-14.41	1.23261	4.06361	1.7689	2.29725	0.0216045	NA		snap_masked-VaccDscaff10-processed-gene-3.27	0.990361	4.43832	2.10248	2.11099	0.0347732	NA		maker-VaccDscaff14-snap-gene-196.42	37.285	7.29864	1.40683	5.18802	2.12543e-07	2.91417e-06		snap_masked-VaccDscaff32-processed-gene-295.22	0.63552	3.7413	3.32516	1.12515	0.260525	NA		augustus_masked-VaccDscaff44-processed-gene-41.3	34.6176
maker-VaccDscaff48-augustus-gene-106.35	52.0405	10.1715	2.80046	3.63208	0.000281151	0.000852257		maker-VaccDscaff36-snap-gene-167.30	2.55	4.81024	2.66647	1.80398	0.0712352	0.300499		maker-VaccDscaff27-augustus-gene-75.22	8.36381	4.06325	1.04329	3.89466	9.83346e-05	0.00654597		maker-VaccDscaff18-augustus-gene-37.30	0.828717	4.43473	3.82155	1.16045	0.245865	NA		augustus_masked-VaccDscaff14-processed-gene-342.4	24.1151	7.29136	1.8782	3.88211	0.000103556	0.000764766		maker-VaccDscaff32-snap-gene-291.43	0.414111	3.74089	5.55421	0.673523	0.500615	NA		maker-VaccDscaff4-augustus-gene-308.23	76.8277
maker-VaccDscaff32-augustus-gene-2.23	79.3932	10.1665	1.56687	6.4884	8.67516e-11	7.8166e-10		maker-VaccDscaff32-augustus-gene-118.18	1.56042	4.80125	2.62995	1.8256	0.0679101	NA		maker-VaccDscaff26-augustus-gene-315.32	47.7016	4.04926	1.28587	3.14905	0.00163804	0.0556292		maker-VaccDscaff48-snap-gene-55.37	1.49223	4.43116	2.56202	1.72956	0.0837094	NA		maker-VaccDscaff36-augustus-gene-34.29	9.77067	7.28926	1.47473	4.94277	7.70222e-07	9.35623e-06		maker-VaccDscaff19-snap-gene-252.38	1.70245	3.735	1.71501	2.17783	0.0294187	NA		maker-VaccDscaff16-augustus-gene-67.34	78.0116
augustus_masked-VaccDscaff15-processed-gene-247.6	46.6902	10.1583	1.65422	6.14082	8.20943e-10	6.44663e-09		maker-VaccDscaff38-augustus-gene-287.27	0.728853	4.79596	4.80098	0.998954	0.317817	NA		maker-VaccDscaff38-augustus-gene-194.30	1.35889	4.04428	1.80129	2.24521	0.0247545	NA		maker-VaccDscaff19-augustus-gene-136.27	1.57278	4.42574	2.47726	1.78655	0.074011	NA		maker-VaccDscaff26-snap-gene-50.53	5.9762	7.27913	2.09627	3.47243	0.000515774	0.00311189		maker-VaccDscaff1-augustus-gene-411.32	1.35172	3.73284	2.43182	1.535	0.124785	NA		maker-VaccDscaff35-augustus-gene-78.30	83.0847
maker-VaccDscaff32-snap-gene-101.61	296.895	10.1556	1.31417	7.7278	1.09419e-14	1.56118e-13		snap_masked-VaccDscaff18-processed-gene-73.7	154.493	4.7958	0.940814	5.0975	3.44e-07	1.42e-05		maker-VaccDscaff21-augustus-gene-323.39	14.7906	4.03689	2.65332	1.52145	0.128148	0.749801		augustus_masked-VaccDscaff9-processed-gene-26.2	2.87038	4.42467	1.43778	3.07744	0.00208789	0.0268429		maker-VaccDscaff24-snap-gene-134.23	35.5164	7.25512	1.20086	6.04162	1.52573e-09	3.04681e-08		snap_masked-VaccDscaff7-processed-gene-342.6	3.69684	3.7325	1.64805	2.2648	0.0235251	0.082122		maker-VaccDscaff4-snap-gene-178.35	441.014
snap_masked-VaccDscaff13-processed-gene-70.25	53.8781	10.1546	2.7781	3.65522	0.000256957	0.000785714		maker-VaccDscaff19-snap-gene-286.43	3.57661	4.79495	2.63198	1.82181	0.0684845	0.293582		snap_masked-VaccDscaff41-processed-gene-54.17	3.77402	4.0364	1.159	3.48264	0.000496491	0.0230169		augustus_masked-VaccDscaff1-processed-gene-446.1	0.774661	4.4239	3.95334	1.11903	0.263127	NA		maker-VaccDscaff34-augustus-gene-50.33	14.3263	7.25393	1.49795	4.84258	1.28161e-06	1.48829e-05		maker-VaccDscaff27-snap-gene-143.18	13.5381	3.7299	1.43154	2.60551	0.00917377	0.0453267		augustus_masked-VaccDscaff15-processed-gene-227.2	4.18825
augustus_masked-VaccDscaff31-processed-gene-336.3	96.1745	10.1526	3.37554	3.00771	0.00263226	0.00657366		maker-VaccDscaff1-augustus-gene-403.31	2.97488	4.79457	1.56927	3.05529	0.00224843	0.025042		augustus_masked-VaccDscaff14-processed-gene-47.5	7.41711	4.02873	1.67125	2.41061	0.0159258	0.261564		maker-VaccDscaff38-augustus-gene-82.21	1.08612	4.42125	3.01549	1.46618	0.1426	NA		maker-VaccDscaff9-augustus-gene-315.13	225.142	7.23941	0.68915	10.5048	8.20563e-26	9.96437e-24		maker-VaccDscaff32-augustus-gene-147.18	53.5928	3.72752	0.696579	5.35117	8.73851e-08	3.76467e-05		maker-VaccDscaff1-snap-gene-431.28	6.80212
maker-VaccDscaff3-snap-gene-232.35	3311.8	10.1515	1.10628	9.17625	NA	NA		maker-VaccDscaff1-augustus-gene-425.33	10.4457	4.78981	1.65801	2.8889	0.00386596	0.0382592		maker-VaccDscaff11-augustus-gene-226.28	2.55805	4.02806	1.47107	2.73819	0.00617783	0.140322		maker-VaccDscaff4-snap-gene-59.43	6.21311	4.42118	1.40777	3.14055	0.00168629	0.0228343		maker-VaccDscaff6-augustus-gene-249.26	46.4516	7.23414	1.30489	5.54389	2.95832e-08	4.76255e-07		maker-VaccDscaff4-augustus-gene-163.26	1.68603	3.7273	1.65602	2.25076	0.024401	NA		maker-VaccDscaff36-snap-gene-211.38	245.275
snap_masked-VaccDscaff31-processed-gene-336.20	51.7554	10.1507	3.92679	2.58499	0.00973819	0.0216186		snap_masked-VaccDscaff43-processed-gene-151.26	28.0914	4.78468	1.06431	4.49555	6.94e-06	0.000204855		maker-VaccDscaff29-snap-gene-226.41	83.8117	4.02543	1.91909	2.09757	0.0359429	0.418632		maker-VaccDscaff15-augustus-gene-178.20	1.39903	4.42024	1.94133	2.27691	0.0227916	NA		maker-VaccDscaff45-augustus-gene-35.35	44.9991	7.21937	1.2028	6.00213	1.94748e-09	3.83897e-08		maker-VaccDscaff16-snap-gene-352.29	7.29068	3.72489	1.39101	2.67783	0.00741008	0.0398879		snap_masked-VaccDscaff31-processed-gene-285.8	26.7314
maker-VaccDscaff7-augustus-gene-380.56	103.424	10.1431	1.77024	5.72977	1.00564e-08	6.68683e-08		maker-VaccDscaff21-augustus-gene-46.30	3.96626	4.78347	1.28338	3.72726	0.000193573	0.00349933		maker-VaccDscaff26-snap-gene-353.29	0.5061	4.02157	5.54419	0.725366	0.468228	NA		augustus_masked-VaccDscaff22-processed-gene-4.5	4.80566	4.4139	1.37685	3.20579	0.00134692	0.0191339		maker-VaccDscaff6-augustus-gene-39.30	25.602	7.21778	1.21588	5.93628	2.91556e-09	5.55716e-08		maker-VaccDscaff29-augustus-gene-32.24	0.642681	3.72472	3.30616	1.1266	0.259912	NA		maker-VaccDscaff7-augustus-gene-375.34	17.0737
maker-VaccDscaff22-augustus-gene-353.28	50.8617	10.1395	3.98177	2.54648	0.0108814	0.0239047		maker-VaccDscaff12-augustus-gene-37.34	10.5189	4.77954	1.4956	3.19573	0.00139478	0.0173102		maker-VaccDscaff26-augustus-gene-357.28	2.62843	4.02107	1.57848	2.54743	0.0108521	0.204826		maker-VaccDscaff26-augustus-gene-176.22	1.0067	4.41241	2.7569	1.6005	0.109488	NA		maker-VaccDscaff31-snap-gene-6.18	118.601	7.21248	1.23556	5.83742	5.30156e-09	9.70426e-08		augustus_masked-VaccDscaff21-processed-gene-70.1	1.74696	3.7187	1.68303	2.20953	0.0271381	NA		maker-VaccDscaff19-augustus-gene-196.17	0.817009
snap_masked-VaccDscaff41-processed-gene-221.18	52.274	10.1333	2.52815	4.00817	6.11915e-05	0.000211322		maker-VaccDscaff9-snap-gene-14.46	80.618	4.77495	1.15528	4.13315	3.58e-05	0.000847295		maker-VaccDscaff10-snap-gene-365.40	1.04379	4.02075	2.37954	1.68971	0.0910826	NA		augustus_masked-VaccDscaff21-processed-gene-289.11	1.33601	4.40936	2.98377	1.47778	0.139466	NA		maker-VaccDscaff42-augustus-gene-70.26	50.3516	7.20399	1.2515	5.75628	8.59866e-09	1.51911e-07		maker-VaccDscaff18-snap-gene-318.31	1.38705	3.71289	1.82375	2.03585	0.0417654	NA		maker-VaccDscaff23-augustus-gene-237.22	8.85624
maker-VaccDscaff20-augustus-gene-357.27	53.1693	10.129	2.33869	4.33107	1.48383e-05	5.77014e-05		augustus_masked-VaccDscaff29-processed-gene-95.6	0.834852	4.76776	3.89364	1.2245	0.220764	NA		maker-VaccDscaff44-augustus-gene-155.29	4.4895	4.02009	1.51947	2.64571	0.00815189	0.168224		maker-VaccDscaff39-augustus-gene-72.22	0.676981	4.40915	3.765	1.17109	0.241563	NA		maker-VaccDscaff14-snap-gene-15.81	21.9436	7.19263	3.22306	2.23161	0.0256406	0.0782198		augustus_masked-VaccDscaff29-processed-gene-318.0	0.85804	3.7115	2.50178	1.48354	0.137931	NA		maker-VaccDscaff23-augustus-gene-235.20	676.777
maker-VaccDscaff4-augustus-gene-31.55	303.784	10.1223	1.69483	5.97248	NA	NA		augustus_masked-VaccDscaff36-processed-gene-49.7	451.943	4.7672	0.392023	12.1605	5.04e-34	6.15e-31		maker-VaccDscaff6-snap-gene-342.29	0.651161	4.01518	3.06892	1.30833	0.19076	NA		maker-VaccDscaff29-snap-gene-17.52	0.537224	4.40626	5.54227	0.795028	0.426597	NA		maker-VaccDscaff22-snap-gene-55.69	11.7556	7.18824	1.29868	5.53502	3.11196e-08	4.98869e-07		augustus_masked-VaccDscaff28-processed-gene-75.3	2.03131	3.71025	1.78423	2.07947	0.0375745	NA		maker-VaccDscaff27-snap-gene-297.32	497.274
maker-VaccDscaff39-snap-gene-21.31	55.8635	10.1161	1.81203	5.58274	2.36756e-08	1.48744e-07		augustus_masked-VaccDscaff3-processed-gene-161.3	4.9947	4.7609	1.47834	3.22045	0.00127991	0.0161115		augustus_masked-VaccDscaff19-processed-gene-32.2	2315.7	4.01297	0.461236	8.70048	3.30497e-18	4.54679e-15		augustus_masked-VaccDscaff10-processed-gene-290.5	0.53613	4.40316	5.54231	0.794462	0.426926	NA		augustus_masked-VaccDscaff41-processed-gene-41.2	14.7498	7.18318	1.2448	5.77055	7.90114e-09	1.40623e-07		augustus_masked-VaccDscaff11-processed-gene-249.0	3.94544	3.70926	2.12791	1.74315	0.0813073	0.18703		maker-VaccDscaff35-augustus-gene-229.22	728.844
augustus_masked-VaccDscaff15-processed-gene-254.11	47.3264	10.1095	3.98984	2.53382	0.0112828	0.0246965		maker-VaccDscaff25-augustus-gene-278.21	15.0546	4.73703	1.21423	3.90125	9.57e-05	0.0019486		augustus_masked-VaccDscaff40-processed-gene-27.1	5.8627	4.00877	1.32851	3.01749	0.00254877	0.0759037		maker-VaccDscaff16-snap-gene-270.42	12.4619	4.40234	1.76973	2.48758	0.0128617	0.103651		maker-VaccDscaff19-snap-gene-313.36	9.09749	7.18246	1.72921	4.15361	3.27275e-05	0.000275091		snap_masked-VaccDscaff32-processed-gene-96.11	0.824527	3.7056	2.28838	1.61931	0.105381	NA		maker-VaccDscaff30-augustus-gene-210.33	43.9718
augustus_masked-VaccDscaff40-processed-gene-262.5	66.5414	10.1088	5.18027	1.95141	NA	NA		maker-VaccDscaff21-augustus-gene-30.35	1.96443	4.72906	1.58498	2.98368	0.00284804	NA		maker-VaccDscaff9-snap-gene-29.20	0.606048	4.00598	5.24955	0.763111	0.445397	NA		maker-VaccDscaff8-snap-gene-346.32	0.705313	4.39741	5.08804	0.864264	0.387443	NA		maker-VaccDscaff4-snap-gene-292.41	13.307	7.17444	1.25476	5.71777	1.07931e-08	1.87099e-07		maker-VaccDscaff18-snap-gene-359.38	1.02309	3.70448	2.13708	1.73343	0.083019	NA		augustus_masked-VaccDscaff10-processed-gene-381.3	16.1143
maker-VaccDscaff17-augustus-gene-267.26	53.8028	10.1053	1.906	5.30185	1.14635e-07	6.45004e-07		maker-VaccDscaff43-snap-gene-255.37	0.608305	4.72385	5.54014	0.852659	0.393849	NA		maker-VaccDscaff3-augustus-gene-115.18	0.596426	4.00148	3.19734	1.25151	0.21075	NA		maker-VaccDscaff28-augustus-gene-162.22	0.498629	4.39422	5.54242	0.792834	0.427875	NA		snap_masked-VaccDscaff35-processed-gene-2.23	123.592	7.16963	2.29021	3.13056	0.00174475	0.00882546		snap_masked-VaccDscaff28-processed-gene-322.16	2.11628	3.69783	1.95722	1.88933	0.0588481	NA		maker-VaccDscaff17-snap-gene-60.34	17.7396
maker-VaccDscaff1-snap-gene-306.39	53.2467	10.0991	3.42612	2.94769	0.00320161	0.00786765		maker-VaccDscaff37-augustus-gene-247.29	29.8191	4.7234	1.20366	3.9242	8.7e-05	0.00180721		maker-VaccDscaff21-augustus-gene-215.25	1.53837	3.99814	1.87546	2.13182	0.0330216	NA		maker-VaccDscaff47-snap-gene-185.43	1.50729	4.39061	1.70731	2.57165	0.0101215	NA		maker-VaccDscaff12-augustus-gene-111.25	21.5126	7.15561	1.41363	5.06186	4.15181e-07	5.33593e-06		maker-VaccDscaff17-snap-gene-128.28	2.76671	3.6931	1.53277	2.40943	0.0159774	NA		maker-VaccDscaff12-snap-gene-246.36	8.129
augustus_masked-VaccDscaff17-processed-gene-67.7	47.7604	10.092	2.49175	4.05015	5.11855e-05	0.000179576		maker-VaccDscaff34-snap-gene-255.23	0.833337	4.72072	2.34548	2.01269	0.0441475	NA		augustus_masked-VaccDscaff37-processed-gene-71.0	1.23194	3.99806	4.26578	0.93724	0.348635	NA		augustus_masked-VaccDscaff19-processed-gene-355.8	1.10918	4.38953	3.35599	1.30797	0.190883	NA		maker-VaccDscaff26-augustus-gene-135.24	240.234	7.15124	1.36343	5.24505	1.56241e-07	2.20564e-06		maker-VaccDscaff6-augustus-gene-367.19	42.3385	3.69179	1.4258	2.58927	0.00961789	0.0466822		maker-VaccDscaff47-augustus-gene-112.19	14.6141
maker-VaccDscaff29-augustus-gene-255.29	58.2423	10.0843	2.30567	4.37369	1.22165e-05	4.8262e-05		maker-VaccDscaff31-augustus-gene-297.16	5.69373	4.71218	1.5981	2.9486	0.00319213	0.0329561		augustus_masked-VaccDscaff9-processed-gene-298.7	1.39028	3.99565	1.87131	2.13521	0.0327436	NA		maker-VaccDscaff8-augustus-gene-300.20	0.948515	4.38927	2.64738	1.65797	0.0973239	NA		maker-VaccDscaff16-augustus-gene-100.32	36.3377	7.14629	1.14319	6.25116	4.07411e-10	9.02976e-09		maker-VaccDscaff22-snap-gene-365.46	10.2535	3.69132	1.31626	2.8044	0.00504105	0.0317631		maker-VaccDscaff30-augustus-gene-84.37	15.3581
maker-VaccDscaff21-augustus-gene-209.30	47.0864	10.0829	2.48278	4.06112	4.88372e-05	0.000172035		augustus_masked-VaccDscaff35-processed-gene-315.7	1.6672	4.70242	3.01385	1.56027	0.118696	NA		maker-VaccDscaff22-augustus-gene-83.30	0.405169	3.99265	5.54458	0.7201	0.471463	NA		augustus_masked-VaccDscaff10-processed-gene-378.2	11.9364	4.38406	1.28251	3.41835	0.000630024	0.0105243		maker-VaccDscaff35-augustus-gene-10.38	70.485	7.13472	0.887507	8.03906	9.053e-16	4.13384e-14		maker-VaccDscaff39-snap-gene-111.35	2.7624	3.68934	1.76489	2.0904	0.0365817	NA		maker-VaccDscaff27-snap-gene-108.26	120.508
maker-VaccDscaff37-snap-gene-300.41	45.76	10.0806	4.94137	2.04004	0.0413463	0.0794468		maker-VaccDscaff25-snap-gene-320.49	36.1848	4.70161	1.43283	3.28135	0.00103312	0.0136593		maker-VaccDscaff25-snap-gene-12.41	25.0001	3.98371	1.73149	2.30074	0.0214061	0.312913		maker-VaccDscaff7-augustus-gene-183.31	10.3878	4.38373	1.90748	2.29817	0.0215519	0.148135		maker-VaccDscaff44-snap-gene-48.51	25.6404	7.12258	1.78557	3.98897	6.63597e-05	0.000516266		snap_masked-VaccDscaff9-processed-gene-48.14	1.34924	3.68648	2.53662	1.4533	0.14614	NA		augustus_masked-VaccDscaff31-processed-gene-274.4	0.576096
augustus_masked-VaccDscaff24-processed-gene-112.5	40.977	10.0783	4.5662	2.20714	0.0273042	0.0547709		maker-VaccDscaff41-snap-gene-53.25	0.689579	4.6993	5.5404	0.848188	0.396333	NA		maker-VaccDscaff43-snap-gene-98.38	147.698	3.9812	0.606241	6.56702	5.13334e-11	2.64831e-08		augustus_masked-VaccDscaff35-processed-gene-280.7	1.22704	4.36275	5.53415	0.788332	0.430502	NA		augustus_masked-VaccDscaff28-processed-gene-252.2	16.1097	7.12007	1.37909	5.16289	2.43164e-07	3.28892e-06		maker-VaccDscaff29-augustus-gene-293.29	3.01618	3.68394	1.67323	2.20169	0.027687	NA		snap_masked-VaccDscaff11-processed-gene-299.22	824.603
maker-VaccDscaff41-snap-gene-143.33	57.3763	10.076	2.30999	4.3619	NA	NA		maker-VaccDscaff3-augustus-gene-197.25	11.1464	4.69893	1.59939	2.93796	0.00330385	0.0338537		maker-VaccDscaff33-snap-gene-156.26	3.59379	3.98078	1.892	2.10401	0.0353775	0.414707		maker-VaccDscaff17-augustus-gene-237.22	16.4496	4.34731	0.829845	5.2387	1.61714e-07	1.03248e-05		maker-VaccDscaff32-snap-gene-16.32	27.9395	7.11766	1.2288	5.79235	6.94091e-09	1.24735e-07		snap_masked-VaccDscaff4-processed-gene-387.19	0.860264	3.68167	2.19249	1.67922	0.0931095	NA		maker-VaccDscaff7-snap-gene-203.25	158.533
snap_masked-VaccDscaff33-processed-gene-50.20	461.912	10.0753	2.39377	4.20898	NA	NA		maker-VaccDscaff5-augustus-gene-22.21	0.7886	4.69249	3.78413	1.24005	0.214958	NA		maker-VaccDscaff11-augustus-gene-326.27	14.6676	3.97277	2.23999	1.77356	0.0761354	0.608988		maker-VaccDscaff36-snap-gene-295.25	9.65871	4.3458	1.14372	3.79971	0.000144867	0.00331434		maker-VaccDscaff5-snap-gene-337.38	223.958	7.11359	1.04178	6.82828	8.59378e-12	2.44987e-10		maker-VaccDscaff28-augustus-gene-146.16	8.67979	3.6776	0.907209	4.05376	5.04018e-05	0.00248821		maker-VaccDscaff6-snap-gene-32.41	25.233
augustus_masked-VaccDscaff42-processed-gene-150.4	103.9	10.0701	1.98444	5.07453	3.88456e-07	1.99907e-06		maker-VaccDscaff36-augustus-gene-64.25	2.13843	4.69023	2.55155	1.83818	0.0660352	NA		snap_masked-VaccDscaff9-processed-gene-254.7	3.60041	3.96409	1.41172	2.80799	0.00498511	0.122255		augustus_masked-VaccDscaff48-processed-gene-72.0	9.26471	4.32788	1.12273	3.85479	0.000115829	0.00274658		maker-VaccDscaff3-augustus-gene-41.30	542.732	7.10939	0.694335	10.2391	1.32404e-24	1.44461e-22		maker-VaccDscaff28-augustus-gene-313.37	10.2613	3.67145	1.32318	2.77471	0.00552501	0.0334629		maker-VaccDscaff8-augustus-gene-276.29	140.964
snap_masked-VaccDscaff2-processed-gene-389.28	58.9977	10.0633	4.13914	2.43127	0.0150462	0.0320564		maker-VaccDscaff15-snap-gene-240.31	20.179	4.68553	1.39776	3.35216	0.000801831	0.0111449		augustus_masked-VaccDscaff15-processed-gene-302.2	0.501327	3.96299	5.54498	0.714698	0.474796	NA		maker-VaccDscaff11-augustus-gene-327.44	3.70348	4.31826	1.35218	3.19356	0.00140531	0.0197701		maker-VaccDscaff9-augustus-gene-352.33	18.7197	7.10651	1.37594	5.16483	2.40656e-07	3.25684e-06		augustus_masked-VaccDscaff27-processed-gene-210.2	9.47441	3.6681	1.288	2.84791	0.0044007	0.0292403		maker-VaccDscaff1-augustus-gene-200.22	250.328
maker-VaccDscaff39-snap-gene-281.27	49.5586	10.0622	2.68232	3.7513	0.000175919	0.000555997		augustus_masked-VaccDscaff14-processed-gene-341.7	125.791	4.68534	1.68113	2.78702	0.00531945	0.0486217		snap_masked-VaccDscaff11-processed-gene-297.12	0.991609	3.95269	2.78481	1.41938	0.155789	NA		maker-VaccDscaff24-augustus-gene-327.17	0.962058	4.31738	5.53445	0.780093	0.435336	NA		maker-VaccDscaff15-snap-gene-293.50	58.5689	7.10053	1.40528	5.05274	4.35524e-07	5.57449e-06		maker-VaccDscaff33-snap-gene-7.28	4.11144	3.66799	1.37207	2.67333	0.00751022	0.0401203		augustus_masked-VaccDscaff36-processed-gene-20.12	41.5577
maker-VaccDscaff11-augustus-gene-377.25	53.2584	10.0592	1.92281	5.23152	1.68119e-07	9.19428e-07		maker-VaccDscaff32-augustus-gene-111.16	4.80124	4.68449	2.33766	2.00392	0.0450785	0.223268		maker-VaccDscaff29-augustus-gene-345.31	1.20528	3.95205	2.47121	1.59924	0.109767	NA		snap_masked-VaccDscaff6-processed-gene-99.13	12.3872	4.31727	1.37209	3.14649	0.00165243	0.0224962		augustus_masked-VaccDscaff13-processed-gene-245.2	68.4378	7.09566	1.29014	5.49992	3.79962e-08	6.01079e-07		snap_masked-VaccDscaff44-processed-gene-203.11	1.67361	3.66453	1.67974	2.1816	0.0291388	NA		snap_masked-VaccDscaff11-processed-gene-386.34	12.3143
maker-VaccDscaff45-snap-gene-80.23	98.3926	10.0574	2.27066	4.42928	NA	NA		maker-VaccDscaff42-augustus-gene-127.23	82.1521	4.67888	0.704398	6.64238	3.09e-11	2.99e-09		augustus_masked-VaccDscaff1-processed-gene-112.4	351.263	3.95099	1.39365	2.835	0.00458263	0.116034		maker-VaccDscaff39-augustus-gene-216.27	0.72626	4.30982	5.05438	0.85269	0.393831	NA		maker-VaccDscaff8-augustus-gene-100.15	202.341	7.09551	1.75283	4.04803	NA	NA		augustus_masked-VaccDscaff46-processed-gene-131.11	0.355582	3.66438	5.55579	0.659559	0.509537	NA		maker-VaccDscaff10-augustus-gene-72.37	97.0513
maker-VaccDscaff31-snap-gene-324.48	41.6337	10.0537	1.41873	7.08642	1.37622e-12	1.55045e-11		maker-VaccDscaff15-augustus-gene-182.25	52.9168	4.67456	1.53234	3.0506	0.00228381	0.0253277		maker-VaccDscaff27-augustus-gene-264.29	0.722676	3.94836	3.25375	1.21348	0.224946	NA		maker-VaccDscaff44-snap-gene-80.23	0.469463	4.30657	5.5435	0.776869	0.437236	NA		augustus_masked-VaccDscaff32-processed-gene-263.5	20.5751	7.09264	1.29073	5.49508	3.90537e-08	6.16587e-07		augustus_masked-VaccDscaff5-processed-gene-330.9	0.695556	3.66404	2.68854	1.36284	0.172934	NA		maker-VaccDscaff6-snap-gene-198.30	12.8008
augustus_masked-VaccDscaff9-processed-gene-110.8	48.2787	10.0509	2.56363	3.92059	8.83331e-05	0.00029551		maker-VaccDscaff41-augustus-gene-196.20	2.8921	4.67432	2.10729	2.21817	0.0265434	0.156658		snap_masked-VaccDscaff43-processed-gene-2.15	0.945664	3.94799	2.62306	1.50511	0.132296	NA		maker-VaccDscaff21-augustus-gene-17.23	5.11976	4.3037	2.10408	2.04541	0.0408147	0.22577		maker-VaccDscaff27-augustus-gene-25.20	134.607	7.08573	0.870846	8.1366	4.0653e-16	1.94255e-14		maker-VaccDscaff15-snap-gene-46.24	6.21346	3.66038	1.22161	2.99636	0.00273227	0.0220623		maker-VaccDscaff26-snap-gene-300.40	807.987
maker-VaccDscaff9-snap-gene-147.30	43.5262	10.0491	2.85391	3.52117	0.000429644	0.00125695		augustus_masked-VaccDscaff24-processed-gene-118.8	0.912343	4.66708	3.57547	1.3053	0.191789	NA		maker-VaccDscaff20-augustus-gene-269.21	37.8769	3.9455	1.55743	2.53334	0.011298	0.210154		maker-VaccDscaff18-augustus-gene-19.27	0.885895	4.29808	2.21608	1.9395	0.0524408	NA		maker-VaccDscaff5-augustus-gene-49.24	19.2408	7.07424	1.23419	5.73188	9.93243e-09	1.73138e-07		maker-VaccDscaff21-augustus-gene-325.30	11.6202	3.65961	1.39626	2.621	0.0087671	0.0441065		maker-VaccDscaff30-augustus-gene-338.22	293.348
snap_masked-VaccDscaff44-processed-gene-190.23	55.1428	10.0456	1.62573	6.1791	6.4469e-10	5.14033e-09		maker-VaccDscaff2-snap-gene-129.43	32.9967	4.66354	1.64724	2.83114	0.00463831	0.0438509		augustus_masked-VaccDscaff37-processed-gene-186.7	1.52471	3.94485	2.02	1.9529	0.0508317	NA		snap_masked-VaccDscaff6-processed-gene-32.20	0.752955	4.29743	5.10606	0.841632	0.399994	NA		maker-VaccDscaff28-augustus-gene-225.16	124.364	7.05825	0.765262	9.22332	2.88049e-20	2.07632e-18		maker-VaccDscaff29-snap-gene-50.50	6.70855	3.65544	1.54249	2.36982	0.0177965	0.0687705		snap_masked-VaccDscaff32-processed-gene-139.18	0.836565
maker-VaccDscaff25-snap-gene-193.26	50.9807	10.0228	1.9564	5.12306	3.00622e-07	1.57277e-06		maker-VaccDscaff3-augustus-gene-225.30	16.5841	4.66217	0.922232	5.05531	4.3e-07	1.74e-05		maker-VaccDscaff9-augustus-gene-365.32	5.68675	3.94409	1.44002	2.73891	0.00616433	0.140197		maker-VaccDscaff20-snap-gene-328.37	12.7819	4.29732	1.73269	2.48015	0.0131328	0.104993		maker-VaccDscaff36-augustus-gene-56.33	19.099	7.05758	1.35162	5.22157	1.7741e-07	2.48016e-06		snap_masked-VaccDscaff29-processed-gene-300.10	2.7938	3.65541	1.5652	2.33543	0.019521	NA		maker-VaccDscaff28-snap-gene-17.39	1136.02
augustus_masked-VaccDscaff1-processed-gene-411.2	47.7802	10.0201	2.33928	4.28343	1.84034e-05	7.03736e-05		maker-VaccDscaff19-augustus-gene-291.28	1.46159	4.65222	2.16314	2.15067	0.0315021	NA		maker-VaccDscaff27-snap-gene-346.46	2.58748	3.94118	2.1679	1.81798	0.0690679	0.579772		snap_masked-VaccDscaff35-processed-gene-105.12	0.693014	4.29697	4.93254	0.871147	0.383674	NA		maker-VaccDscaff33-augustus-gene-277.30	107.686	7.05564	1.64815	4.28094	1.86107e-05	0.000165964		augustus_masked-VaccDscaff27-processed-gene-286.2	2.58896	3.64737	1.48381	2.45811	0.0139672	NA		maker-VaccDscaff12-snap-gene-389.45	13.2708
maker-VaccDscaff21-augustus-gene-314.37	2700.09	10.0196	0.803889	12.4639	1.1746e-35	7.4843e-34		maker-VaccDscaff1-augustus-gene-7.44	11.9303	4.64973	1.11667	4.16393	3.13e-05	0.000755405		augustus_masked-VaccDscaff32-processed-gene-183.3	4.49766	3.93549	1.99652	1.97118	0.0487038	0.492756		maker-VaccDscaff18-augustus-gene-239.30	2.4241	4.29614	2.88974	1.48669	0.137097	NA		maker-VaccDscaff44-snap-gene-19.44	49.8534	7.05399	1.22591	5.75411	8.71002e-09	1.53652e-07		maker-VaccDscaff35-augustus-gene-211.31	7.76614	3.64684	1.3272	2.74777	0.00600016	0.0350952		maker-VaccDscaff18-snap-gene-116.28	0.707645
maker-VaccDscaff14-augustus-gene-101.15	11347.2	10.0162	0.538296	18.6073	2.80626e-77	1.06089e-74		augustus_masked-VaccDscaff19-processed-gene-107.8	3.03984	4.63797	1.44113	3.21829	0.00128955	0.016215		maker-VaccDscaff21-snap-gene-44.49	67.4392	3.93471	1.07726	3.6525	0.000259698	0.0138249		maker-VaccDscaff26-augustus-gene-71.46	1.7306	4.29464	2.10347	2.0417	0.0411817	NA		augustus_masked-VaccDscaff33-processed-gene-241.1	6.71997	7.04912	1.81266	3.88884	0.000100726	0.000745758		maker-VaccDscaff29-snap-gene-48.47	2.97786	3.64585	1.48475	2.45552	0.014068	NA		maker-VaccDscaff8-snap-gene-48.36	154.069
maker-VaccDscaff44-augustus-gene-67.27	53.6817	10.0077	3.44959	2.90114	NA	NA		maker-VaccDscaff13-snap-gene-255.24	0.606697	4.63239	5.54115	0.835999	0.403155	NA		maker-VaccDscaff24-augustus-gene-2.30	3.70683	3.92974	1.23813	3.17392	0.00150394	0.0523937		maker-VaccDscaff22-snap-gene-359.50	1.25269	4.29429	1.84934	2.32207	0.0202294	NA		maker-VaccDscaff19-snap-gene-363.37	28.0343	7.04677	1.322	5.3304	9.79971e-08	1.44075e-06		maker-VaccDscaff33-snap-gene-176.37	0.850362	3.64471	3.45373	1.0553	0.29129	NA		augustus_masked-VaccDscaff15-processed-gene-340.3	857.034
maker-VaccDscaff26-snap-gene-336.38	46.3769	9.98886	3.33119	2.99858	0.00271238	0.00675653		snap_masked-VaccDscaff37-processed-gene-271.34	2.23778	4.63047	1.89441	2.44428	0.0145143	NA		maker-VaccDscaff27-augustus-gene-250.24	2.00899	3.92881	1.86329	2.10854	0.0349847	0.412062		maker-VaccDscaff7-augustus-gene-48.39	2.28049	4.29304	2.72629	1.57468	0.11533	NA		maker-VaccDscaff34-augustus-gene-266.27	242.722	7.03515	0.748398	9.40027	5.44217e-21	4.23208e-19		maker-VaccDscaff24-snap-gene-156.43	3.49143	3.64378	1.4708	2.47742	0.0132337	NA		augustus_masked-VaccDscaff26-processed-gene-148.3	37.6247
maker-VaccDscaff20-augustus-gene-343.24	44.4525	9.98765	2.53175	3.94496	7.98117e-05	0.000269443		maker-VaccDscaff38-augustus-gene-76.18	25.2257	4.62737	0.613896	7.53771	4.78e-14	7.36e-12		maker-VaccDscaff32-augustus-gene-265.17	191.096	3.92761	0.781726	5.02428	5.05336e-07	8.9535e-05		maker-VaccDscaff40-augustus-gene-228.35	81.259	4.28903	1.5906	2.69649	0.00700738	0.0670837		snap_masked-VaccDscaff30-processed-gene-2.14	94.1907	7.02819	1.04233	6.7428	1.55367e-11	4.27023e-10		augustus_masked-VaccDscaff16-processed-gene-272.7	0.987631	3.6426	2.19889	1.65657	0.0976071	NA		maker-VaccDscaff24-snap-gene-331.18	58.1809
maker-VaccDscaff25-snap-gene-40.24	47.4091	9.98331	2.46561	4.04902	5.14315e-05	0.000180346		maker-VaccDscaff4-augustus-gene-242.31	291.75	4.62664	0.96699	4.78458	NA	NA		maker-VaccDscaff46-snap-gene-3.19	0.537164	3.92743	5.15844	0.761361	0.446442	NA		snap_masked-VaccDscaff22-processed-gene-10.17	1.59122	4.28893	1.79036	2.39557	0.0165945	NA		maker-VaccDscaff37-augustus-gene-149.9	63.407	7.02698	1.22278	5.74673	9.09882e-09	1.59767e-07		maker-VaccDscaff31-snap-gene-321.19	2.28761	3.64211	1.57956	2.30578	0.0211231	NA		maker-VaccDscaff32-snap-gene-166.30	115.428
maker-VaccDscaff5-snap-gene-285.41	45.2824	9.98147	2.94167	3.39313	0.000690998	0.00194045		maker-VaccDscaff19-snap-gene-268.50	0.567393	4.62308	5.54125	0.834303	0.40411	NA		maker-VaccDscaff40-snap-gene-260.44	0.871457	3.927	1.93225	2.03235	0.0421185	NA		maker-VaccDscaff37-snap-gene-2.37	0.750374	4.28784	5.13338	0.835286	0.403557	NA		maker-VaccDscaff23-snap-gene-297.32	52.7753	7.02523	1.08724	6.46152	1.03656e-10	2.52769e-09		snap_masked-VaccDscaff22-processed-gene-78.18	3.08588	3.63945	1.57895	2.30499	0.0211673	NA		maker-VaccDscaff4-snap-gene-187.23	120.561
maker-VaccDscaff35-snap-gene-88.44	2170.12	9.97724	0.547874	18.2108	4.23542e-74	1.40241e-71		augustus_masked-VaccDscaff4-processed-gene-21.7	0.602474	4.62031	5.54129	0.833798	0.404395	NA		augustus_masked-VaccDscaff32-processed-gene-51.0	0.386883	3.92492	5.54552	0.707764	0.479092	NA		augustus_masked-VaccDscaff14-processed-gene-160.0	1.20193	4.28658	2.0043	2.1387	0.0324603	NA		maker-VaccDscaff3-snap-gene-126.34	25.7385	7.02058	1.22232	5.74364	9.2663e-09	1.62471e-07		snap_masked-VaccDscaff38-processed-gene-252.17	3.88941	3.6393	1.54431	2.35658	0.018444	0.070347		augustus_masked-VaccDscaff46-processed-gene-95.5	76.9976
maker-VaccDscaff3-augustus-gene-131.38	43.5331	9.97665	2.47711	4.02754	5.63632e-05	0.000196199		maker-VaccDscaff26-augustus-gene-60.36	249.008	4.6139	0.412122	11.1955	4.29e-29	3.57e-26		augustus_masked-VaccDscaff24-processed-gene-60.4	233.627	3.91781	1.26664	3.09308	0.00198093	0.0638732		maker-VaccDscaff3-snap-gene-347.22	0.567745	4.28447	5.54379	0.772842	0.439616	NA		maker-VaccDscaff44-augustus-gene-235.33	57.6362	7.0144	1.21122	5.7912	6.98834e-09	1.25463e-07		maker-VaccDscaff38-augustus-gene-16.25	63.0824	3.63716	0.831527	4.37408	1.21947e-05	0.00108397		maker-VaccDscaff3-snap-gene-83.33	149.026
augustus_masked-VaccDscaff32-processed-gene-230.1	1302.83	9.97351	0.977068	10.2076	1.83349e-24	6.00673e-23		maker-VaccDscaff35-augustus-gene-84.24	7.08365	4.60204	1.97582	2.32918	0.0198495	0.128047		maker-VaccDscaff14-augustus-gene-386.33	3.2725	3.91716	1.29278	3.03003	0.00244528	0.0735787		snap_masked-VaccDscaff5-processed-gene-198.19	1.66916	4.28394	2.92965	1.46227	0.143667	NA		maker-VaccDscaff9-snap-gene-376.39	59.8219	7.01133	0.991822	7.06914	1.55897e-12	4.8869e-11		maker-VaccDscaff2-snap-gene-285.42	4.97796	3.63287	1.15701	3.13987	0.00169022	0.0168442		snap_masked-VaccDscaff26-processed-gene-143.16	121.034
augustus_masked-VaccDscaff8-processed-gene-155.5	46.6759	9.97256	2.90763	3.42979	0.000604041	0.00171613		maker-VaccDscaff34-augustus-gene-89.36	1.32966	4.60049	2.69932	1.70431	0.0883223	NA		maker-VaccDscaff6-augustus-gene-375.22	11.108	3.91623	0.992862	3.94439	8.0004e-05	0.00560212		maker-VaccDscaff44-augustus-gene-29.13	51.0751	4.28338	0.691699	6.19255	5.91978e-10	7.50296e-08		maker-VaccDscaff15-augustus-gene-21.22	70.9594	7.0067	1.30089	5.38609	7.20071e-08	1.08637e-06		maker-VaccDscaff41-snap-gene-186.28	14.3469	3.63254	1.38402	2.62463	0.00867432	0.0437931		maker-VaccDscaff28-augustus-gene-142.22	188.633
augustus_masked-VaccDscaff32-processed-gene-184.3	47.2816	9.97223	2.41446	4.13022	3.62419e-05	0.000131061		maker-VaccDscaff42-snap-gene-48.43	34.4147	4.59648	1.15675	3.97362	7.08e-05	0.00151643		maker-VaccDscaff1-augustus-gene-371.18	1.74219	3.91603	1.95691	2.00113	0.0453788	NA		maker-VaccDscaff14-augustus-gene-208.25	12.7883	4.28318	1.42192	3.01226	0.00259315	0.0317247		maker-VaccDscaff15-augustus-gene-312.25	5.77355	7.00496	1.45496	4.81454	1.47541e-06	1.68561e-05		maker-VaccDscaff13-snap-gene-358.35	8.49606	3.62781	1.17654	3.08345	0.00204618	0.0186975		maker-VaccDscaff13-snap-gene-106.35	124.48
maker-VaccDscaff40-snap-gene-145.38	41.9436	9.96805	3.32172	3.00087	0.00269207	0.00671082		augustus_masked-VaccDscaff11-processed-gene-324.3	2.37384	4.596	2.01956	2.27575	0.0228612	NA		augustus_masked-VaccDscaff43-processed-gene-83.5	0.933151	3.91322	3.83107	1.02144	0.307045	NA		maker-VaccDscaff2-augustus-gene-352.14	2.53534	4.28293	1.5199	2.8179	0.00483396	0.0507736		maker-VaccDscaff21-snap-gene-361.28	4.16315	6.99985	4.98702	1.40361	0.160434	0.304703		augustus_masked-VaccDscaff23-processed-gene-86.5	2.13916	3.62744	1.51282	2.3978	0.0164937	NA		maker-VaccDscaff31-snap-gene-311.28	72.5624
maker-VaccDscaff3-augustus-gene-40.37	19806.6	9.95664	0.879045	11.3266	9.68381e-30	4.45126e-28		maker-VaccDscaff5-snap-gene-398.37	0.871221	4.59396	4.72997	0.971243	0.331427	NA		maker-VaccDscaff37-snap-gene-257.46	69.7315	3.90855	0.513836	7.60661	2.81383e-14	2.37863e-11		maker-VaccDscaff33-augustus-gene-45.32	1.07187	4.28159	2.37229	1.80483	0.0711011	NA		augustus_masked-VaccDscaff21-processed-gene-49.11	43.532	6.9978	1.30853	5.34784	8.90112e-08	1.31778e-06		maker-VaccDscaff4-augustus-gene-415.32	1.87915	3.62325	1.99718	1.81418	0.0696497	NA		maker-VaccDscaff8-augustus-gene-38.24	104.562
augustus_masked-VaccDscaff7-processed-gene-92.4	57.8755	9.9551	3.01565	3.30115	0.000962894	0.00262491		maker-VaccDscaff4-snap-gene-34.50	0.869157	4.59341	2.96869	1.54728	0.121795	NA		augustus_masked-VaccDscaff7-processed-gene-309.5	6.43822	3.90845	1.55692	2.51038	0.0120602	0.219902		augustus_masked-VaccDscaff6-processed-gene-120.5	0.808262	4.28115	2.48341	1.7239	0.0847253	NA		augustus_masked-VaccDscaff14-processed-gene-102.9	54.7352	6.99746	2.41868	2.89308	0.00381479	0.0169653		maker-VaccDscaff1-augustus-gene-51.36	3.18871	3.62239	1.53015	2.36734	0.0179163	NA		snap_masked-VaccDscaff8-processed-gene-247.17	5.68453
augustus_masked-VaccDscaff36-processed-gene-140.3	49.6964	9.95102	3.10685	3.20293	0.00136038	0.00359638		augustus_masked-VaccDscaff13-processed-gene-17.13	3.22198	4.59229	2.02195	2.27122	0.0231337	0.142467		maker-VaccDscaff16-snap-gene-28.55	1.53021	3.90723	2.28614	1.70909	0.0874334	NA		maker-VaccDscaff1-augustus-gene-327.28	2.02778	4.28115	2.58231	1.65787	0.0973428	NA		maker-VaccDscaff36-snap-gene-303.31	17.1515	6.99487	1.44573	4.83828	1.30967e-06	1.51623e-05		maker-VaccDscaff15-snap-gene-330.57	34.1391	3.62193	1.34001	2.70292	0.0068733	0.0380997		maker-VaccDscaff31-snap-gene-69.34	190.301
maker-VaccDscaff46-augustus-gene-18.42	50.1174	9.93455	3.40742	2.91556	0.00355046	0.00864702		augustus_masked-VaccDscaff35-processed-gene-277.6	391.53	4.59012	0.534154	8.59324	8.45e-18	2.37e-15		maker-VaccDscaff11-augustus-gene-106.20	36.0218	3.90699	0.747526	5.22656	1.72695e-07	3.55332e-05		augustus_masked-VaccDscaff25-processed-gene-32.9	1.19304	4.2807	3.25746	1.31412	0.188806	NA		maker-VaccDscaff14-augustus-gene-242.31	20.4268	6.99103	1.31057	5.33433	9.59001e-08	1.41136e-06		maker-VaccDscaff4-snap-gene-83.35	2.35189	3.62155	1.51198	2.39524	0.0166093	NA		maker-VaccDscaff8-snap-gene-304.42	149.562
maker-VaccDscaff13-augustus-gene-274.30	139.979	9.93228	2.16919	4.5788	4.67648e-06	1.98985e-05		maker-VaccDscaff25-augustus-gene-62.21	2.67681	4.58251	1.34414	3.40925	0.000651417	0.0094303		snap_masked-VaccDscaff19-processed-gene-69.12	3.43048	3.90635	1.3985	2.79325	0.00521812	0.125555		maker-VaccDscaff21-augustus-gene-300.38	1.69298	4.2789	2.41752	1.76995	0.0767351	NA		maker-VaccDscaff18-augustus-gene-354.28	18.6392	6.98371	1.25378	5.57015	2.54526e-08	4.15611e-07		maker-VaccDscaff26-snap-gene-3.34	3.23278	3.6179	1.447	2.50027	0.0124098	NA		maker-VaccDscaff41-augustus-gene-271.31	1067.77
augustus_masked-VaccDscaff21-processed-gene-187.5	45.0274	9.93004	3.08487	3.21895	0.0012866	0.00341836		maker-VaccDscaff35-snap-gene-24.47	8.51389	4.5779	1.34818	3.39562	0.000684742	0.00980263		maker-VaccDscaff13-augustus-gene-176.23	1.93324	3.90184	1.53398	2.5436	0.0109717	NA		maker-VaccDscaff19-augustus-gene-11.17	0.836477	4.27857	2.13492	2.00409	0.0450609	NA		augustus_masked-VaccDscaff32-processed-gene-266.2	66.0219	6.98133	1.20283	5.80408	6.47211e-09	1.16777e-07		augustus_masked-VaccDscaff38-processed-gene-219.4	5.48487	3.61393	1.34656	2.68382	0.00727853	0.0394156		maker-VaccDscaff30-augustus-gene-207.38	93.8398
maker-VaccDscaff34-augustus-gene-240.33	45.7158	9.92235	2.98495	3.32412	0.000886976	0.00243775		maker-VaccDscaff24-augustus-gene-62.35	1.12014	4.57492	2.65304	1.72441	0.0846347	NA		snap_masked-VaccDscaff13-processed-gene-261.7	1.28665	3.88751	1.82594	2.12905	0.0332503	NA		augustus_masked-VaccDscaff27-processed-gene-25.4	1.10282	4.27849	2.31644	1.84701	0.0647457	NA		maker-VaccDscaff24-snap-gene-102.44	29.3958	6.97789	1.24892	5.58713	2.30856e-08	3.80063e-07		maker-VaccDscaff23-augustus-gene-263.28	5.15848	3.61286	1.63469	2.21013	0.0270963	0.0901611		maker-VaccDscaff2-snap-gene-402.57	25.6056
augustus_masked-VaccDscaff33-processed-gene-8.4	37.5786	9.9178	1.64333	6.03518	1.58783e-09	1.19801e-08		maker-VaccDscaff3-snap-gene-106.37	11.2813	4.57211	1.95841	2.3346	0.0195644	0.126663		augustus_masked-VaccDscaff30-processed-gene-88.2	7.86468	3.88717	1.80009	2.15943	0.0308171	0.384942		maker-VaccDscaff27-augustus-gene-232.32	0.510014	4.27772	5.54388	0.771612	0.440345	NA		augustus_masked-VaccDscaff17-processed-gene-286.6	15.1935	6.9734	1.38019	5.0525	4.36069e-07	5.58047e-06		maker-VaccDscaff29-snap-gene-170.37	1.27845	3.60963	2.05953	1.75264	0.079663	NA		maker-VaccDscaff14-snap-gene-51.36	595.332
maker-VaccDscaff45-augustus-gene-81.34	47.2386	9.91599	2.73029	3.63184	0.000281408	0.000852983		augustus_masked-VaccDscaff14-processed-gene-341.3	90.1876	4.57149	1.76096	2.59603	0.0094309	0.0744737		maker-VaccDscaff37-augustus-gene-27.30	3.49362	3.88561	1.40763	2.76038	0.00577335	0.134131		snap_masked-VaccDscaff32-processed-gene-102.14	0.713177	4.27448	3.75713	1.1377	0.255246	NA		maker-VaccDscaff36-augustus-gene-230.36	60.1962	6.97126	1.28259	5.43528	5.47102e-08	8.41992e-07		augustus_masked-VaccDscaff19-processed-gene-305.4	2.13173	3.60958	2.20067	1.64022	0.10096	NA		maker-VaccDscaff20-augustus-gene-5.29	1.14743
maker-VaccDscaff6-augustus-gene-358.15	40.8984	9.91522	2.73315	3.62776	0.000285892	0.000865291		maker-VaccDscaff39-augustus-gene-79.23	1.11037	4.56692	2.266	2.01541	0.0438615	NA		maker-VaccDscaff10-snap-gene-139.29	3.14076	3.88552	1.45865	2.66378	0.00772676	0.162405		maker-VaccDscaff27-augustus-gene-40.28	0.577414	4.27436	5.05797	0.845075	0.398069	NA		maker-VaccDscaff3-snap-gene-356.43	1781.21	6.95852	0.446487	15.585	9.20136e-55	8.83453e-52		maker-VaccDscaff37-augustus-gene-54.16	32.5827	3.60849	1.34083	2.69124	0.00711873	0.0388799		maker-VaccDscaff2-augustus-gene-110.20	35.2922
maker-VaccDscaff12-augustus-gene-347.47	41.6602	9.91275	3.38536	2.92813	0.00341011	0.00833373		maker-VaccDscaff23-augustus-gene-330.25	53.4955	4.5655	0.712902	6.40412	1.51e-10	1.28e-08		maker-VaccDscaff6-augustus-gene-396.24	3.14418	3.88443	1.49887	2.59157	0.0095539	0.188108		snap_masked-VaccDscaff38-processed-gene-31.28	5.26618	4.27273	1.21713	3.51049	0.000447282	0.00809003		maker-VaccDscaff4-augustus-gene-340.14	1548.85	6.9547	0.346275	20.0843	1.01227e-89	5.60722e-86		maker-VaccDscaff15-snap-gene-302.35	30.0981	3.60845	1.33034	2.71242	0.00667935	0.0374551		maker-VaccDscaff7-augustus-gene-110.16	144.674
maker-VaccDscaff14-augustus-gene-247.21	790.957	9.91211	1.42598	6.95108	NA	NA		maker-VaccDscaff47-augustus-gene-35.26	0.597667	4.56522	5.54193	0.82376	0.410076	NA		maker-VaccDscaff39-snap-gene-34.47	3.26883	3.88419	1.49279	2.60196	0.00926918	0.184184		augustus_masked-VaccDscaff18-processed-gene-348.2	1.9123	4.27115	1.69064	2.52636	0.0115252	NA		maker-VaccDscaff22-augustus-gene-323.38	6.0119	6.94808	1.72739	4.02231	5.76303e-05	0.00045524		maker-VaccDscaff43-augustus-gene-78.23	9.81464	3.60843	1.48548	2.42913	0.015135	0.0620987		maker-VaccDscaff47-augustus-gene-45.24	79.5466
maker-VaccDscaff19-augustus-gene-376.21	93.0426	9.91188	1.50534	6.58446	4.56548e-11	4.26658e-10		augustus_masked-VaccDscaff11-processed-gene-247.2	4.19072	4.55732	2.10952	2.16036	0.0307449	0.172882		maker-VaccDscaff43-augustus-gene-120.26	10.6966	3.88272	1.70406	2.27851	0.0226962	0.323666		maker-VaccDscaff42-augustus-gene-197.32	0.456895	4.26798	5.544	0.769836	0.441397	NA		maker-VaccDscaff28-augustus-gene-45.27	11.7164	6.94477	1.21619	5.71026	1.12803e-08	1.94982e-07		maker-VaccDscaff32-augustus-gene-309.28	5.21295	3.60837	1.43699	2.51106	0.0120371	0.0536973		maker-VaccDscaff20-augustus-gene-269.18	7.06621
maker-VaccDscaff44-augustus-gene-153.32	76.0904	9.90293	2.09793	4.72034	2.35455e-06	1.0568e-05		maker-VaccDscaff3-snap-gene-221.24	85.2686	4.5565	0.980478	4.64722	3.36e-06	0.000108874		maker-VaccDscaff6-augustus-gene-368.15	11.8509	3.88131	1.63791	2.36967	0.0178042	0.279908		maker-VaccDscaff36-augustus-gene-278.32	2.55532	4.26725	1.61276	2.64593	0.00814676	0.0746441		maker-VaccDscaff20-snap-gene-376.33	6.33318	6.93814	1.337	5.18934	2.11039e-07	2.89741e-06		maker-VaccDscaff15-snap-gene-319.20	14.5856	3.60715	1.36953	2.63387	0.00844189	0.0430298		maker-VaccDscaff14-snap-gene-289.29	7.3566
maker-VaccDscaff39-snap-gene-100.24	116.354	9.89626	1.3814	7.16393	7.83977e-13	9.08409e-12		maker-VaccDscaff13-snap-gene-199.19	10.519	4.55529	1.8251	2.49592	0.0125632	0.0919391		augustus_masked-VaccDscaff10-processed-gene-361.3	1.09837	3.8696	2.58174	1.49884	0.133916	NA		maker-VaccDscaff48-snap-gene-86.48	2.18513	4.26528	1.57401	2.70981	0.00673208	NA		augustus_masked-VaccDscaff9-processed-gene-72.3	49.2277	6.93255	1.29062	5.37149	7.80901e-08	1.17029e-06		maker-VaccDscaff11-augustus-gene-191.38	14.7585	3.60644	1.34479	2.68179	0.00732294	0.0395655		maker-VaccDscaff28-augustus-gene-306.31	49.3218
maker-VaccDscaff44-augustus-gene-190.33	39.709	9.89136	2.54443	3.88746	0.000101298	0.000335204		augustus_masked-VaccDscaff14-processed-gene-80.2	1.15264	4.54916	4.28176	1.06245	0.28803	NA		maker-VaccDscaff3-augustus-gene-228.24	0.505285	3.86442	5.35906	0.721102	0.470847	NA		augustus_masked-VaccDscaff5-processed-gene-127.3	0.455943	4.26501	5.54404	0.769296	0.441717	NA		snap_masked-VaccDscaff36-processed-gene-111.25	18.5973	6.92671	1.49734	4.62601	3.7278e-06	3.90417e-05		snap_masked-VaccDscaff9-processed-gene-48.10	4.68674	3.60629	1.50359	2.39845	0.0164647	0.0654034		snap_masked-VaccDscaff27-processed-gene-173.17	0.328473
augustus_masked-VaccDscaff31-processed-gene-155.10	40.9596	9.89065	3.77166	2.62236	0.0087323	0.0195925		maker-VaccDscaff46-augustus-gene-201.28	4.96214	4.5477	1.38566	3.28197	0.00103084	0.0136397		maker-VaccDscaff38-augustus-gene-43.25	807.887	3.8593	0.687269	5.61541	1.96093e-08	5.43814e-06		maker-VaccDscaff26-augustus-gene-121.17	1.32886	4.26481	1.99223	2.14073	0.0322962	NA		maker-VaccDscaff10-snap-gene-78.25	326.705	6.92652	0.874249	7.92282	2.32182e-15	1.01392e-13		snap_masked-VaccDscaff28-processed-gene-55.15	4.11246	3.60603	1.40986	2.55773	0.0105357	0.0495242		maker-VaccDscaff4-snap-gene-303.27	217.901
augustus_masked-VaccDscaff38-processed-gene-5.8	48.6358	9.88831	1.39863	7.07	1.54938e-12	1.73723e-11		maker-VaccDscaff12-augustus-gene-88.34	3.83671	4.54656	1.37272	3.31209	0.000926031	0.0124974		maker-VaccDscaff10-snap-gene-17.27	9.55507	3.85896	0.895249	4.31049	1.62895e-05	0.00157862		maker-VaccDscaff40-augustus-gene-262.23	1.51089	4.26384	5.48139	0.777875	0.436643	NA		maker-VaccDscaff32-snap-gene-296.38	10.6357	6.92184	1.42575	4.85487	1.20468e-06	1.4053e-05		maker-VaccDscaff34-snap-gene-5.30	9.72221	3.60259	1.13058	3.18649	0.0014401	0.0154067		maker-VaccDscaff33-snap-gene-15.30	150.828
maker-VaccDscaff3-snap-gene-151.20	40.8237	9.8874	3.36666	2.93686	0.00331559	0.0081232		augustus_masked-VaccDscaff32-processed-gene-291.3	3.67737	4.5412	1.43799	3.15803	0.0015884	0.0192158		snap_masked-VaccDscaff40-processed-gene-275.12	16.0283	3.85812	1.92417	2.00508	NA	NA		maker-VaccDscaff33-snap-gene-61.37	2.10988	4.26374	1.67857	2.54011	0.0110817	NA		maker-VaccDscaff11-snap-gene-298.46	30.2771	6.91939	1.27253	5.43752	5.40261e-08	8.31998e-07		maker-VaccDscaff14-augustus-gene-264.38	8.58406	3.60032	1.37558	2.61731	0.00886267	0.0443799		maker-VaccDscaff25-snap-gene-130.29	24.1999
snap_masked-VaccDscaff33-processed-gene-50.21	271.043	9.87478	2.08603	4.73376	2.20403e-06	9.94875e-06		maker-VaccDscaff43-augustus-gene-132.32	1.10056	4.53779	2.74197	1.65494	0.0979366	NA		maker-VaccDscaff22-augustus-gene-30.27	26.2138	3.85611	0.675105	5.71188	1.11738e-08	3.23961e-06		maker-VaccDscaff24-snap-gene-94.35	0.743977	4.26199	2.98848	1.42614	0.153828	NA		augustus_masked-VaccDscaff45-processed-gene-56.4	86.9949	6.89856	1.21343	5.68519	1.30666e-08	2.23286e-07		snap_masked-VaccDscaff21-processed-gene-345.11	2.15863	3.59963	1.90377	1.89079	0.0586526	NA		maker-VaccDscaff34-augustus-gene-217.29	87.3732
maker-VaccDscaff40-augustus-gene-228.35	81.259	9.87051	1.88168	5.24559	1.55781e-07	8.56095e-07		maker-VaccDscaff3-snap-gene-11.43	38.1761	4.53374	0.831665	5.4514	5e-08	2.56e-06		maker-VaccDscaff5-augustus-gene-311.22	2.1844	3.85478	1.4011	2.75125	0.00593687	0.136977		augustus_masked-VaccDscaff30-processed-gene-12.10	1.77699	4.25984	1.8047	2.36042	0.0182542	NA		maker-VaccDscaff46-snap-gene-189.30	19.4536	6.89619	1.238	5.57043	2.54109e-08	4.15118e-07		snap_masked-VaccDscaff33-processed-gene-52.7	6.1454	3.59959	1.38659	2.59601	0.00943134	0.0461409		maker-VaccDscaff5-augustus-gene-10.49	1.11952
maker-VaccDscaff11-snap-gene-377.38	54.2105	9.86438	5.16792	1.90877	0.0562913	0.104826		maker-VaccDscaff4-snap-gene-375.47	17.3324	4.53128	0.993115	4.56269	5.05e-06	0.000155265		augustus_masked-VaccDscaff18-processed-gene-313.3	0.450657	3.85372	5.54655	0.694797	0.487183	NA		snap_masked-VaccDscaff27-processed-gene-337.20	16.0221	4.2529	0.824016	5.16119	2.45385e-07	1.47956e-05		maker-VaccDscaff26-augustus-gene-112.24	16.8689	6.89138	1.32332	5.20764	1.9126e-07	2.65011e-06		snap_masked-VaccDscaff17-processed-gene-334.22	13.5602	3.59884	2.56753	1.40167	0.161014	0.298087		augustus_masked-VaccDscaff21-processed-gene-215.5	6.11575
augustus_masked-VaccDscaff1-processed-gene-43.1	45.4955	9.86336	1.61288	6.11536	9.63417e-10	7.49677e-09		augustus_masked-VaccDscaff2-processed-gene-419.0	2.71342	4.52827	2.16938	2.08736	0.0368553	0.195146		maker-VaccDscaff29-augustus-gene-348.58	5.8931	3.85276	1.4305	2.6933	0.00707486	0.153491		augustus_masked-VaccDscaff10-processed-gene-253.6	3.40703	4.24909	1.13714	3.73665	0.000186488	0.00406119		maker-VaccDscaff3-augustus-gene-414.36	14.9146	6.89049	2.19847	3.13422	0.00172309	0.00873246		augustus_masked-VaccDscaff14-processed-gene-27.3	12.3	3.5972	1.36424	2.63679	0.00836947	0.0427989		maker-VaccDscaff24-augustus-gene-156.30	25.787
maker-VaccDscaff10-augustus-gene-390.41	53.3193	9.8589	2.59708	3.79615	0.00014696	0.000471786		maker-VaccDscaff5-augustus-gene-16.29	0.864672	4.52221	2.58065	1.75235	0.0797135	NA		maker-VaccDscaff33-snap-gene-96.31	1.05274	3.85162	2.35951	1.63238	0.102599	NA		maker-VaccDscaff42-snap-gene-10.32	9.19198	4.24855	1.82298	2.33055	0.0197772	0.139993		maker-VaccDscaff4-augustus-gene-100.24	105.958	6.88488	1.2398	5.55321	2.80475e-08	4.54785e-07		augustus_masked-VaccDscaff20-processed-gene-223.7	3.90439	3.59563	1.46496	2.45442	0.0141114	0.0594501		maker-VaccDscaff24-augustus-gene-334.28	105.636
augustus_masked-VaccDscaff13-processed-gene-292.6	45.574	9.85449	4.97527	1.9807	0.0476254	0.0902302		maker-VaccDscaff25-augustus-gene-321.34	1.31123	4.5177	2.88531	1.56576	0.117406	NA		maker-VaccDscaff35-snap-gene-308.36	1.77573	3.85082	3.35737	1.14698	0.251391	NA		maker-VaccDscaff32-snap-gene-51.15	15.7462	4.24647	0.923844	4.59652	4.296e-06	0.000172534		maker-VaccDscaff1-snap-gene-357.20	8.96473	6.88371	2.72858	2.52282	NA	NA		augustus_masked-VaccDscaff28-processed-gene-130.4	4.76138	3.59106	1.41076	2.54547	0.010913	0.0505318		snap_masked-VaccDscaff24-processed-gene-199.23	1.18754
augustus_masked-VaccDscaff6-processed-gene-159.6	5780.25	9.84635	1.40576	7.0043	2.48218e-12	2.71311e-11		maker-VaccDscaff1-augustus-gene-368.31	1.72984	4.50577	1.89384	2.37917	0.0173516	NA		augustus_masked-VaccDscaff19-processed-gene-354.4	5.17244	3.84661	1.62878	2.36165	0.0181937	0.284114		maker-VaccDscaff19-augustus-gene-205.37	5.68756	4.24561	1.36397	3.11268	0.00185397	0.0245405		maker-VaccDscaff35-augustus-gene-130.35	92.8608	6.87689	1.23352	5.575	2.47528e-08	4.05378e-07		snap_masked-VaccDscaff44-processed-gene-90.17	1.88145	3.59044	1.73944	2.06413	0.039005	NA		maker-VaccDscaff20-augustus-gene-371.28	49.8317
snap_masked-VaccDscaff39-processed-gene-63.19	1036.09	9.84367	0.845476	11.6428	2.49826e-31	1.25008e-29		augustus_masked-VaccDscaff19-processed-gene-285.1	196.638	4.50466	1.56399	2.88023	0.0039738	0.0391167		maker-VaccDscaff39-augustus-gene-39.19	169.132	3.83917	0.799237	4.80354	1.55883e-06	0.000234201		maker-VaccDscaff26-augustus-gene-86.25	6.07238	4.24123	1.31343	3.22913	0.00124168	0.0179729		augustus_masked-VaccDscaff4-processed-gene-193.1	183.741	6.87286	0.643096	10.6872	1.16906e-26	1.53341e-24		maker-VaccDscaff7-snap-gene-79.19	1.17617	3.58862	1.83908	1.95131	0.0510202	NA		augustus_masked-VaccDscaff13-processed-gene-305.3	5.25111
snap_masked-VaccDscaff13-processed-gene-371.14	35.3097	9.84162	4.68499	2.10067	0.0356699	0.0696084		maker-VaccDscaff16-snap-gene-380.31	20.0494	4.50408	1.58132	2.84831	0.00439518	0.0422215		augustus_masked-VaccDscaff28-processed-gene-25.1	34.7584	3.83601	1.09287	3.51002	0.000448067	0.0212705		snap_masked-VaccDscaff17-processed-gene-386.21	75.0377	4.24045	0.446983	9.48682	2.38179e-21	1.82823e-18		maker-VaccDscaff32-snap-gene-104.20	24.7239	6.86771	1.23825	5.54632	2.91746e-08	4.70929e-07		maker-VaccDscaff26-augustus-gene-48.46	1.01708	3.58848	1.83072	1.96014	0.0499788	NA		maker-VaccDscaff25-augustus-gene-332.31	8.26405
maker-VaccDscaff29-augustus-gene-38.22	47.0924	9.84025	1.31783	7.46703	8.20233e-14	1.06233e-12		snap_masked-VaccDscaff32-processed-gene-105.13	2.61082	4.50341	1.54393	2.91685	0.00353584	0.0357482		maker-VaccDscaff9-snap-gene-175.22	0.789079	3.83418	4.89819	0.782774	0.43376	NA		maker-VaccDscaff37-augustus-gene-55.11	2.76398	4.23384	3.32708	1.27254	0.203181	0.565882		augustus_masked-VaccDscaff25-processed-gene-137.6	60.7532	6.86579	2.25887	3.03948	0.00236989	0.0114113		snap_masked-VaccDscaff28-processed-gene-16.16	7.99677	3.58456	0.98736	3.63045	0.000282925	0.00651205		augustus_masked-VaccDscaff24-processed-gene-146.6	1.76204
maker-VaccDscaff39-snap-gene-55.47	34.5255	9.83447	3.0997	3.17271	0.00151021	0.00395514		maker-VaccDscaff10-snap-gene-111.44	0.733652	4.49903	3.97853	1.13083	0.258128	NA		augustus_masked-VaccDscaff5-processed-gene-76.7	1.32527	3.83152	2.84593	1.34631	0.178201	NA		augustus_masked-VaccDscaff4-processed-gene-358.0	2.00723	4.23043	1.83946	2.29982	0.0214585	NA		maker-VaccDscaff36-augustus-gene-103.16	1254.13	6.85741	0.476712	14.3848	6.44603e-47	3.65495e-44		maker-VaccDscaff24-snap-gene-138.50	0.559434	3.58387	4.12268	0.869308	0.384679	NA		maker-VaccDscaff28-snap-gene-160.24	121.364
augustus_masked-VaccDscaff29-processed-gene-190.3	88.4493	9.83018	2.38087	4.12883	3.6462e-05	0.000131743		snap_masked-VaccDscaff10-processed-gene-49.24	0.587826	4.49876	5.54274	0.81165	0.416993	NA		augustus_masked-VaccDscaff9-processed-gene-303.9	4.10266	3.83079	1.17118	3.27087	0.00107216	0.0408171		maker-VaccDscaff15-augustus-gene-334.25	2.02523	4.22086	1.77305	2.38057	0.0172857	NA		augustus_masked-VaccDscaff19-processed-gene-29.0	60.4065	6.84977	1.03692	6.60585	3.95238e-11	1.02526e-09		maker-VaccDscaff4-augustus-gene-83.30	2.09808	3.58372	1.48575	2.41206	0.0158625	NA		maker-VaccDscaff34-augustus-gene-29.24	438.627
augustus_masked-VaccDscaff15-processed-gene-200.1	44.9728	9.82956	1.63871	5.99837	1.99312e-09	1.48188e-08		snap_masked-VaccDscaff7-processed-gene-62.7	26.7943	4.48994	1.59815	2.80946	0.00496249	0.0461493		maker-VaccDscaff28-snap-gene-37.26	14.7514	3.8298	2.06941	1.85067	0.0642167	0.560633		maker-VaccDscaff3-augustus-gene-414.45	4.62658	4.21603	1.73473	2.43036	0.0150837	0.115767		maker-VaccDscaff13-snap-gene-11.46	21.35	6.84031	1.15014	5.94738	2.72471e-09	5.22521e-08		maker-VaccDscaff16-augustus-gene-17.37	2.02945	3.58056	1.52745	2.34415	0.0190707	NA		maker-VaccDscaff27-augustus-gene-125.48	103.374
snap_masked-VaccDscaff13-processed-gene-291.14	42.2025	9.82637	2.98301	3.29411	0.000987321	0.00268548		maker-VaccDscaff33-augustus-gene-24.29	91.0134	4.48896	0.993941	4.51632	6.29e-06	0.00018829		augustus_masked-VaccDscaff24-processed-gene-278.6	14.7478	3.82233	0.899486	4.24946	2.14288e-05	0.0019577		maker-VaccDscaff15-snap-gene-140.26	3.22577	4.21152	2.15071	1.9582	0.0502064	0.2572		augustus_masked-VaccDscaff41-processed-gene-37.2	13.2925	6.83319	1.48404	4.60446	4.13543e-06	4.28417e-05		augustus_masked-VaccDscaff45-processed-gene-62.11	3.22666	3.57902	1.55079	2.30787	0.0210066	NA		snap_masked-VaccDscaff15-processed-gene-77.9	52.0991
snap_masked-VaccDscaff25-processed-gene-9.19	40.5618	9.82572	4.96759	1.97796	0.0479328	0.0907463		maker-VaccDscaff12-snap-gene-116.48	1.34942	4.48459	1.92552	2.32903	0.0198573	NA		augustus_masked-VaccDscaff12-processed-gene-388.2	0.923632	3.82203	2.26181	1.68981	0.0910635	NA		maker-VaccDscaff15-augustus-gene-309.25	40.6055	4.1893	0.766299	5.46692	4.57921e-08	3.41144e-06		maker-VaccDscaff30-augustus-gene-320.23	173.301	6.83169	0.84595	8.07577	6.70534e-16	3.1192e-14		maker-VaccDscaff46-augustus-gene-177.34	20.5309	3.57884	1.17383	3.04886	0.00229709	0.0199923		maker-VaccDscaff9-snap-gene-50.32	75.5174
maker-VaccDscaff21-augustus-gene-44.42	43.2028	9.82509	1.90037	5.17009	2.33981e-07	1.24668e-06		snap_masked-VaccDscaff24-processed-gene-147.15	3.95584	4.47108	2.3295	1.91933	0.0549427	0.254693		maker-VaccDscaff25-snap-gene-197.38	61.8027	3.82084	2.18563	1.74816	0.0804361	0.624672		augustus_masked-VaccDscaff43-processed-gene-15.4	9.96632	4.18903	0.794516	5.27243	1.34629e-07	8.80112e-06		maker-VaccDscaff5-augustus-gene-68.21	63.5579	6.82823	1.22046	5.59481	2.2086e-08	3.65025e-07		augustus_masked-VaccDscaff3-processed-gene-329.4	1.27478	3.57423	2.90064	1.23222	0.217866	NA		snap_masked-VaccDscaff1-processed-gene-326.16	2.55171
snap_masked-VaccDscaff27-processed-gene-48.18	198.213	9.81451	1.19386	8.22079	2.02161e-16	3.42365e-15		snap_masked-VaccDscaff28-processed-gene-115.15	12.3328	4.47002	0.693336	6.44712	1.14e-10	9.86e-09		maker-VaccDscaff43-snap-gene-30.37	1.04743	3.82041	2.34814	1.62699	0.103739	NA		snap_masked-VaccDscaff17-processed-gene-58.31	4.39616	4.18194	1.51299	2.76402	0.00570941	0.0577664		maker-VaccDscaff29-augustus-gene-228.27	9.97668	6.82714	1.4158	4.82212	1.42038e-06	1.62998e-05		augustus_masked-VaccDscaff36-processed-gene-263.11	11.9302	3.57269	1.37678	2.59495	0.00946042	0.0462259		maker-VaccDscaff16-augustus-gene-31.21	9.94826
augustus_masked-VaccDscaff30-processed-gene-102.0	162.545	9.81269	1.58319	6.19803	5.71725e-10	4.59634e-09		maker-VaccDscaff43-augustus-gene-168.30	0.607645	4.46783	4.97983	0.897186	0.36962	NA		maker-VaccDscaff40-augustus-gene-193.25	111.684	3.819	2.41909	1.57869	0.114407	0.720114		maker-VaccDscaff14-snap-gene-219.29	0.877114	4.1777	5.5354	0.754723	0.450415	NA		maker-VaccDscaff31-snap-gene-312.26	27.1075	6.80667	1.22512	5.5559	2.76189e-08	4.48036e-07		maker-VaccDscaff44-snap-gene-185.26	1.20609	3.56934	2.67732	1.33318	0.182474	NA		maker-VaccDscaff1-augustus-gene-256.30	66.1766
maker-VaccDscaff8-snap-gene-149.28	31.901	9.80854	2.91923	3.35997	0.000779504	0.0021665		maker-VaccDscaff44-augustus-gene-92.19	16.9012	4.46659	1.38311	3.22937	0.00124063	0.0157214		augustus_masked-VaccDscaff25-processed-gene-306.0	28.7438	3.81634	1.74793	2.18335	0.0290099	0.373331		maker-VaccDscaff24-snap-gene-5.36	0.955292	4.17575	3.52158	1.18576	0.235717	NA		snap_masked-VaccDscaff17-processed-gene-110.5	15.3414	6.80567	1.36994	4.96786	6.76972e-07	8.33882e-06		maker-VaccDscaff13-augustus-gene-181.28	1.07506	3.56901	1.77703	2.00841	0.0446001	NA		snap_masked-VaccDscaff3-processed-gene-83.7	51.9121
maker-VaccDscaff18-augustus-gene-16.23	42.9866	9.80267	3.3453	2.93028	0.00338654	0.00828162		maker-VaccDscaff42-augustus-gene-167.19	0.692582	4.46165	4.93379	0.904305	0.365834	NA		maker-VaccDscaff32-augustus-gene-275.27	61.2538	3.81448	1.18634	3.21532	NA	NA		augustus_masked-VaccDscaff43-processed-gene-136.2	8.72348	4.17476	1.19603	3.4905	0.000482117	0.00857257		maker-VaccDscaff16-augustus-gene-261.25	8.0704	6.80512	1.34696	5.05222	4.36712e-07	5.58771e-06		maker-VaccDscaff18-snap-gene-379.33	2.20508	3.5673	1.83714	1.94177	0.0521655	NA		maker-VaccDscaff21-augustus-gene-54.41	0.413499
maker-VaccDscaff17-augustus-gene-162.24	38.6074	9.77938	4.91188	1.99097	0.0464846	0.0882516		maker-VaccDscaff9-snap-gene-255.27	0.915136	4.46142	1.76434	2.52866	0.0114498	NA		augustus_masked-VaccDscaff14-processed-gene-342.4	24.1151	3.8133	1.51329	2.51987	0.0117397	0.216136		snap_masked-VaccDscaff17-processed-gene-353.25	2.86193	4.17234	3.70214	1.12701	0.25974	0.635797		maker-VaccDscaff34-snap-gene-275.42	64.6176	6.80331	1.2724	5.34682	8.95125e-08	1.32466e-06		augustus_masked-VaccDscaff9-processed-gene-205.4	2.92026	3.56476	1.53066	2.3289	0.0198641	NA		augustus_masked-VaccDscaff4-processed-gene-2.0	114.895
snap_masked-VaccDscaff14-processed-gene-229.13	67.5103	9.77482	2.1643	4.5164	6.28998e-06	2.61825e-05		augustus_masked-VaccDscaff44-processed-gene-209.3	6.27425	4.45944	1.34705	3.31051	0.00093125	0.0125513		snap_masked-VaccDscaff29-processed-gene-337.9	2.25677	3.81116	1.47062	2.59153	0.00955516	0.188108		maker-VaccDscaff33-augustus-gene-289.41	1.77803	4.17139	2.3321	1.78868	0.0736659	NA		maker-VaccDscaff31-augustus-gene-72.20	19.8057	6.79845	1.24161	5.47553	4.36211e-08	6.83305e-07		augustus_masked-VaccDscaff26-processed-gene-193.8	2.12939	3.5644	1.63485	2.18027	0.0292376	NA		maker-VaccDscaff26-snap-gene-297.28	62.2606
maker-VaccDscaff12-snap-gene-235.34	39.9765	9.7722	2.04469	4.77931	1.75899e-06	8.07803e-06		augustus_masked-VaccDscaff33-processed-gene-229.2	2.99658	4.45737	1.50305	2.96555	0.00302141	0.0315608		maker-VaccDscaff11-snap-gene-323.43	0.780341	3.81102	2.6739	1.42527	0.15408	NA		maker-VaccDscaff42-augustus-gene-111.33	9.84906	4.16926	1.17485	3.54875	0.000387069	0.00722475		maker-VaccDscaff3-snap-gene-378.35	608.988	6.78568	0.43334	15.659	2.88364e-55	2.84453e-52		snap_masked-VaccDscaff24-processed-gene-78.30	0.884595	3.56115	2.17266	1.63907	0.101198	NA		augustus_masked-VaccDscaff4-processed-gene-207.5	0.845989
maker-VaccDscaff8-augustus-gene-360.23	26453.1	9.77203	0.469245	20.825	2.56898e-96	1.76201e-93		augustus_masked-VaccDscaff38-processed-gene-77.3	1.31303	4.45533	2.60647	1.70933	0.0873891	NA		maker-VaccDscaff24-snap-gene-356.28	26.06	3.80985	1.51918	2.50784	0.0121473	0.220949		maker-VaccDscaff12-augustus-gene-29.25	4.35237	4.16859	1.55325	2.6838	0.00727916	0.068871		maker-VaccDscaff13-augustus-gene-68.38	10.1399	6.78552	1.25864	5.39116	7.00036e-08	1.05925e-06		snap_masked-VaccDscaff18-processed-gene-13.20	0.331709	3.56006	5.55809	0.640518	0.521836	NA		maker-VaccDscaff32-augustus-gene-120.17	215.093
maker-VaccDscaff6-snap-gene-365.18	31.0897	9.77083	4.57265	2.1368	0.0326144	0.0642829		snap_masked-VaccDscaff31-processed-gene-339.15	0.733091	4.45018	4.85021	0.917522	0.358869	NA		maker-VaccDscaff48-snap-gene-83.50	3614.92	3.8045	0.515033	7.38692	1.50274e-13	1.14605e-10		snap_masked-VaccDscaff1-processed-gene-328.21	1.55969	4.16614	2.57783	1.61614	0.106064	NA		augustus_masked-VaccDscaff38-processed-gene-188.2	58.7632	6.78429	1.20241	5.64223	1.67862e-08	2.83019e-07		augustus_masked-VaccDscaff33-processed-gene-267.4	0.5007	3.55992	5.48673	0.648825	0.516451	NA		maker-VaccDscaff37-augustus-gene-169.15	118.814
maker-VaccDscaff34-augustus-gene-232.37	80.6036	9.76977	2.72144	3.58992	0.000330778	0.000988616		maker-VaccDscaff17-augustus-gene-239.27	0.547493	4.45012	5.54336	0.802784	0.422099	NA		augustus_masked-VaccDscaff26-processed-gene-301.2	0.505174	3.80435	5.33094	0.713635	0.475453	NA		maker-VaccDscaff24-augustus-gene-208.34	3.02012	4.16307	1.46878	2.83437	0.00459156	0.0488891		augustus_masked-VaccDscaff37-processed-gene-302.7	281.155	6.78027	0.429839	15.774	4.69992e-56	4.83488e-53		augustus_masked-VaccDscaff16-processed-gene-108.5	8.19637	3.55944	1.19742	2.97258	0.00295312	0.023009		maker-VaccDscaff12-snap-gene-21.32	0.633603
maker-VaccDscaff1-augustus-gene-356.31	40.1836	9.76409	2.6869	3.63396	0.000279109	0.000846523		snap_masked-VaccDscaff4-processed-gene-252.16	43.2212	4.43854	0.513453	8.64448	5.41e-18	1.55e-15		maker-VaccDscaff15-augustus-gene-299.30	0.674409	3.80428	5.5473	0.68579	0.492846	NA		maker-VaccDscaff26-augustus-gene-29.43	4.68706	4.15887	1.6174	2.57133	0.0101308	0.0873381		maker-VaccDscaff39-snap-gene-272.29	162.713	6.77672	0.634279	10.6841	1.20779e-26	1.57846e-24		maker-VaccDscaff4-augustus-gene-32.41	4.63037	3.55824	1.36015	2.61607	0.00889484	0.0444724		maker-VaccDscaff48-augustus-gene-9.33	1.31428
maker-VaccDscaff19-augustus-gene-52.38	89.3439	9.7613	1.58589	6.15508	7.50397e-10	5.92365e-09		augustus_masked-VaccDscaff15-processed-gene-367.5	1.49337	4.4368	1.60412	2.76587	0.00567706	NA		maker-VaccDscaff14-augustus-gene-84.21	1.92042	3.80286	1.64335	2.31409	0.0206629	NA		maker-VaccDscaff27-augustus-gene-261.31	1.36664	4.15877	2.28023	1.82384	0.0681769	NA		maker-VaccDscaff35-augustus-gene-247.32	1206.88	6.77527	0.382875	17.6957	4.52211e-70	9.86778e-67		maker-VaccDscaff33-snap-gene-145.31	4.0149	3.55089	1.47397	2.40907	0.0159934	0.0642898		maker-VaccDscaff18-augustus-gene-262.36	246.481
augustus_masked-VaccDscaff1-processed-gene-223.15	46.544	9.75768	3.38631	2.8815	0.00395781	0.00954589		augustus_masked-VaccDscaff8-processed-gene-385.3	4.49236	4.43574	1.31724	3.36746	0.000758651	0.010664		maker-VaccDscaff20-augustus-gene-269.18	7.06621	3.8012	1.57568	2.41241	0.0158473	0.260958		snap_masked-VaccDscaff24-processed-gene-51.12	5.00712	4.15318	1.59028	2.6116	0.00901203	0.080394		maker-VaccDscaff20-augustus-gene-75.27	22.0552	6.7706	1.23791	5.46939	4.51585e-08	7.05546e-07		maker-VaccDscaff7-snap-gene-386.32	0.326445	3.54911	5.55834	0.638519	0.523136	NA		maker-VaccDscaff6-augustus-gene-47.40	471.633
maker-VaccDscaff8-augustus-gene-192.29	95.7571	9.75525	2.27132	4.29497	1.74718e-05	6.70808e-05		maker-VaccDscaff15-augustus-gene-343.34	31.0215	4.42633	0.878019	5.04128	4.62e-07	1.86e-05		maker-VaccDscaff19-augustus-gene-205.35	9.12624	3.79971	1.80048	2.11038	0.0348256	0.411023		maker-VaccDscaff28-snap-gene-279.38	499.265	4.15314	1.48286	2.80077	NA	NA		maker-VaccDscaff22-augustus-gene-51.47	5.13428	6.76985	2.9947	2.26061	0.0237834	0.0737666		snap_masked-VaccDscaff9-processed-gene-180.14	0.782727	3.54536	2.95191	1.20104	0.229736	NA		maker-VaccDscaff43-snap-gene-149.16	107.228
augustus_masked-VaccDscaff25-processed-gene-331.8	242.229	9.75291	1.24485	7.83461	4.70289e-15	6.95817e-14		augustus_masked-VaccDscaff24-processed-gene-338.0	2.24149	4.42588	1.53962	2.87466	0.00404459	NA		augustus_masked-VaccDscaff9-processed-gene-377.2	0.403278	3.79198	5.54749	0.683549	0.49426	NA		maker-VaccDscaff22-snap-gene-79.22	5400.8	4.15269	0.850404	4.88319	1.04381e-06	5.12638e-05		maker-VaccDscaff18-snap-gene-241.15	18.5668	6.75801	1.29778	5.20736	1.91551e-07	2.65312e-06		maker-VaccDscaff3-augustus-gene-386.29	11.9645	3.54203	1.33265	2.65788	0.00786328	0.041206		maker-VaccDscaff2-snap-gene-415.53	100.233
maker-VaccDscaff39-augustus-gene-154.28	48.8841	9.75229	1.71925	5.67241	1.40802e-08	9.17e-08		maker-VaccDscaff8-snap-gene-62.37	0.736315	4.42029	3.06842	1.44058	0.149704	NA		maker-VaccDscaff38-augustus-gene-59.19	6.52155	3.79067	1.51211	2.50688	0.0121803	0.221126		maker-VaccDscaff2-snap-gene-231.29	1.23396	4.1499	1.86571	2.2243	0.0261283	NA		augustus_masked-VaccDscaff9-processed-gene-408.1	25.3487	6.75138	1.2554	5.37786	7.53775e-08	1.13271e-06		maker-VaccDscaff9-snap-gene-365.35	4.54145	3.54149	1.95838	1.80838	0.0705469	0.169818		maker-VaccDscaff31-snap-gene-45.18	272.7
maker-VaccDscaff13-snap-gene-292.62	54.2996	9.75167	1.89082	5.15737	2.50444e-07	1.32754e-06		augustus_masked-VaccDscaff26-processed-gene-95.7	1.92466	4.41725	1.92839	2.29064	0.0219845	NA		maker-VaccDscaff34-snap-gene-34.30	0.668002	3.79028	3.38447	1.1199	0.262754	NA		snap_masked-VaccDscaff36-processed-gene-230.8	1.82523	4.14934	1.80311	2.30121	0.0213797	NA		augustus_masked-VaccDscaff27-processed-gene-259.2	25.9174	6.75094	1.20956	5.58131	2.38709e-08	3.91648e-07		snap_masked-VaccDscaff45-processed-gene-78.21	1.54586	3.54037	2.02264	1.75037	0.0800545	NA		maker-VaccDscaff11-augustus-gene-142.35	78.9288
maker-VaccDscaff34-snap-gene-146.24	72.9582	9.73631	3.10804	3.13262	0.00173255	0.00448749		augustus_masked-VaccDscaff11-processed-gene-45.9	1.18217	4.41229	1.84764	2.38806	0.0169374	NA		maker-VaccDscaff9-snap-gene-403.28	0.352523	3.7901	5.54752	0.683207	0.494476	NA		maker-VaccDscaff16-augustus-gene-16.35	0.464985	4.1482	5.54565	0.74801	0.454454	NA		augustus_masked-VaccDscaff38-processed-gene-223.9	11.1404	6.74488	2.17979	3.09427	0.00197295	0.00979522		snap_masked-VaccDscaff6-processed-gene-423.19	0.992353	3.53731	2.10433	1.68097	0.0927692	NA		maker-VaccDscaff10-snap-gene-63.37	373.178
snap_masked-VaccDscaff9-processed-gene-369.15	40.6507	9.73298	3.39092	2.8703	0.00410077	0.00985949		augustus_masked-VaccDscaff5-processed-gene-39.0	3.29348	4.40872	1.66924	2.64116	0.00826235	0.0675251		augustus_masked-VaccDscaff9-processed-gene-81.2	5.73864	3.78791	1.39451	2.71629	0.00660173	0.146396		augustus_masked-VaccDscaff11-processed-gene-370.2	1.63596	4.1476	3.12702	1.32637	0.184716	NA		maker-VaccDscaff3-augustus-gene-412.27	49.7219	6.74372	1.35204	4.9878	6.10699e-07	7.59392e-06		maker-VaccDscaff40-snap-gene-172.34	4.19091	3.53506	1.38142	2.559	0.0104974	0.0494143		augustus_masked-VaccDscaff11-processed-gene-325.3	2.95718
maker-VaccDscaff34-augustus-gene-80.35	40.9689	9.7296	2.88922	3.36756	0.000758375	0.00211242		maker-VaccDscaff8-augustus-gene-406.20	17.284	4.4053	0.72	6.11847	9.45e-10	6.92e-08		maker-VaccDscaff8-augustus-gene-123.37	0.553253	3.78696	5.24864	0.721513	0.470594	NA		maker-VaccDscaff3-augustus-gene-108.33	2.31035	4.14313	1.4382	2.88077	0.00396704	NA		maker-VaccDscaff32-snap-gene-298.34	91.7827	6.74284	1.21053	5.57015	2.54516e-08	4.15611e-07		maker-VaccDscaff23-snap-gene-279.31	0.829674	3.53376	2.27058	1.55633	0.119631	NA		maker-VaccDscaff35-augustus-gene-73.33	584.983
maker-VaccDscaff28-augustus-gene-246.27	40.333	9.72321	2.88149	3.37437	0.000739841	0.00206613		snap_masked-VaccDscaff10-processed-gene-252.13	2.42583	4.40337	2.34322	1.8792	0.0602176	NA		maker-VaccDscaff15-augustus-gene-192.32	2.59325	3.78627	1.80924	2.09274	0.0363726	0.420689		snap_masked-VaccDscaff16-processed-gene-293.20	0.7304	4.14312	2.69599	1.53677	0.12435	NA		maker-VaccDscaff12-snap-gene-18.50	7.02969	6.74157	2.00469	3.36291	0.000771264	0.00440197		snap_masked-VaccDscaff42-processed-gene-238.16	6.83957	3.53333	1.20649	2.9286	0.00340487	0.025009		augustus_masked-VaccDscaff27-processed-gene-214.0	87.881
augustus_masked-VaccDscaff3-processed-gene-101.8	26.9868	9.71088	3.29658	2.94574	0.00322182	0.00791241		augustus_masked-VaccDscaff24-processed-gene-148.18	270.014	4.39585	1.34644	3.26481	0.00109538	0.0143162		maker-VaccDscaff3-augustus-gene-58.33	0.764096	3.78364	4.81195	0.786301	0.431691	NA		augustus_masked-VaccDscaff44-processed-gene-231.3	13.9813	4.14301	0.812605	5.09843	3.42488e-07	1.95464e-05		augustus_masked-VaccDscaff27-processed-gene-271.1	27.3002	6.73985	1.26976	5.30796	1.10857e-07	1.60976e-06		maker-VaccDscaff10-snap-gene-349.31	8.1454	3.5332	1.32925	2.65803	0.00785991	0.0411974		snap_masked-VaccDscaff14-processed-gene-35.13	20.0212
maker-VaccDscaff9-augustus-gene-33.29	37.2678	9.70819	2.73141	3.55428	0.000379012	0.0011206		augustus_masked-VaccDscaff24-processed-gene-1.4	1.23484	4.39365	1.90012	2.3123	0.0207613	NA		augustus_masked-VaccDscaff34-processed-gene-81.8	0.919907	3.78338	2.94889	1.28298	0.199497	NA		snap_masked-VaccDscaff45-processed-gene-63.9	0.727568	4.14095	3.36365	1.23109	0.21829	NA		maker-VaccDscaff43-augustus-gene-188.47	56.6702	6.73869	1.22146	5.51692	3.44986e-08	5.49368e-07		maker-VaccDscaff8-snap-gene-380.36	4.62393	3.53236	1.3621	2.59332	0.00950536	0.0463274		maker-VaccDscaff22-augustus-gene-133.29	1046.64
maker-VaccDscaff21-augustus-gene-149.24	240.184	9.70653	1.34596	7.21161	NA	NA		maker-VaccDscaff20-augustus-gene-287.22	29.1983	4.39225	5.39954	0.81345	0.41596	0.765571		maker-VaccDscaff22-snap-gene-343.42	47.0943	3.7826	1.29218	2.92731	0.0034191	0.0934896		snap_masked-VaccDscaff34-processed-gene-265.23	0.754348	4.14034	3.06386	1.35135	0.176585	NA		augustus_masked-VaccDscaff37-processed-gene-243.7	4.96219	6.72939	1.38776	4.8491	1.2402e-06	1.44346e-05		snap_masked-VaccDscaff9-processed-gene-293.14	0.706882	3.53052	2.86045	1.23425	0.217109	NA		maker-VaccDscaff27-snap-gene-207.29	542.63
snap_masked-VaccDscaff7-processed-gene-390.21	135.266	9.70491	2.23023	4.35152	1.35195e-05	5.2944e-05		maker-VaccDscaff41-augustus-gene-263.23	33.0833	4.38791	0.603563	7.27002	3.59e-13	4.8e-11		maker-VaccDscaff43-augustus-gene-84.21	11.6698	3.78209	1.0158	3.72325	0.000196676	0.0112263		maker-VaccDscaff27-snap-gene-266.27	0.591363	4.14015	4.06058	1.01959	0.307921	NA		maker-VaccDscaff3-augustus-gene-31.27	417.118	6.72931	0.859781	7.82677	NA	NA		maker-VaccDscaff2-snap-gene-74.26	2.02815	3.53044	1.74238	2.02622	0.0427426	NA		maker-VaccDscaff43-augustus-gene-95.23	105.507
maker-VaccDscaff16-augustus-gene-225.39	46.2412	9.7029	3.84063	2.52638	0.0115244	0.025168		maker-VaccDscaff3-snap-gene-17.37	12.6374	4.38581	1.7229	2.54559	0.0109092	0.0828991		maker-VaccDscaff19-augustus-gene-7.33	0.968981	3.78142	2.12963	1.77562	0.0757953	NA		snap_masked-VaccDscaff10-processed-gene-306.29	0.957481	4.13539	1.80072	2.29652	0.0216459	NA		maker-VaccDscaff14-snap-gene-107.32	37.8234	6.72756	1.26093	5.3354	9.53365e-08	1.40335e-06		augustus_masked-VaccDscaff37-processed-gene-44.0	6.51588	3.52637	0.973042	3.62407	0.000290005	0.00661329		maker-VaccDscaff24-snap-gene-342.41	124.387
maker-VaccDscaff17-augustus-gene-333.40	42.8753	9.69867	4.04938	2.3951	0.0166159	0.0350446		maker-VaccDscaff3-snap-gene-80.25	4.96444	4.3805	1.79574	2.43938	0.0147123	0.103106		snap_masked-VaccDscaff7-processed-gene-18.13	3.56832	3.77499	1.6733	2.25601	0.0240701	0.335595		maker-VaccDscaff5-augustus-gene-296.23	0.74617	4.13373	3.52082	1.17408	0.240361	NA		maker-VaccDscaff13-snap-gene-1.36	16.9494	6.72392	1.7726	3.79325	0.000148688	0.00105239		maker-VaccDscaff15-snap-gene-355.52	5.8733	3.52491	1.4253	2.4731	0.0133948	0.0575075		maker-VaccDscaff2-augustus-gene-162.17	59.1281
maker-VaccDscaff3-snap-gene-338.25	38.9979	9.68582	2.98176	3.24836	0.00116074	0.00311151		maker-VaccDscaff18-augustus-gene-356.42	47.7018	4.37546	1.3922	3.14283	0.00167321	0.0200009		augustus_masked-VaccDscaff25-processed-gene-236.5	0.468819	3.7698	5.54784	0.679508	0.496816	NA		maker-VaccDscaff20-augustus-gene-20.31	0.913031	4.13001	2.27831	1.81275	0.06987	NA		maker-VaccDscaff10-augustus-gene-381.37	4.35105	6.72288	2.58289	2.60285	0.0092453	0.0350526		maker-VaccDscaff15-snap-gene-323.43	1.30397	3.52186	2.11142	1.668	0.0953151	NA		maker-VaccDscaff46-augustus-gene-97.19	3722.78
maker-VaccDscaff39-augustus-gene-34.42	37.2484	9.68559	3.80238	2.54725	0.0108577	0.0238617		maker-VaccDscaff4-augustus-gene-1.22	3.43416	4.37122	1.69973	2.57172	0.0101195	0.0784248		snap_masked-VaccDscaff8-processed-gene-292.15	0.77175	3.76508	4.68727	0.803258	0.421826	NA		maker-VaccDscaff39-augustus-gene-223.16	3.17671	4.12936	1.64991	2.50278	0.0123223	0.100238		maker-VaccDscaff16-snap-gene-44.35	29.8418	6.72178	1.30886	5.13559	2.81257e-07	3.76106e-06		maker-VaccDscaff7-augustus-gene-258.16	1.22126	3.5166	1.65606	2.12348	0.0337135	NA		maker-VaccDscaff30-snap-gene-22.26	61.7463
maker-VaccDscaff29-augustus-gene-16.20	47.5311	9.67612	1.56641	6.17727	6.52186e-10	5.19665e-09		maker-VaccDscaff9-snap-gene-31.76	2.71411	4.37003	1.62562	2.68822	0.00718336	0.0607706		augustus_masked-VaccDscaff25-processed-gene-309.4	25.846	3.7641	1.66717	2.25778	0.0239595	0.334779		maker-VaccDscaff1-snap-gene-76.35	1.57924	4.12742	1.75409	2.35303	0.018621	NA		maker-VaccDscaff21-snap-gene-21.37	35.1213	6.71923	1.74513	3.85028	0.000117983	0.000857742		maker-VaccDscaff10-augustus-gene-187.38	7.12047	3.5166	1.32747	2.64909	0.00807082	0.041875		maker-VaccDscaff27-augustus-gene-362.27	69.6622
augustus_masked-VaccDscaff27-processed-gene-62.8	37.8542	9.66874	1.56349	6.18409	6.24611e-10	4.99019e-09		snap_masked-VaccDscaff18-processed-gene-355.11	2.98566	4.36539	1.70041	2.56726	0.0102506	0.0792071		augustus_masked-VaccDscaff21-processed-gene-165.5	6.74963	3.76338	1.63577	2.30068	0.0214096	0.312913		augustus_masked-VaccDscaff9-processed-gene-9.4	1.92195	4.12736	1.82557	2.26086	0.0237677	NA		maker-VaccDscaff1-augustus-gene-358.19	16.3964	6.71824	1.55675	4.31554	1.59213e-05	0.000144267		augustus_masked-VaccDscaff31-processed-gene-97.4	0.992389	3.51538	2.96034	1.18749	0.235033	NA		maker-VaccDscaff19-augustus-gene-85.31	117.717
maker-VaccDscaff13-augustus-gene-94.26	39.6132	9.6663	2.81686	3.43159	0.000600058	0.00170577		maker-VaccDscaff31-augustus-gene-294.25	10.3176	4.36494	1.25392	3.48105	0.000499459	0.00757793		snap_masked-VaccDscaff47-processed-gene-135.17	0.345165	3.76023	5.54799	0.677764	0.497921	NA		augustus_masked-VaccDscaff10-processed-gene-240.5	0.414352	4.12682	5.54595	0.744114	0.456807	NA		maker-VaccDscaff34-snap-gene-279.47	136.711	6.71628	1.28275	5.23584	1.64237e-07	2.309e-06		maker-VaccDscaff7-snap-gene-371.60	0.708156	3.51371	2.85466	1.23087	0.218371	NA		maker-VaccDscaff22-snap-gene-119.42	799.739
maker-VaccDscaff45-snap-gene-178.21	225.675	9.66627	1.27889	7.55833	4.08263e-14	5.46988e-13		augustus_masked-VaccDscaff4-processed-gene-17.3	18.9708	4.36447	1.10498	3.94982	7.82e-05	0.0016562		maker-VaccDscaff2-augustus-gene-348.41	0.344487	3.75724	5.54804	0.677219	0.498267	NA		maker-VaccDscaff24-snap-gene-28.46	0.801549	4.12646	3.1509	1.30961	0.190327	NA		augustus_masked-VaccDscaff39-processed-gene-0.0	241.643	6.71533	0.511107	13.1388	1.97343e-39	6.93202e-37		snap_masked-VaccDscaff28-processed-gene-251.15	1.13692	3.50975	2.62493	1.33708	0.181195	NA		augustus_masked-VaccDscaff37-processed-gene-251.2	88.3449
maker-VaccDscaff34-augustus-gene-289.29	145.959	9.65845	1.46762	6.58102	4.67237e-11	4.36265e-10		maker-VaccDscaff2-augustus-gene-358.33	3.3491	4.36291	2.24031	1.94746	0.0514802	0.243702		maker-VaccDscaff21-augustus-gene-117.23	2.89694	3.75098	1.61707	2.31962	0.0203616	0.303706		augustus_masked-VaccDscaff36-processed-gene-108.9	1.142	4.12252	1.59241	2.58886	0.00962936	NA		maker-VaccDscaff42-snap-gene-221.43	6.28818	6.71507	1.31433	5.10911	3.23673e-07	4.27116e-06		maker-VaccDscaff5-snap-gene-241.34	1.29072	3.50831	1.9466	1.80227	0.0715023	NA		maker-VaccDscaff47-snap-gene-170.30	228.21
maker-VaccDscaff14-snap-gene-170.34	38.8598	9.64761	2.80829	3.43541	0.000591668	0.00168411		maker-VaccDscaff9-snap-gene-356.55	2.37673	4.3626	1.56193	2.79308	0.00522083	NA		maker-VaccDscaff15-augustus-gene-317.30	49.3501	3.7504	1.42578	2.63042	0.0085279	0.173646		augustus_masked-VaccDscaff24-processed-gene-77.12	0.412163	4.11929	5.54606	0.742742	0.457638	NA		maker-VaccDscaff13-augustus-gene-49.44	7.24648	6.71191	1.36022	4.93442	8.03879e-07	9.71916e-06		augustus_masked-VaccDscaff23-processed-gene-91.1	1.96443	3.50409	2.39114	1.46545	0.142799	NA		maker-VaccDscaff17-snap-gene-261.32	2.62249
maker-VaccDscaff26-snap-gene-83.18	36.0667	9.64724	3.74436	2.57647	0.00998151	0.0221183		maker-VaccDscaff28-augustus-gene-193.16	47.2635	4.35219	0.734875	5.92236	3.17e-09	2.04e-07		maker-VaccDscaff20-augustus-gene-308.32	1.82422	3.7478	1.51563	2.47278	0.0134068	NA		maker-VaccDscaff13-augustus-gene-326.28	0.464922	4.11929	5.54606	0.742742	0.457638	NA		maker-VaccDscaff16-augustus-gene-374.37	66.5792	6.69393	1.21985	5.48752	4.07611e-08	6.40595e-07		maker-VaccDscaff7-snap-gene-94.28	0.399613	3.5004	5.55948	0.629626	0.528939	NA		maker-VaccDscaff19-snap-gene-116.42	3.17891
maker-VaccDscaff39-snap-gene-242.32	88.7976	9.64662	1.62931	5.92068	3.20618e-09	2.30681e-08		maker-VaccDscaff43-augustus-gene-101.28	397.024	4.34637	0.539588	8.05499	7.95e-16	1.64e-13		augustus_masked-VaccDscaff35-processed-gene-287.3	5.18013	3.74603	1.99858	1.87434	0.0608832	0.548222		maker-VaccDscaff13-augustus-gene-35.24	1.62401	4.11816	1.84973	2.22636	0.0259899	NA		maker-VaccDscaff46-augustus-gene-107.34	282.203	6.69117	1.44425	4.63299	3.60424e-06	3.79058e-05		augustus_masked-VaccDscaff32-processed-gene-212.2	9.56344	3.50009	1.33049	2.63067	0.00852176	0.0432901		maker-VaccDscaff2-snap-gene-416.48	122.26
maker-VaccDscaff5-augustus-gene-49.26	11295.4	9.64065	0.605277	15.9277	4.07262e-57	6.8971e-55		maker-VaccDscaff14-augustus-gene-315.39	17350	4.34621	0.868141	5.00634	5.55e-07	2.19e-05		maker-VaccDscaff4-augustus-gene-271.18	2.48786	3.74593	1.99291	1.87963	0.0601587	0.545338		maker-VaccDscaff3-augustus-gene-54.33	1.31671	4.11503	1.95756	2.10212	0.0355424	NA		maker-VaccDscaff23-augustus-gene-348.15	60.3843	6.69023	1.1128	6.01208	1.83156e-09	3.6194e-08		maker-VaccDscaff2-snap-gene-390.50	6.34419	3.4957	1.33416	2.62015	0.00878901	0.0441789		maker-VaccDscaff35-augustus-gene-215.29	186.819
snap_masked-VaccDscaff15-processed-gene-221.14	39.0201	9.63954	2.68083	3.59573	0.000323488	0.00096876		snap_masked-VaccDscaff29-processed-gene-102.11	1.95162	4.34178	1.80855	2.4007	0.0163637	NA		maker-VaccDscaff15-snap-gene-299.38	0.597827	3.74173	5.37733	0.695835	0.486532	NA		maker-VaccDscaff6-augustus-gene-166.17	1.97943	4.11248	1.62996	2.52306	0.011634	NA		maker-VaccDscaff26-augustus-gene-255.26	48.84	6.67893	1.23393	5.41275	6.20646e-08	9.47482e-07		maker-VaccDscaff10-augustus-gene-10.22	1.08475	3.49449	1.97666	1.76787	0.0770824	NA		snap_masked-VaccDscaff38-processed-gene-8.17	4.80773
augustus_masked-VaccDscaff33-processed-gene-171.3	40.4666	9.62453	1.93661	4.96978	6.70293e-07	3.31446e-06		maker-VaccDscaff3-augustus-gene-158.19	140.055	4.33093	1.81899	2.38095	0.0172679	0.115925		augustus_masked-VaccDscaff6-processed-gene-154.2	0.607365	3.7416	5.54829	0.67437	0.500076	NA		maker-VaccDscaff32-augustus-gene-231.29	1.1048	4.1105	1.74088	2.36117	0.0182176	NA		maker-VaccDscaff30-augustus-gene-166.18	6.04172	6.66972	1.5825	4.21468	2.50134e-05	0.000216482		snap_masked-VaccDscaff43-processed-gene-44.21	5.84248	3.49166	1.1893	2.93589	0.00332598	0.0246934		maker-VaccDscaff9-augustus-gene-360.38	99.9672
maker-VaccDscaff15-snap-gene-55.20	41.3073	9.62413	2.65254	3.62827	0.00028533	0.000863889		maker-VaccDscaff5-augustus-gene-347.32	2.79504	4.32786	1.87106	2.31305	0.0207198	0.132115		maker-VaccDscaff9-augustus-gene-131.31	1.15477	3.73691	1.97307	1.89396	0.0582308	NA		maker-VaccDscaff4-augustus-gene-282.23	1.16996	4.1093	2.67182	1.53802	0.124044	NA		maker-VaccDscaff10-augustus-gene-248.12	27.4147	6.66603	1.14099	5.84232	5.14794e-09	9.43506e-08		maker-VaccDscaff33-snap-gene-33.30	3.47547	3.48719	1.77524	1.96435	0.0494894	NA		maker-VaccDscaff32-snap-gene-9.15	1459.76
snap_masked-VaccDscaff18-processed-gene-40.13	48.5836	9.61912	1.37379	7.00189	2.5253e-12	2.75679e-11		augustus_masked-VaccDscaff3-processed-gene-373.5	24.8285	4.3246	0.891008	4.8536	1.21e-06	4.38e-05		augustus_masked-VaccDscaff5-processed-gene-151.2	2.37174	3.734	1.39842	2.67015	0.00758173	0.160276		maker-VaccDscaff4-snap-gene-61.48	2.6657	4.109	1.67652	2.4509	0.0142498	0.111064		augustus_masked-VaccDscaff26-processed-gene-285.6	13.6037	6.65795	1.6569	4.01831	5.86168e-05	0.000462221		augustus_masked-VaccDscaff8-processed-gene-325.6	6.64839	3.48637	1.01835	3.42356	0.000618064	0.00978694		maker-VaccDscaff8-snap-gene-389.47	505.412
maker-VaccDscaff30-augustus-gene-240.7	46.178	9.61858	1.26222	7.62039	2.52902e-14	3.4697e-13		maker-VaccDscaff47-augustus-gene-189.31	10.9181	4.32098	1.88649	2.29049	0.0219929	0.137712		augustus_masked-VaccDscaff25-processed-gene-361.1	2.68985	3.73188	1.31585	2.8361	0.00456688	0.115817		maker-VaccDscaff5-snap-gene-403.47	0.461922	4.10894	5.54621	0.740854	0.458782	NA		augustus_masked-VaccDscaff41-processed-gene-171.5	13.1236	6.654	1.48134	4.49188	7.05978e-06	6.95451e-05		maker-VaccDscaff14-augustus-gene-148.25	5.98618	3.48604	1.16784	2.98502	0.00283556	0.0225304		maker-VaccDscaff10-augustus-gene-160.17	279.31
maker-VaccDscaff45-snap-gene-129.31	32.0871	9.607	3.70824	2.59071	0.00957775	0.0213008		maker-VaccDscaff38-augustus-gene-245.26	2.31621	4.31953	1.70118	2.53914	0.0111124	NA		maker-VaccDscaff19-augustus-gene-326.38	1.40194	3.73012	2.13227	1.74936	0.0802281	NA		maker-VaccDscaff11-augustus-gene-48.27	1.37586	4.10528	2.05752	1.99525	0.0460152	NA		maker-VaccDscaff35-augustus-gene-221.27	8.31993	6.6279	1.45222	4.56398	5.01936e-06	5.11019e-05		maker-VaccDscaff21-augustus-gene-156.28	15.1883	3.48545	0.906384	3.84544	0.000120335	0.00410086		maker-VaccDscaff17-augustus-gene-313.24	61.4005
snap_masked-VaccDscaff45-processed-gene-124.8	37.2593	9.60302	1.60727	5.97472	2.30484e-09	1.69853e-08		maker-VaccDscaff7-snap-gene-31.38	60.7276	4.31896	1.47307	2.93194	0.0033685	0.0343769		maker-VaccDscaff30-snap-gene-90.44	0.389493	3.72975	5.54848	0.672211	0.50145	NA		augustus_masked-VaccDscaff38-processed-gene-148.2	5.48525	4.10428	1.24829	3.28793	0.00100929	0.0153017		maker-VaccDscaff32-augustus-gene-277.32	27.0406	6.62692	1.26504	5.23852	1.61873e-07	2.27888e-06		maker-VaccDscaff9-snap-gene-404.32	9.17569	3.48437	1.48216	2.35087	0.0187298	0.0710805		maker-VaccDscaff33-snap-gene-38.36	2718.34
maker-VaccDscaff16-snap-gene-30.33	43.5899	9.60062	1.58773	6.04677	1.47779e-09	1.1191e-08		maker-VaccDscaff36-snap-gene-268.40	6.34085	4.31608	2.11953	2.03634	0.0417161	0.21203		maker-VaccDscaff17-augustus-gene-277.14	0.45606	3.72971	5.32297	0.700682	0.483501	NA		maker-VaccDscaff9-augustus-gene-59.28	2.96088	4.0964	2.53053	1.61879	0.105492	0.401286		maker-VaccDscaff27-augustus-gene-31.27	43.4494	6.62169	1.26951	5.21594	1.82891e-07	2.54739e-06		maker-VaccDscaff24-augustus-gene-210.35	19.3075	3.48281	1.2921	2.69548	0.00702879	0.0385901		maker-VaccDscaff44-augustus-gene-181.23	35.7756
snap_masked-VaccDscaff41-processed-gene-41.18	24.7615	9.59581	2.93394	3.27062	0.00107312	0.00289669		augustus_masked-VaccDscaff32-processed-gene-242.4	0.552434	4.31018	5.54525	0.777274	0.436997	NA		augustus_masked-VaccDscaff16-processed-gene-331.3	0.537147	3.72614	4.05335	0.919272	0.357953	NA		maker-VaccDscaff25-augustus-gene-300.46	12.2023	4.09586	0.984805	4.15906	3.19564e-05	0.000949587		maker-VaccDscaff15-augustus-gene-266.34	9.07507	6.61881	1.71714	3.85455	0.000115943	0.000844873		maker-VaccDscaff37-augustus-gene-80.36	20.2235	3.48274	1.14225	3.04903	0.00229581	0.0199854		maker-VaccDscaff40-augustus-gene-243.43	667.693
maker-VaccDscaff22-augustus-gene-181.12	37.8776	9.59408	1.90676	5.03161	4.86374e-07	2.46389e-06		maker-VaccDscaff21-augustus-gene-350.30	38.1634	4.30753	1.39937	3.0782	0.00208255	0.0236763		maker-VaccDscaff4-snap-gene-178.35	441.014	3.72516	1.34477	2.77011	0.00560379	0.131674		augustus_masked-VaccDscaff43-processed-gene-211.1	14.5765	4.08782	1.00668	4.06071	4.89242e-05	0.00135699		snap_masked-VaccDscaff28-processed-gene-59.16	7.96052	6.61868	1.62227	4.07989	4.50578e-05	0.00036592		snap_masked-VaccDscaff34-processed-gene-248.22	1.50081	3.48226	1.56005	2.23215	0.025605	NA		maker-VaccDscaff41-augustus-gene-228.32	253.801
maker-VaccDscaff47-augustus-gene-151.24	39.0274	9.59011	1.57113	6.10397	1.03467e-09	8.01352e-09		snap_masked-VaccDscaff24-processed-gene-250.12	0.815301	4.30614	3.15283	1.3658	0.172002	NA		augustus_masked-VaccDscaff36-processed-gene-39.0	7.05525	3.72477	1.93881	1.92116	0.0547117	0.522917		augustus_masked-VaccDscaff38-processed-gene-282.5	26.2492	4.0876	0.739215	5.52966	3.2086e-08	2.50795e-06		maker-VaccDscaff22-snap-gene-34.38	38.0452	6.61634	1.26675	5.22309	1.75966e-07	2.46188e-06		augustus_masked-VaccDscaff16-processed-gene-20.0	0.648946	3.48069	2.49401	1.39562	0.16283	NA		maker-VaccDscaff38-augustus-gene-17.19	74.19
maker-VaccDscaff19-augustus-gene-21.26	47.1241	9.58749	3.08957	3.10318	0.00191451	0.00491531		maker-VaccDscaff40-snap-gene-238.29	1.14601	4.30567	2.75332	1.56381	0.117863	NA		augustus_masked-VaccDscaff16-processed-gene-63.6	0.762758	3.72417	2.61672	1.42322	0.154672	NA		maker-VaccDscaff25-snap-gene-139.17	1.95251	4.08648	1.7374	2.35207	0.0186692	NA		maker-VaccDscaff28-snap-gene-153.44	6.33316	6.60683	1.31749	5.01472	5.31107e-07	6.6897e-06		maker-VaccDscaff36-augustus-gene-130.33	0.957422	3.47871	2.54887	1.3648	0.172315	NA		maker-VaccDscaff22-snap-gene-51.59	444.97
maker-VaccDscaff22-augustus-gene-193.19	1081.8	9.58655	0.809987	11.8354	2.55988e-32	1.35655e-30		augustus_masked-VaccDscaff16-processed-gene-38.7	9.82729	4.30418	2.14455	2.00703	0.0447464	0.222187		maker-VaccDscaff45-augustus-gene-71.11	0.386427	3.72362	5.54858	0.671095	0.50216	NA		augustus_masked-VaccDscaff39-processed-gene-152.3	2.54912	4.085	1.65547	2.46757	0.0136034	0.10746		maker-VaccDscaff11-augustus-gene-204.25	24.6981	6.60675	1.6789	3.93517	8.31383e-05	0.000629857		augustus_masked-VaccDscaff15-processed-gene-211.1	1.11709	3.47779	2.44995	1.41954	0.155743	NA		snap_masked-VaccDscaff43-processed-gene-97.19	312.74
snap_masked-VaccDscaff18-processed-gene-273.24	76.6498	9.58647	3.14341	3.04971	0.00229065	0.00578506		maker-VaccDscaff6-snap-gene-380.41	63.3402	4.30349	1.99892	2.15291	0.0313256	0.17498		augustus_masked-VaccDscaff42-processed-gene-90.0	1.42141	3.72357	1.81995	2.04597	0.0407595	NA		maker-VaccDscaff11-augustus-gene-220.22	1.36463	4.08143	1.82064	2.24176	0.0249768	NA		maker-VaccDscaff33-augustus-gene-101.21	8.10449	6.59472	1.33251	4.94909	7.45596e-07	9.08927e-06		maker-VaccDscaff40-snap-gene-265.30	2.76708	3.47424	1.67337	2.0762	0.0378756	NA		augustus_masked-VaccDscaff8-processed-gene-2.2	1.12794
maker-VaccDscaff1-augustus-gene-48.27	31.0473	9.58546	4.83156	1.98393	0.0472639	0.0896143		augustus_masked-VaccDscaff17-processed-gene-341.2	0.546769	4.30256	5.54536	0.775885	0.437817	NA		maker-VaccDscaff22-augustus-gene-101.34	6.80356	3.71911	1.3682	2.71824	0.00656297	0.146044		maker-VaccDscaff26-snap-gene-350.30	6.33341	4.07983	1.30159	3.1345	0.00172147	0.0231957		snap_masked-VaccDscaff11-processed-gene-246.9	28.3942	6.59142	1.26668	5.20369	1.95369e-07	2.70185e-06		augustus_masked-VaccDscaff26-processed-gene-41.8	1.34591	3.47311	2.29775	1.51153	0.130655	NA		maker-VaccDscaff17-augustus-gene-308.31	34.4547
maker-VaccDscaff34-augustus-gene-285.27	38.3612	9.57869	1.97969	4.83849	1.3083e-06	6.14524e-06		augustus_masked-VaccDscaff12-processed-gene-354.11	2.95668	4.30233	1.75217	2.45544	0.0140714	0.0998349		maker-VaccDscaff41-augustus-gene-249.29	0.859364	3.71883	1.79833	2.06793	0.0386463	NA		maker-VaccDscaff48-snap-gene-22.36	15.3827	4.07287	1.53523	2.65293	0.00797954	0.0735459		maker-VaccDscaff5-augustus-gene-426.41	38.3211	6.59022	1.22575	5.37648	7.59563e-08	1.14045e-06		augustus_masked-VaccDscaff16-processed-gene-339.5	1.40769	3.47276	1.81586	1.91246	0.0558176	NA		maker-VaccDscaff5-augustus-gene-394.41	69.3935
maker-VaccDscaff25-snap-gene-343.40	517.04	9.57681	0.969344	9.87968	5.09952e-23	1.51227e-21		augustus_masked-VaccDscaff4-processed-gene-123.6	6.61801	4.29009	2.00046	2.14455	0.0319892	0.177598		maker-VaccDscaff14-augustus-gene-145.23	6.91079	3.71584	1.50437	2.47002	0.0135106	0.236424		maker-VaccDscaff43-augustus-gene-95.22	5.24841	4.07184	1.49085	2.73122	0.00631009	0.0621406		maker-VaccDscaff28-augustus-gene-306.35	124.892	6.57288	0.867187	7.57955	3.46764e-14	1.33818e-12		maker-VaccDscaff36-snap-gene-216.37	0.862641	3.47114	2.82189	1.23008	0.218668	NA		maker-VaccDscaff15-augustus-gene-20.17	9.43937
maker-VaccDscaff39-snap-gene-59.27	22.6875	9.57526	5.52506	1.73306	0.0830849	0.147961		maker-VaccDscaff7-snap-gene-62.28	33.5758	4.2886	1.86845	2.29527	0.0217175	0.136573		maker-VaccDscaff4-augustus-gene-299.25	48.3631	3.7147	0.831165	4.46927	7.84871e-06	0.00091023		snap_masked-VaccDscaff32-processed-gene-95.10	1.01306	4.07026	2.31792	1.756	0.0790891	NA		augustus_masked-VaccDscaff43-processed-gene-74.5	14.4665	6.55821	1.22604	5.34909	8.83992e-08	1.31007e-06		maker-VaccDscaff3-snap-gene-343.24	15.4507	3.46864	0.823072	4.21426	2.50601e-05	0.00165417		maker-VaccDscaff35-snap-gene-227.36	45.2655
maker-VaccDscaff12-augustus-gene-388.21	39.0648	9.55972	1.49389	6.39922	1.56173e-10	1.36193e-09		maker-VaccDscaff13-augustus-gene-375.17	0.663569	4.28364	2.98865	1.4333	0.151771	NA		snap_masked-VaccDscaff8-processed-gene-101.10	2.07198	3.70392	2.33198	1.58832	0.112214	0.714258		maker-VaccDscaff21-augustus-gene-303.23	6.35861	4.06929	1.46245	2.78252	0.00539382	0.0553216		snap_masked-VaccDscaff24-processed-gene-97.26	50.7507	6.55555	1.28369	5.10681	3.27649e-07	4.32125e-06		augustus_masked-VaccDscaff14-processed-gene-368.7	1.01063	3.46225	2.00482	1.72696	0.0841745	NA		maker-VaccDscaff27-augustus-gene-278.21	567.77
maker-VaccDscaff36-snap-gene-139.34	37.8768	9.55577	2.48905	3.83913	0.000123473	0.000401728		maker-VaccDscaff33-augustus-gene-289.41	1.77803	4.28359	2.3336	1.83562	0.0664139	NA		maker-VaccDscaff46-augustus-gene-190.33	7.43164	3.70301	1.41073	2.62489	0.00866775	0.175311		augustus_masked-VaccDscaff27-processed-gene-264.8	10.894	4.06673	1.18143	3.44221	0.000576992	0.00985923		maker-VaccDscaff21-snap-gene-311.34	30.371	6.55242	1.23552	5.30337	1.13686e-07	1.64818e-06		maker-VaccDscaff3-snap-gene-222.44	2.92819	3.46115	1.71599	2.017	0.0436953	NA		maker-VaccDscaff10-snap-gene-304.36	268.352
augustus_masked-VaccDscaff41-processed-gene-153.4	70.6117	9.55011	1.30454	7.32068	2.46721e-13	3.04353e-12		maker-VaccDscaff17-augustus-gene-30.35	2673.44	4.28187	0.342184	12.5134	6.31e-36	1e-32		maker-VaccDscaff12-snap-gene-35.43	0.727473	3.69563	3.13984	1.17701	0.23919	NA		snap_masked-VaccDscaff45-processed-gene-38.22	3.90235	4.05209	1.34867	3.00451	0.00266006	0.0323233		maker-VaccDscaff4-augustus-gene-189.20	56.3121	6.53134	1.14714	5.6936	1.24391e-08	2.13322e-07		maker-VaccDscaff33-snap-gene-4.39	9.61193	3.45791	1.35698	2.54823	0.0108272	0.0503289		maker-VaccDscaff23-augustus-gene-149.29	309.016
maker-VaccDscaff16-snap-gene-23.29	35.4406	9.55006	4.98214	1.91686	0.0552559	0.103098		snap_masked-VaccDscaff43-processed-gene-250.15	5.93428	4.27373	1.44965	2.94811	0.00319725	0.032984		maker-VaccDscaff25-snap-gene-343.38	0.531464	3.69552	5.27805	0.700168	0.483823	NA		maker-VaccDscaff20-snap-gene-30.37	2.16009	4.04178	1.62238	2.49127	0.0127289	NA		maker-VaccDscaff46-augustus-gene-96.26	862.557	6.5248	0.887565	7.35135	1.96213e-13	6.90244e-12		snap_masked-VaccDscaff5-processed-gene-131.16	0.816677	3.45627	3.55864	0.971233	0.331432	NA		maker-VaccDscaff30-augustus-gene-237.30	31.0508
maker-VaccDscaff2-snap-gene-341.29	107.007	9.5468	1.92105	4.96958	6.70968e-07	3.317e-06		maker-VaccDscaff5-snap-gene-167.22	3.66852	4.27341	1.08146	3.95151	7.77e-05	0.00164657		maker-VaccDscaff23-augustus-gene-92.27	1.63983	3.67802	1.82096	2.01982	0.0434017	NA		maker-VaccDscaff3-snap-gene-221.23	19.0307	4.03593	0.611395	6.60118	4.07885e-11	6.60301e-09		maker-VaccDscaff47-augustus-gene-36.28	27.0063	6.52112	1.24876	5.22206	1.76941e-07	2.47408e-06		maker-VaccDscaff5-snap-gene-15.53	0.605755	3.45565	3.41116	1.01304	0.311041	NA		augustus_masked-VaccDscaff10-processed-gene-360.9	193.891
maker-VaccDscaff22-snap-gene-170.33	34.664	9.54588	3.65781	2.60972	0.00906155	0.0202574		maker-VaccDscaff11-augustus-gene-52.28	0.49072	4.2704	5.54583	0.77002	0.441288	NA		snap_masked-VaccDscaff36-processed-gene-261.17	15.5233	3.67632	2.1202	1.73395	0.0829275	0.632547		maker-VaccDscaff12-snap-gene-95.38	2.49617	4.03476	2.19906	1.83476	0.0665406	0.305924		augustus_masked-VaccDscaff30-processed-gene-317.3	7.46105	6.51845	1.52979	4.26101	2.03507e-05	0.000180031		snap_masked-VaccDscaff20-processed-gene-198.14	1.79319	3.45482	3.24299	1.06532	0.286733	NA		maker-VaccDscaff1-augustus-gene-380.29	30.1594
maker-VaccDscaff4-augustus-gene-28.44	69.9202	9.5391	1.26764	7.52506	5.26951e-14	6.96865e-13		maker-VaccDscaff32-snap-gene-145.30	0.910363	4.26268	5.53562	0.770045	0.441273	NA		maker-VaccDscaff9-augustus-gene-36.33	9.8432	3.67617	1.45103	2.53349	0.0112933	0.210123		snap_masked-VaccDscaff24-processed-gene-109.10	3.70395	4.01551	1.69201	2.37322	0.0176337	0.129268		maker-VaccDscaff33-augustus-gene-218.23	440.983	6.51277	0.985311	6.60987	3.84666e-11	9.99993e-10		maker-VaccDscaff14-snap-gene-317.24	5.00194	3.4536	1.40507	2.45795	0.0139732	0.0591223		augustus_masked-VaccDscaff16-processed-gene-143.2	167.416
maker-VaccDscaff18-snap-gene-57.35	196.804	9.53729	2.64731	3.60264	0.000315003	0.000944998		augustus_masked-VaccDscaff27-processed-gene-275.4	26.6057	4.25132	1.44428	2.94355	0.00324476	0.0333985		maker-VaccDscaff46-snap-gene-143.30	44.4262	3.67572	0.647682	5.67519	1.38532e-08	3.95114e-06		augustus_masked-VaccDscaff2-processed-gene-82.2	55.9729	4.01459	1.16531	3.44508	0.000570889	0.00977695		maker-VaccDscaff27-snap-gene-317.47	11.395	6.50928	1.27341	5.1117	3.19275e-07	4.21889e-06		maker-VaccDscaff10-snap-gene-373.35	1.52417	3.45307	1.74062	1.98382	0.047276	NA		maker-VaccDscaff10-augustus-gene-41.25	293.872
augustus_masked-VaccDscaff35-processed-gene-60.4	22.8112	9.53172	4.01023	2.37685	0.0174611	0.0366501		maker-VaccDscaff6-snap-gene-66.38	0.48442	4.25011	5.54613	0.76632	0.443486	NA		maker-VaccDscaff38-snap-gene-125.51	2.53964	3.67025	1.33563	2.74794	0.00599705	0.137793		maker-VaccDscaff6-augustus-gene-39.36	14.6502	4.00719	0.958463	4.18085	2.9042e-05	0.000879826		maker-VaccDscaff10-augustus-gene-14.16	11.9916	6.50862	1.81574	3.58456	0.000337653	0.00215859		maker-VaccDscaff19-snap-gene-43.44	3.06551	3.45069	1.56793	2.20079	0.0277512	NA		maker-VaccDscaff11-augustus-gene-338.44	159.472
augustus_masked-VaccDscaff20-processed-gene-368.6	33.7836	9.52367	3.0111	3.16286	0.00156229	0.00408116		maker-VaccDscaff43-snap-gene-144.21	1.74992	4.24842	1.80103	2.35889	0.0183298	NA		maker-VaccDscaff17-augustus-gene-381.30	0.829238	3.66999	2.78192	1.31923	0.187093	NA		maker-VaccDscaff14-snap-gene-366.37	239.896	4.00387	0.617853	6.48029	9.15459e-11	1.34205e-08		maker-VaccDscaff19-snap-gene-332.32	137.122	6.50702	1.25154	5.19919	2.00158e-07	2.76012e-06		snap_masked-VaccDscaff23-processed-gene-274.12	0.910001	3.44837	2.35725	1.46288	0.143501	NA		maker-VaccDscaff41-augustus-gene-47.24	75.8073
maker-VaccDscaff21-augustus-gene-108.35	68.4596	9.52347	2.63106	3.61964	0.000295017	0.00088985		maker-VaccDscaff42-augustus-gene-214.38	1.16199	4.24839	2.06496	2.05738	0.0396501	NA		augustus_masked-VaccDscaff32-processed-gene-252.1	1.46287	3.66921	3.06214	1.19825	0.230819	NA		maker-VaccDscaff4-augustus-gene-356.22	193.264	4.0026	0.724677	5.52328	3.32724e-08	2.58885e-06		maker-VaccDscaff29-snap-gene-7.52	5.78824	6.50431	1.98854	3.27089	0.00107209	0.00583441		maker-VaccDscaff10-augustus-gene-123.29	0.793836	3.4478	2.33254	1.47813	0.139372	NA		maker-VaccDscaff34-augustus-gene-213.20	43.0513
maker-VaccDscaff19-augustus-gene-81.28	30.8528	9.51717	3.8571	2.46744	0.0136083	0.0292662		maker-VaccDscaff33-augustus-gene-133.29	0.775801	4.2459	2.57479	1.64903	0.0991418	NA		maker-VaccDscaff26-snap-gene-315.38	1.55299	3.66615	3.42833	1.06937	0.284903	NA		maker-VaccDscaff28-augustus-gene-224.15	3.608	3.99936	1.54415	2.59001	0.00959742	0.0839935		maker-VaccDscaff25-augustus-gene-363.33	71.5574	6.49923	1.2945	5.02066	5.14936e-07	6.50308e-06		snap_masked-VaccDscaff40-processed-gene-275.11	7.52796	3.4472	2.43268	1.41704	NA	NA		maker-VaccDscaff16-snap-gene-338.32	319.759
snap_masked-VaccDscaff17-processed-gene-67.26	114.681	9.51369	2.21388	4.2973	NA	NA		maker-VaccDscaff42-snap-gene-40.31	16.9997	4.24378	1.01834	4.16735	3.08e-05	0.000746512		maker-VaccDscaff24-augustus-gene-240.28	1.23786	3.66602	2.00205	1.83113	0.067081	NA		augustus_masked-VaccDscaff22-processed-gene-13.8	3.49317	3.99896	1.47281	2.71518	0.00662392	0.0643963		snap_masked-VaccDscaff10-processed-gene-340.34	99.1434	6.49823	1.30309	4.98678	6.13927e-07	7.62748e-06		maker-VaccDscaff14-augustus-gene-369.22	0.794726	3.44528	2.77679	1.24074	0.214702	NA		maker-VaccDscaff28-snap-gene-201.43	246.187
augustus_masked-VaccDscaff28-processed-gene-160.2	24.5036	9.50963	1.65085	5.76043	8.38975e-09	5.64904e-08		maker-VaccDscaff34-snap-gene-18.25	9.71186	4.23985	1.63685	2.59025	0.0095906	0.0753949		maker-VaccDscaff38-augustus-gene-274.27	0.415093	3.6637	5.4401	0.673462	0.500653	NA		maker-VaccDscaff33-augustus-gene-15.27	13.8863	3.99539	0.985162	4.05556	5.00138e-05	0.00138216		maker-VaccDscaff30-augustus-gene-337.38	19.693	6.49399	1.5677	4.14238	3.43725e-05	0.000287242		maker-VaccDscaff2-augustus-gene-288.40	101.501	3.44333	1.31335	2.62178	0.00874709	0.0440435		snap_masked-VaccDscaff36-processed-gene-221.12	36.1145
augustus_masked-VaccDscaff27-processed-gene-237.3	28.7665	9.50648	3.74706	2.53705	0.011179	0.0244922		maker-VaccDscaff41-augustus-gene-264.29	16.3631	4.22563	1.59299	2.65264	0.00798642	0.0658159		augustus_masked-VaccDscaff22-processed-gene-294.1	56.5869	3.66348	1.07957	3.39347	0.00069012	0.0296515		maker-VaccDscaff25-augustus-gene-308.34	4.58052	3.99455	1.33044	3.00242	0.00267838	0.0325171		maker-VaccDscaff37-snap-gene-87.30	147.108	6.49018	0.709457	9.1481	5.79417e-20	4.07062e-18		snap_masked-VaccDscaff25-processed-gene-310.21	2.25085	3.43949	1.71986	1.99987	0.0455143	NA		snap_masked-VaccDscaff38-processed-gene-46.21	1.42791
maker-VaccDscaff9-snap-gene-206.32	35.7633	9.50569	3.3331	2.85191	0.00434578	0.0103957		maker-VaccDscaff14-snap-gene-282.26	0.616672	4.22247	5.1649	0.817533	0.413624	NA		maker-VaccDscaff38-snap-gene-11.45	0.83548	3.65836	3.11005	1.1763	0.239474	NA		augustus_masked-VaccDscaff26-processed-gene-34.8	2.12996	3.99436	2.5151	1.58815	0.112252	NA		maker-VaccDscaff21-augustus-gene-327.32	742.343	6.49016	0.624482	10.3929	2.67209e-25	3.0591e-23		snap_masked-VaccDscaff32-processed-gene-4.10	5.36911	3.43814	1.58195	2.17335	0.0297538	0.0957115		maker-VaccDscaff47-snap-gene-127.42	253.798
maker-VaccDscaff2-snap-gene-365.33	33.3114	9.49894	1.38875	6.83994	7.9226e-12	8.14596e-11		maker-VaccDscaff29-snap-gene-91.59	70.976	4.22241	0.459435	9.19044	3.91e-20	1.39e-17		snap_masked-VaccDscaff35-processed-gene-68.9	0.420451	3.65725	5.54968	0.659001	0.509895	NA		maker-VaccDscaff47-augustus-gene-177.30	1.78262	3.98947	1.57522	2.53265	0.0113205	NA		maker-VaccDscaff17-snap-gene-326.50	10.0761	6.48982	1.37398	4.72336	2.31975e-06	2.54294e-05		augustus_masked-VaccDscaff8-processed-gene-178.5	0.545281	3.43813	3.37954	1.01734	0.308993	NA		maker-VaccDscaff47-augustus-gene-195.32	139.417
maker-VaccDscaff15-augustus-gene-373.28	67.0865	9.49691	2.72435	3.48593	0.000490432	0.00141743		maker-VaccDscaff6-snap-gene-53.24	0.480953	4.22224	5.54654	0.761237	0.446515	NA		maker-VaccDscaff43-augustus-gene-109.33	46.3734	3.65379	0.903572	4.04372	5.26102e-05	0.00400357		maker-VaccDscaff45-augustus-gene-36.23	11.107	3.98876	1.40133	2.84641	0.00442158	0.0476436		snap_masked-VaccDscaff8-processed-gene-74.14	11.7819	6.48437	1.22919	5.27531	1.3253e-07	1.89807e-06		augustus_masked-VaccDscaff25-processed-gene-232.1	4.0666	3.43781	1.37619	2.49806	0.0124874	0.0549774		maker-VaccDscaff21-snap-gene-378.53	10.4332
snap_masked-VaccDscaff19-processed-gene-292.21	33.3641	9.49531	3.98436	2.38315	0.0171654	0.0360988		maker-VaccDscaff11-augustus-gene-137.25	370.423	4.20805	0.560513	7.50749	6.03e-14	9.11e-12		maker-VaccDscaff32-snap-gene-101.41	85.6962	3.651	1.27311	2.86778	0.00413364	0.107378		maker-VaccDscaff34-augustus-gene-165.26	0.903694	3.98716	2.58635	1.54162	0.123167	NA		augustus_masked-VaccDscaff34-processed-gene-93.5	21.9718	6.48375	1.16255	5.57718	2.44446e-08	4.00605e-07		snap_masked-VaccDscaff27-processed-gene-111.36	4.18609	3.43584	1.5716	2.1862	0.0288009	0.0937996		snap_masked-VaccDscaff6-processed-gene-70.10	5.382
maker-VaccDscaff13-augustus-gene-263.35	35.8205	9.49431	1.9073	4.97789	6.42821e-07	3.18946e-06		snap_masked-VaccDscaff25-processed-gene-305.26	40.4514	4.20765	1.02266	4.11441	3.88e-05	0.000909095		augustus_masked-VaccDscaff48-processed-gene-15.7	0.772322	3.64657	3.64933	0.999242	0.317677	NA		maker-VaccDscaff43-snap-gene-98.38	147.698	3.98431	0.729107	5.46464	4.63851e-08	3.45185e-06		maker-VaccDscaff35-augustus-gene-6.27	89.9845	6.48135	1.24325	5.21322	1.85592e-07	2.58161e-06		maker-VaccDscaff39-augustus-gene-117.28	1.92639	3.42814	1.61878	2.11773	0.0341979	NA		maker-VaccDscaff47-augustus-gene-188.34	80.8489
maker-VaccDscaff25-augustus-gene-28.22	110.552	9.4896	2.13464	4.44553	8.7677e-06	3.55547e-05		snap_masked-VaccDscaff7-processed-gene-72.24	0.876646	4.20549	5.53606	0.759653	0.447462	NA		augustus_masked-VaccDscaff46-processed-gene-144.0	6.12322	3.64628	0.980159	3.72009	0.00019915	0.011322		augustus_masked-VaccDscaff2-processed-gene-424.7	2.17859	3.98362	1.70366	2.33828	0.019373	NA		augustus_masked-VaccDscaff46-processed-gene-169.9	6.61476	6.47894	1.86085	3.4817	0.000498233	0.00301747		augustus_masked-VaccDscaff23-processed-gene-267.5	2.67617	3.42362	1.45401	2.35461	0.0185423	NA		maker-VaccDscaff42-augustus-gene-4.43	345.755
maker-VaccDscaff32-augustus-gene-288.41	28.1642	9.48955	1.37259	6.9136	4.72503e-12	4.99353e-11		maker-VaccDscaff22-snap-gene-284.24	2.14381	4.20167	1.54677	2.71643	0.00659911	NA		snap_masked-VaccDscaff15-processed-gene-259.12	3.54318	3.64371	1.70178	2.14111	0.0322649	0.395123		maker-VaccDscaff8-snap-gene-331.48	2.02425	3.98073	1.62145	2.45505	0.0140866	NA		snap_masked-VaccDscaff45-processed-gene-42.19	15.6982	6.47783	1.27183	5.09331	3.51866e-07	4.61107e-06		maker-VaccDscaff47-snap-gene-159.56	1528.43	3.42228	1.09144	3.13555	0.00171531	0.0169724		maker-VaccDscaff35-snap-gene-36.35	4.19627
maker-VaccDscaff13-augustus-gene-365.44	31.7456	9.48702	3.82261	2.48182	0.0130714	0.0282165		maker-VaccDscaff11-augustus-gene-315.23	1.40514	4.19942	1.85038	2.2695	0.0232381	NA		augustus_masked-VaccDscaff25-processed-gene-270.5	5.12294	3.64088	1.58377	2.29887	0.0215121	0.313688		maker-VaccDscaff41-snap-gene-121.26	1.00935	3.97695	1.91197	2.08002	0.0375233	NA		maker-VaccDscaff31-augustus-gene-8.25	28.0091	6.46488	1.25823	5.13807	2.77579e-07	3.71395e-06		maker-VaccDscaff47-snap-gene-111.24	4.59796	3.42081	1.32425	2.58321	0.0097886	0.0472291		augustus_masked-VaccDscaff7-processed-gene-21.6	25.1877
maker-VaccDscaff28-snap-gene-211.53	110.911	9.48373	2.52619	3.75417	0.000173918	0.000550162		maker-VaccDscaff34-snap-gene-90.41	0.548609	4.19907	4.05494	1.03554	0.300415	NA		snap_masked-VaccDscaff13-processed-gene-321.21	3.52044	3.64083	1.97091	1.84728	0.0647059	0.562363		augustus_masked-VaccDscaff19-processed-gene-319.5	1.34147	3.9768	1.89035	2.10373	0.0354019	NA		maker-VaccDscaff16-augustus-gene-82.52	15.6193	6.45886	1.31186	4.92344	8.50352e-07	1.02244e-05		maker-VaccDscaff26-snap-gene-116.32	7.66857	3.41911	1.00557	3.40018	0.000673411	0.0102466		maker-VaccDscaff2-augustus-gene-70.16	29.7007
augustus_masked-VaccDscaff40-processed-gene-27.7	368.524	9.48078	0.762003	12.4419	1.54742e-35	9.78841e-34		snap_masked-VaccDscaff3-processed-gene-79.13	3.052	4.19573	1.72872	2.42707	0.0152214	0.105692		maker-VaccDscaff12-snap-gene-382.47	3.09043	3.63909	3.17824	1.145	0.252209	0.918829		augustus_masked-VaccDscaff14-processed-gene-336.8	1.15317	3.97627	1.82571	2.17793	0.029411	NA		maker-VaccDscaff30-snap-gene-257.31	65.6887	6.45829	1.44776	4.46087	8.16273e-06	7.91008e-05		maker-VaccDscaff8-snap-gene-362.39	3.14501	3.41904	1.46273	2.33743	0.0194166	NA		maker-VaccDscaff13-augustus-gene-176.19	30.9417
maker-VaccDscaff22-snap-gene-103.32	38.3919	9.46818	1.2927	7.32434	2.40076e-13	2.96499e-12		augustus_masked-VaccDscaff8-processed-gene-381.5	6.07539	4.19436	1.39375	3.00941	0.00261759	0.0282404		maker-VaccDscaff12-augustus-gene-131.17	1.56298	3.63822	1.88952	1.92547	0.05417	NA		snap_masked-VaccDscaff4-processed-gene-125.19	0.770189	3.9759	2.43596	1.63217	0.102645	NA		augustus_masked-VaccDscaff4-processed-gene-306.7	11.2783	6.45415	1.24221	5.19568	2.03975e-07	2.80846e-06		snap_masked-VaccDscaff6-processed-gene-155.8	1.94263	3.41893	1.5651	2.18448	0.0289267	NA		augustus_masked-VaccDscaff38-processed-gene-91.8	20.568
maker-VaccDscaff14-augustus-gene-377.25	3111.29	9.46372	0.348581	27.1493	2.57948e-162	1.54806e-158		maker-VaccDscaff30-augustus-gene-188.14	4.67629	4.1896	1.20108	3.4882	0.000486286	0.00743524		maker-VaccDscaff40-augustus-gene-270.24	1.29558	3.63813	2.07325	1.7548	0.0792942	NA		maker-VaccDscaff20-augustus-gene-101.24	14.564	3.97321	1.85768	2.13881	0.0324513	0.193228		augustus_masked-VaccDscaff38-processed-gene-265.1	5.25413	6.45174	1.77023	3.64458	0.000267832	0.00176456		snap_masked-VaccDscaff26-processed-gene-61.19	1.38964	3.41618	1.69039	2.02095	0.0432853	NA		maker-VaccDscaff35-snap-gene-68.37	39.2781
maker-VaccDscaff1-snap-gene-182.26	75.0742	9.45889	2.22231	4.25633	2.07807e-05	7.87428e-05		maker-VaccDscaff26-augustus-gene-179.20	11.5013	4.18637	0.889787	4.70491	2.54e-06	8.49e-05		snap_masked-VaccDscaff33-processed-gene-40.12	1.10601	3.63632	3.34081	1.08846	0.276394	NA		maker-VaccDscaff3-augustus-gene-415.20	0.727423	3.97315	4.01224	0.990256	0.322049	NA		maker-VaccDscaff14-snap-gene-339.40	4.24601	6.44838	1.7211	3.74665	0.000179209	0.00123835		maker-VaccDscaff34-augustus-gene-51.31	12.0022	3.41399	1.17222	2.91241	0.00358654	0.0257683		snap_masked-VaccDscaff18-processed-gene-292.10	111.878
maker-VaccDscaff1-augustus-gene-302.27	2228.17	9.45587	1.00802	9.38067	6.55573e-21	1.63634e-19		augustus_masked-VaccDscaff14-processed-gene-365.2	3.23846	4.18615	1.84054	2.27441	0.0229411	0.141715		maker-VaccDscaff35-snap-gene-236.38	0.762614	3.63631	2.27934	1.59534	0.110637	NA		augustus_masked-VaccDscaff40-processed-gene-221.14	0.971251	3.97222	2.22166	1.78795	0.0737841	NA		augustus_masked-VaccDscaff9-processed-gene-81.0	11.1004	6.44641	1.83173	3.5193	0.000432689	0.00266809		snap_masked-VaccDscaff2-processed-gene-370.24	3.64389	3.41331	1.37833	2.47642	0.0132709	0.057146		maker-VaccDscaff40-snap-gene-28.29	185.404
maker-VaccDscaff45-augustus-gene-150.23	57.8385	9.44421	3.0335	3.11331	0.00185005	0.00476444		maker-VaccDscaff13-snap-gene-136.57	0.952278	4.17839	3.21815	1.29838	0.194156	NA		maker-VaccDscaff7-snap-gene-152.8	0.700507	3.63099	3.18607	1.13964	0.254434	NA		maker-VaccDscaff36-augustus-gene-191.45	1.48107	3.97077	1.93465	2.05245	0.0401257	NA		maker-VaccDscaff37-augustus-gene-51.27	74.2714	6.4341	1.58984	4.04701	5.18765e-05	0.000414012		maker-VaccDscaff7-augustus-gene-16.30	1.56668	3.41296	1.65991	2.05611	0.0397723	NA		maker-VaccDscaff4-augustus-gene-33.19	35.1266
maker-VaccDscaff23-augustus-gene-55.22	45.2853	9.44015	1.82486	5.17308	2.3027e-07	1.2282e-06		augustus_masked-VaccDscaff31-processed-gene-291.0	3.44395	4.1776	2.53893	1.64542	0.0998836	0.36956		maker-VaccDscaff32-augustus-gene-192.39	0.784181	3.62814	2.43848	1.48787	0.136784	NA		augustus_masked-VaccDscaff34-processed-gene-183.6	0.371524	3.9692	5.54836	0.715381	0.474373	NA		maker-VaccDscaff35-augustus-gene-117.32	25.4191	6.4253	1.36256	4.71562	2.40979e-06	2.62922e-05		maker-VaccDscaff9-augustus-gene-65.42	2.84448	3.41244	1.54845	2.20378	0.0275399	NA		maker-VaccDscaff9-augustus-gene-119.27	131.273
maker-VaccDscaff13-augustus-gene-144.39	27.2963	9.4346	2.0387	4.62775	3.69662e-06	1.60301e-05		snap_masked-VaccDscaff36-processed-gene-110.11	0.870593	4.17634	3.35163	1.24606	0.212742	NA		maker-VaccDscaff1-augustus-gene-22.44	11.971	3.62482	2.48715	1.45742	0.145001	0.782255		maker-VaccDscaff19-augustus-gene-91.42	0.736241	3.96485	2.24399	1.76687	0.0772495	NA		maker-VaccDscaff31-snap-gene-335.19	57.3989	6.42362	1.03962	6.17881	6.45849e-10	1.38251e-08		maker-VaccDscaff10-augustus-gene-106.30	3.05852	3.4112	1.64446	2.07436	0.0380456	NA		maker-VaccDscaff11-augustus-gene-171.22	61.9082
maker-VaccDscaff15-augustus-gene-356.35	38.1967	9.43217	1.70532	5.53103	3.18358e-08	1.95897e-07		maker-VaccDscaff7-augustus-gene-333.36	0.415558	4.17623	5.54725	0.752847	0.451542	NA		maker-VaccDscaff23-snap-gene-279.31	0.829674	3.62458	2.24993	1.61097	0.107185	NA		maker-VaccDscaff43-snap-gene-122.32	1.44923	3.96478	2.18418	1.81523	0.0694888	NA		maker-VaccDscaff13-augustus-gene-333.20	8.1401	6.4215	1.39034	4.61866	3.86222e-06	4.0307e-05		augustus_masked-VaccDscaff5-processed-gene-92.0	0.966212	3.41	1.96003	1.73977	0.0818998	NA		snap_masked-VaccDscaff14-processed-gene-179.22	151.997
maker-VaccDscaff44-snap-gene-94.30	33.0853	9.42987	1.84918	5.09948	3.40593e-07	1.76639e-06		maker-VaccDscaff23-snap-gene-145.18	121.788	4.17569	0.476099	8.77062	1.78e-18	5.28e-16		snap_masked-VaccDscaff10-processed-gene-133.17	32.7519	3.62428	0.63324	5.72339	1.04419e-08	3.05266e-06		maker-VaccDscaff37-augustus-gene-84.28	5.1682	3.96478	1.30469	3.03886	0.00237479	0.0296371		maker-VaccDscaff47-augustus-gene-87.20	107.542	6.41996	0.91094	7.04761	1.82013e-12	5.65435e-11		augustus_masked-VaccDscaff35-processed-gene-49.7	2.51114	3.40829	1.5313	2.22575	0.026031	NA		maker-VaccDscaff4-snap-gene-280.25	71.1678
maker-VaccDscaff16-augustus-gene-73.33	122.217	9.42532	1.58182	5.95855	NA	NA		maker-VaccDscaff26-augustus-gene-138.26	20.3421	4.17555	0.536553	7.78219	7.13e-15	1.27e-12		maker-VaccDscaff17-augustus-gene-307.32	3.67836	3.6227	1.33545	2.71271	0.00667356	0.147337		maker-VaccDscaff30-augustus-gene-169.20	0.776276	3.96476	2.16146	1.83429	0.0666105	NA		maker-VaccDscaff28-augustus-gene-7.13	14.2041	6.41839	1.54011	4.16748	3.07992e-05	0.000260709		maker-VaccDscaff32-augustus-gene-316.33	4.38664	3.40801	1.38065	2.4684	0.0135719	0.0579711		maker-VaccDscaff19-augustus-gene-377.27	8.47781
maker-VaccDscaff34-snap-gene-229.47	524.065	9.42486	0.919078	10.2547	1.12727e-24	3.75064e-23		augustus_masked-VaccDscaff11-processed-gene-368.7	59.8004	4.1682	1.15044	3.62315	0.000291039	0.0048863		maker-VaccDscaff22-augustus-gene-53.40	33.6604	3.62126	1.42557	2.54022	0.0110782	0.207551		snap_masked-VaccDscaff38-processed-gene-282.21	0.735031	3.96179	2.65414	1.49268	0.135521	NA		maker-VaccDscaff23-augustus-gene-295.22	19.3942	6.41823	1.21787	5.27005	1.36387e-07	1.94904e-06		augustus_masked-VaccDscaff15-processed-gene-249.5	1.89881	3.40776	1.88926	1.80376	0.0712696	NA		augustus_masked-VaccDscaff3-processed-gene-198.0	10.497
augustus_masked-VaccDscaff42-processed-gene-197.4	64.2435	9.42483	2.51246	3.75123	0.000175967	0.000556107		maker-VaccDscaff6-augustus-gene-341.38	42.2837	4.16718	0.526985	7.90758	2.62e-15	5.06e-13		augustus_masked-VaccDscaff15-processed-gene-79.6	35.4841	3.61524	0.751557	4.81033	1.50681e-06	0.000227359		snap_masked-VaccDscaff3-processed-gene-321.13	0.369477	3.96137	5.54849	0.713954	0.475256	NA		maker-VaccDscaff44-augustus-gene-0.19	32.2465	6.41458	1.05612	6.07371	1.24984e-09	2.53811e-08		maker-VaccDscaff3-snap-gene-121.31	1.79838	3.40727	1.87431	1.81788	0.0690828	NA		maker-VaccDscaff5-snap-gene-219.35	296.449
snap_masked-VaccDscaff11-processed-gene-81.18	55.4143	9.42086	3.95254	2.3835	0.0171491	0.0360668		maker-VaccDscaff3-augustus-gene-115.16	27.7505	4.166	1.52227	2.7367	0.00620589	0.054479		maker-VaccDscaff26-snap-gene-266.32	2.02906	3.61335	1.88813	1.91372	0.055656	0.527132		maker-VaccDscaff10-snap-gene-267.29	0.924443	3.95837	3.23834	1.22234	0.221577	NA		maker-VaccDscaff25-augustus-gene-341.24	281.976	6.41293	0.575643	11.1405	7.96974e-29	1.26689e-26		snap_masked-VaccDscaff24-processed-gene-207.15	1.55995	3.40714	1.51568	2.24793	0.0245809	NA		maker-VaccDscaff8-snap-gene-208.28	53.5409
augustus_masked-VaccDscaff9-processed-gene-143.6	29.5737	9.4126	1.85626	5.07073	3.96285e-07	2.03707e-06		maker-VaccDscaff39-augustus-gene-8.27	4.20808	4.16157	2.11193	1.97051	0.0487803	0.235042		maker-VaccDscaff9-augustus-gene-167.13	0.689102	3.61148	5.55048	0.650661	0.515265	NA		snap_masked-VaccDscaff14-processed-gene-373.18	1.52281	3.95832	1.57604	2.51157	0.0120197	NA		maker-VaccDscaff28-augustus-gene-194.33	9.18227	6.41222	1.35787	4.72225	2.33247e-06	2.55493e-05		maker-VaccDscaff4-snap-gene-133.40	2.38659	3.4049	1.50125	2.26805	0.0233263	NA		maker-VaccDscaff5-snap-gene-28.39	52.253
augustus_masked-VaccDscaff9-processed-gene-345.3	32.2208	9.41194	3.23572	2.90876	0.00362867	0.00882026		maker-VaccDscaff7-snap-gene-135.27	0.674213	4.15966	2.6576	1.56519	0.117538	NA		augustus_masked-VaccDscaff29-processed-gene-83.9	0.855829	3.61079	3.10377	1.16336	0.244684	NA		augustus_masked-VaccDscaff43-processed-gene-221.6	3.67326	3.95821	1.67976	2.35641	0.0184527	0.133453		maker-VaccDscaff3-snap-gene-412.36	140.462	6.40963	0.871086	7.35821	1.86393e-13	6.58918e-12		augustus_masked-VaccDscaff13-processed-gene-246.1	4.84495	3.40165	1.34823	2.52305	0.0116342	0.0525129		maker-VaccDscaff46-snap-gene-46.15	25.0582
snap_masked-VaccDscaff18-processed-gene-187.8	26.2535	9.40569	2.79055	3.37055	0.000750173	0.00209243		snap_masked-VaccDscaff32-processed-gene-4.10	5.36911	4.15277	1.0559	3.93291	8.39e-05	0.00175814		maker-VaccDscaff33-augustus-gene-11.32	0.309233	3.60779	5.55054	0.649988	0.5157	NA		maker-VaccDscaff8-augustus-gene-151.22	1.39528	3.95817	1.73256	2.28458	0.0223377	NA		maker-VaccDscaff27-augustus-gene-27.20	24.2547	6.4095	1.23282	5.19905	2.00312e-07	2.76104e-06		augustus_masked-VaccDscaff5-processed-gene-268.10	0.624263	3.40139	4.22201	0.805634	0.420454	NA		maker-VaccDscaff38-snap-gene-203.23	24.1989
maker-VaccDscaff9-snap-gene-145.28	33.1152	9.40555	2.70615	3.47562	0.000509668	0.00146826		augustus_masked-VaccDscaff14-processed-gene-11.4	0.549598	4.15127	5.21091	0.796649	0.425655	NA		maker-VaccDscaff22-snap-gene-81.43	11.0567	3.59892	2.32263	1.5495	0.121261	0.734605		maker-VaccDscaff40-augustus-gene-261.23	2.59678	3.9579	1.54493	2.56186	0.0104112	0.0891283		maker-VaccDscaff36-augustus-gene-42.29	5.47994	6.40845	1.47295	4.35077	1.35662e-05	0.000124923		snap_masked-VaccDscaff48-processed-gene-50.24	13.9167	3.40011	1.31771	2.58031	0.00987123	0.047476		maker-VaccDscaff14-augustus-gene-27.33	0.978608
maker-VaccDscaff9-snap-gene-257.27	35.0557	9.40554	2.97691	3.15949	0.00158044	0.00412555		snap_masked-VaccDscaff3-processed-gene-74.17	0.666353	4.15008	3.17724	1.30619	0.191489	NA		maker-VaccDscaff18-snap-gene-327.33	0.807856	3.59891	2.69679	1.33452	0.182034	NA		maker-VaccDscaff22-snap-gene-83.34	0.731646	3.95781	3.3308	1.18824	0.234737	NA		maker-VaccDscaff22-snap-gene-132.42	31.6517	6.40761	1.61492	3.96774	7.25565e-05	0.000558443		maker-VaccDscaff40-augustus-gene-201.31	6.49503	3.39866	1.39346	2.439	0.0147281	0.0610338		maker-VaccDscaff28-augustus-gene-54.24	3.07472
maker-VaccDscaff23-snap-gene-0.17	31.7634	9.40547	2.15855	4.35731	1.3167e-05	5.16772e-05		snap_masked-VaccDscaff9-processed-gene-360.25	551.87	4.14781	0.389694	10.6438	1.86e-26	1.21e-23		augustus_masked-VaccDscaff23-processed-gene-43.0	0.705189	3.59817	2.85304	1.26117	0.207247	NA		augustus_masked-VaccDscaff24-processed-gene-37.2	0.368525	3.95772	5.54855	0.713288	0.475667	NA		maker-VaccDscaff8-snap-gene-80.31	19.766	6.40392	1.30897	4.89234	9.96456e-07	1.18057e-05		snap_masked-VaccDscaff39-processed-gene-14.23	0.439724	3.39626	5.50651	0.616772	0.537385	NA		maker-VaccDscaff24-augustus-gene-201.24	102.128
maker-VaccDscaff15-augustus-gene-220.36	34.2905	9.40084	4.98186	1.88701	0.0591584	0.109559		augustus_masked-VaccDscaff46-processed-gene-19.7	113.249	4.14735	1.07518	3.85735	0.000114621	0.0022677		maker-VaccDscaff28-augustus-gene-55.25	1.01876	3.59649	3.12593	1.15053	0.249924	NA		augustus_masked-VaccDscaff2-processed-gene-240.7	5.25379	3.95709	1.39268	2.84134	0.00449241	0.0481751		augustus_masked-VaccDscaff47-processed-gene-143.9	11.6496	6.39276	1.3137	4.86621	1.13758e-06	1.33351e-05		maker-VaccDscaff7-augustus-gene-58.16	2.24849	3.39594	1.5088	2.25076	0.0244007	NA		maker-VaccDscaff37-augustus-gene-74.26	629.567
maker-VaccDscaff40-snap-gene-252.32	30.7912	9.39984	3.18258	2.95353	0.00314165	0.00773059		maker-VaccDscaff12-augustus-gene-371.30	2.82305	4.14662	1.45408	2.85172	0.00434834	0.0418906		maker-VaccDscaff16-augustus-gene-133.17	1.29537	3.5925	2.31857	1.54945	0.121273	NA		augustus_masked-VaccDscaff33-processed-gene-80.4	1.38402	3.9554	1.79346	2.20546	0.0274217	NA		maker-VaccDscaff48-snap-gene-42.48	152.182	6.39259	1.62172	3.94186	8.08522e-05	0.000614809		augustus_masked-VaccDscaff3-processed-gene-304.2	0.897819	3.39479	2.60013	1.30562	0.191681	NA		maker-VaccDscaff12-snap-gene-312.38	271.061
maker-VaccDscaff9-augustus-gene-276.20	10546.4	9.39645	0.885759	10.6084	NA	NA		maker-VaccDscaff12-snap-gene-88.42	1.69095	4.14353	4.13041	1.00318	0.315776	NA		maker-VaccDscaff9-snap-gene-263.31	0.652653	3.5893	4.19732	0.855141	0.392473	NA		maker-VaccDscaff33-snap-gene-133.35	0.435054	3.94927	5.54869	0.711748	0.476621	NA		maker-VaccDscaff41-augustus-gene-107.22	3.24651	6.37867	2.94619	2.16506	0.0303831	0.0890436		maker-VaccDscaff4-snap-gene-268.26	3.90331	3.39464	1.48969	2.27875	0.0226821	0.0801926		maker-VaccDscaff10-snap-gene-8.38	329.044
augustus_masked-VaccDscaff16-processed-gene-351.1	40.212	9.39351	3.41541	2.75033	0.00595346	0.0138218		maker-VaccDscaff44-snap-gene-188.34	0.704495	4.14293	3.40024	1.21842	0.223064	NA		maker-VaccDscaff23-snap-gene-28.41	2.84648	3.58714	1.57763	2.27375	0.0229813	0.326074		maker-VaccDscaff4-augustus-gene-345.23	0.696574	3.9466	3.50185	1.127	0.259741	NA		augustus_masked-VaccDscaff13-processed-gene-111.3	18.6402	6.37757	1.32295	4.8207	1.43052e-06	1.64058e-05		augustus_masked-VaccDscaff16-processed-gene-12.1	0.555679	3.39447	5.4656	0.621061	0.53456	NA		maker-VaccDscaff1-augustus-gene-20.26	166.058
snap_masked-VaccDscaff9-processed-gene-318.22	65.9691	9.39024	3.03675	3.0922	0.0019868	0.00508255		snap_masked-VaccDscaff44-processed-gene-118.17	8.95846	4.14061	1.27693	3.24262	0.00118437	0.0151818		maker-VaccDscaff42-augustus-gene-248.19	3.23661	3.58694	1.7376	2.06431	0.0389888	0.437052		snap_masked-VaccDscaff25-processed-gene-0.10	0.779544	3.9426	2.70794	1.45594	0.145409	NA		snap_masked-VaccDscaff2-processed-gene-431.16	6.21251	6.37103	1.43816	4.43	9.42344e-06	9.02331e-05		snap_masked-VaccDscaff3-processed-gene-334.10	1.54046	3.39133	1.62484	2.08718	0.036872	NA		maker-VaccDscaff25-snap-gene-311.44	89.2502
maker-VaccDscaff9-snap-gene-101.35	20.6142	9.3864	5.52512	1.69886	0.0893455	0.1577		maker-VaccDscaff11-snap-gene-244.26	15.3623	4.13918	1.19531	3.46284	0.000534506	0.00800938		maker-VaccDscaff38-snap-gene-250.41	24.0445	3.57953	0.810318	4.41743	9.98797e-06	0.00108481		maker-VaccDscaff22-augustus-gene-349.17	0.414184	3.9419	5.54881	0.710404	0.477454	NA		maker-VaccDscaff7-augustus-gene-27.36	5.55777	6.36914	1.97024	3.23268	0.00122636	0.00654148		augustus_masked-VaccDscaff35-processed-gene-39.3	1.10723	3.39033	2.22815	1.52159	0.128112	NA		maker-VaccDscaff43-augustus-gene-240.26	198.941
snap_masked-VaccDscaff25-processed-gene-14.17	33.0215	9.38475	2.10662	4.45488	8.39399e-06	3.41561e-05		augustus_masked-VaccDscaff35-processed-gene-287.4	1.02218	4.13739	3.7723	1.09678	0.272736	NA		maker-VaccDscaff14-augustus-gene-252.26	73.9706	3.57764	1.04467	3.42465	0.000615597	0.0273369		maker-VaccDscaff35-snap-gene-112.21	2.52892	3.94066	2.03201	1.93929	0.0524655	0.264652		snap_masked-VaccDscaff17-processed-gene-64.13	62.3235	6.36853	0.874938	7.27883	3.36724e-13	1.15245e-11		maker-VaccDscaff4-snap-gene-207.37	2.14115	3.38918	1.50073	2.25836	0.0239235	NA		maker-VaccDscaff43-augustus-gene-212.29	1766.1
maker-VaccDscaff13-augustus-gene-276.43	26.6097	9.38105	1.98234	4.73232	2.21971e-06	1.00138e-05		maker-VaccDscaff25-augustus-gene-164.29	2.91831	4.13458	2.28066	1.81289	0.0698485	0.297358		maker-VaccDscaff20-augustus-gene-33.37	1841	3.57703	1.2182	2.93631	0.00332138	0.0917113		snap_masked-VaccDscaff40-processed-gene-267.22	1.04329	3.9392	2.43113	1.62032	0.105164	NA		maker-VaccDscaff25-snap-gene-3.33	58.209	6.36106	1.18426	5.37132	7.8163e-08	1.17108e-06		maker-VaccDscaff24-snap-gene-169.43	20.2492	3.3864	1.2934	2.61822	0.00883903	0.0443226		maker-VaccDscaff26-augustus-gene-247.19	91.3322
maker-VaccDscaff34-augustus-gene-232.36	63.9249	9.37932	2.42151	3.87334	0.000107356	0.000353363		maker-VaccDscaff21-augustus-gene-214.25	0.4518	4.13314	5.54793	0.744988	0.456279	NA		maker-VaccDscaff14-augustus-gene-323.34	0.770944	3.57046	4.88044	0.731586	0.464421	NA		snap_masked-VaccDscaff10-processed-gene-257.15	1.22579	3.93794	1.91403	2.05741	0.039647	NA		maker-VaccDscaff10-augustus-gene-168.26	15.4925	6.35705	1.21529	5.2309	1.68684e-07	2.36644e-06		augustus_masked-VaccDscaff24-processed-gene-79.3	1.49419	3.38388	1.91715	1.76506	0.0775544	NA		maker-VaccDscaff5-augustus-gene-3.24	191.665
maker-VaccDscaff14-snap-gene-332.41	28.4272	9.37847	1.95803	4.78974	1.66996e-06	7.70196e-06		maker-VaccDscaff13-snap-gene-17.62	0.742229	4.133	3.95821	1.04416	0.296412	NA		maker-VaccDscaff4-snap-gene-257.23	0.598458	3.56793	3.22645	1.10584	0.268796	NA		augustus_masked-VaccDscaff38-processed-gene-84.4	1.02152	3.93785	4.58375	0.859089	0.390291	NA		maker-VaccDscaff12-augustus-gene-42.30	24.023	6.35565	1.31277	4.8414	1.2893e-06	1.49577e-05		snap_masked-VaccDscaff18-processed-gene-114.14	4.12267	3.38338	1.40742	2.40397	0.0162183	0.0648496		maker-VaccDscaff47-augustus-gene-76.28	330.631
augustus_masked-VaccDscaff4-processed-gene-99.8	28.7302	9.37508	3.14671	2.97933	0.00288879	0.00715717		maker-VaccDscaff4-snap-gene-420.27	2.8474	4.12979	1.45468	2.83898	0.00452586	0.0430918		augustus_masked-VaccDscaff35-processed-gene-132.7	0.681922	3.56787	3.20883	1.11189	0.266185	NA		augustus_masked-VaccDscaff5-processed-gene-209.2	0.363336	3.93763	5.54888	0.709626	0.477936	NA		maker-VaccDscaff48-augustus-gene-4.23	24.999	6.35345	1.31374	4.83616	1.32369e-06	1.53074e-05		snap_masked-VaccDscaff5-processed-gene-165.6	1.24094	3.38287	2.17663	1.55417	0.120143	NA		maker-VaccDscaff16-snap-gene-234.34	156.368
maker-VaccDscaff10-augustus-gene-118.26	32.4148	9.36626	3.29542	2.84221	0.00448021	0.0106889		augustus_masked-VaccDscaff16-processed-gene-12.5	0.604253	4.12929	5.1238	0.805903	0.420299	NA		maker-VaccDscaff15-snap-gene-56.33	0.81336	3.56786	2.39208	1.49153	0.135821	NA		maker-VaccDscaff44-augustus-gene-48.46	1.49251	3.93555	3.72327	1.05701	0.290505	NA		maker-VaccDscaff36-augustus-gene-113.27	9.22453	6.35332	1.54332	4.11665	3.84421e-05	0.000317784		maker-VaccDscaff30-augustus-gene-53.9	1.47126	3.38282	1.89066	1.78922	0.0735791	NA		augustus_masked-VaccDscaff20-processed-gene-303.9	81.5474
snap_masked-VaccDscaff37-processed-gene-194.24	65.2706	9.36211	2.79916	3.34461	0.000823975	0.00227908		maker-VaccDscaff4-augustus-gene-238.22	0.960187	4.12895	3.31158	1.24682	0.212462	NA		snap_masked-VaccDscaff27-processed-gene-5.24	0.302092	3.56744	5.55126	0.642635	0.520461	NA		maker-VaccDscaff19-snap-gene-356.45	6.36957	3.93353	1.06597	3.69011	0.000224157	0.00468871		maker-VaccDscaff30-augustus-gene-239.28	11.8865	6.35066	1.49578	4.24572	2.17891e-05	0.000191556		maker-VaccDscaff35-augustus-gene-2.29	65.9346	3.38254	1.44716	2.33736	0.0194203	0.0727438		maker-VaccDscaff12-augustus-gene-131.17	1.56298
snap_masked-VaccDscaff31-processed-gene-200.15	30.1939	9.35926	3.95304	2.36761	0.0179033	0.0374865		maker-VaccDscaff36-augustus-gene-303.26	2.16675	4.12779	2.09802	1.96747	0.0491293	NA		snap_masked-VaccDscaff18-processed-gene-301.10	1.64579	3.56586	1.59887	2.23024	0.0257315	NA		maker-VaccDscaff23-snap-gene-224.34	5.63306	3.92665	2.06492	1.90159	0.0572242	0.278994		maker-VaccDscaff7-augustus-gene-256.21	15.2177	6.34191	1.405	4.5138	6.3675e-06	6.3332e-05		maker-VaccDscaff28-snap-gene-17.41	3.16717	3.38182	1.46662	2.30586	0.0211187	NA		maker-VaccDscaff16-augustus-gene-239.25	97.7685
maker-VaccDscaff42-augustus-gene-169.30	124.125	9.35733	1.4487	6.45911	1.05321e-10	9.38632e-10		maker-VaccDscaff20-augustus-gene-240.16	30.7443	4.12771	0.633488	6.51584	7.23e-11	6.54e-09		snap_masked-VaccDscaff5-processed-gene-124.15	1.33693	3.56544	2.64889	1.34601	0.178298	NA		maker-VaccDscaff38-augustus-gene-226.16	0.547242	3.92477	5.54909	0.707281	0.479392	NA		snap_masked-VaccDscaff9-processed-gene-141.8	4.62901	6.34078	1.64884	3.84561	0.000120254	0.000872139		maker-VaccDscaff15-snap-gene-170.40	24.2427	3.38175	1.30641	2.58859	0.00963695	0.0467396		maker-VaccDscaff23-augustus-gene-192.32	42.3503
augustus_masked-VaccDscaff35-processed-gene-298.2	28.5193	9.35225	2.0045	4.66562	3.07689e-06	1.35404e-05		maker-VaccDscaff12-augustus-gene-80.32	10.5577	4.1265	0.735127	5.61331	1.98e-08	1.09e-06		snap_masked-VaccDscaff6-processed-gene-100.16	115.626	3.56342	1.60901	2.21466	0.0267832	0.356922		maker-VaccDscaff22-augustus-gene-13.27	3.32529	3.92297	1.73697	2.25851	0.0239138	0.159041		maker-VaccDscaff21-augustus-gene-326.30	388.986	6.33646	0.587096	10.7929	3.71917e-27	5.19026e-25		maker-VaccDscaff5-snap-gene-235.35	4.77865	3.37871	1.27266	2.65483	0.00793477	0.0414308		maker-VaccDscaff1-augustus-gene-403.30	63.1832
snap_masked-VaccDscaff21-processed-gene-130.25	110.721	9.34947	1.56085	5.99001	2.09831e-09	1.55576e-08		augustus_masked-VaccDscaff23-processed-gene-345.5	2.33862	4.12587	1.83729	2.24562	0.0247281	NA		maker-VaccDscaff29-augustus-gene-78.19	0.678589	3.55574	4.21928	0.842736	0.399376	NA		augustus_masked-VaccDscaff42-processed-gene-3.6	37.0496	3.92005	0.640834	6.11712	9.52841e-10	1.144e-07		maker-VaccDscaff28-augustus-gene-87.18	32.2349	6.32901	1.28477	4.92617	8.38568e-07	1.01013e-05		snap_masked-VaccDscaff48-processed-gene-48.8	1.73775	3.37861	1.65043	2.04711	0.040647	NA		maker-VaccDscaff40-augustus-gene-18.20	92.2324
snap_masked-VaccDscaff3-processed-gene-376.18	27.7062	9.34738	3.69231	2.53158	0.011355	0.0248404		maker-VaccDscaff13-augustus-gene-176.20	547.706	4.12379	0.750504	5.49469	3.91e-08	2.04e-06		snap_masked-VaccDscaff47-processed-gene-33.15	1.87119	3.55286	1.69998	2.08995	0.0366226	NA		maker-VaccDscaff12-snap-gene-90.29	14.2508	3.91999	1.79243	2.18697	0.0287446	0.179005		maker-VaccDscaff21-augustus-gene-132.31	339.188	6.32883	1.18945	5.32081	1.03304e-07	1.51258e-06		maker-VaccDscaff18-augustus-gene-359.33	11.3727	3.37798	1.41579	2.38593	0.017036	0.0668753		maker-VaccDscaff15-augustus-gene-89.28	31.2085
snap_masked-VaccDscaff19-processed-gene-77.11	30.5465	9.34737	2.89361	3.23034	0.00123641	0.00329651		maker-VaccDscaff41-snap-gene-118.25	4.90824	4.12312	1.57698	2.61456	0.00893424	0.0715814		augustus_masked-VaccDscaff41-processed-gene-55.0	2.28288	3.55084	1.46453	2.42457	0.0153266	0.255734		maker-VaccDscaff29-augustus-gene-110.35	3.25104	3.91368	1.67941	2.33039	0.0197853	0.140005		maker-VaccDscaff6-snap-gene-321.34	28.7777	6.32534	1.20985	5.22818	1.71184e-07	2.40058e-06		maker-VaccDscaff12-snap-gene-108.27	2.53134	3.37598	1.71326	1.9705	0.0487814	NA		augustus_masked-VaccDscaff35-processed-gene-86.3	6.74287
maker-VaccDscaff31-augustus-gene-299.28	31.8622	9.3443	2.74426	3.40504	0.000661555	0.00186519		maker-VaccDscaff23-snap-gene-306.43	10.5589	4.11571	1.35237	3.04332	0.00233984	0.0258404		snap_masked-VaccDscaff6-processed-gene-9.16	8.8936	3.55063	1.10954	3.2001	0.0013738	0.0488544		maker-VaccDscaff31-augustus-gene-58.20	0.84861	3.9075	3.55262	1.09989	0.271379	NA		snap_masked-VaccDscaff35-processed-gene-282.8	27.7156	6.31743	1.08506	5.82219	5.80809e-09	1.05377e-07		snap_masked-VaccDscaff34-processed-gene-39.30	4.60318	3.37521	1.48784	2.26854	0.0232965	0.0816238		maker-VaccDscaff9-snap-gene-34.37	73.3901
maker-VaccDscaff31-snap-gene-330.33	184.529	9.3442	1.06664	8.76041	1.94549e-18	3.97243e-17		augustus_masked-VaccDscaff4-processed-gene-178.9	4.06433	4.11553	1.53066	2.68873	0.00717238	0.0606938		maker-VaccDscaff45-augustus-gene-36.23	11.107	3.54798	0.765754	4.63332	3.59845e-06	0.000475476		snap_masked-VaccDscaff33-processed-gene-36.13	13.6446	3.90548	1.45035	2.69279	0.00708575	0.0675971		maker-VaccDscaff15-snap-gene-326.39	16.2912	6.31653	2.03771	3.09981	0.00193643	0.00964399		augustus_masked-VaccDscaff5-processed-gene-331.4	7.74899	3.37432	1.39476	2.41927	0.0155515	0.0630826		maker-VaccDscaff46-augustus-gene-6.12	142.769
snap_masked-VaccDscaff22-processed-gene-151.8	31.2051	9.34372	3.2468	2.87782	0.00400432	0.00964691		maker-VaccDscaff44-snap-gene-58.38	5.15353	4.11465	2.25936	1.82115	0.0685834	0.293895		maker-VaccDscaff33-augustus-gene-201.39	3.44881	3.54673	1.64077	2.16163	0.0306471	0.383843		maker-VaccDscaff15-snap-gene-377.42	17.2341	3.90444	0.705702	5.53271	3.15319e-08	2.47598e-06		snap_masked-VaccDscaff9-processed-gene-384.9	23.3783	6.31113	1.27809	4.93793	7.89566e-07	9.56699e-06		snap_masked-VaccDscaff30-processed-gene-136.10	6.34538	3.3724	1.01711	3.31568	0.000914207	0.0120865		maker-VaccDscaff4-snap-gene-249.26	21.2308
maker-VaccDscaff19-augustus-gene-77.22	31.4726	9.34203	2.95951	3.15661	0.00159613	0.00416414		snap_masked-VaccDscaff24-processed-gene-184.19	0.577086	4.11113	3.03601	1.35412	0.175697	NA		maker-VaccDscaff16-augustus-gene-380.28	0.624366	3.54349	5.53874	0.639764	0.522326	NA		maker-VaccDscaff17-snap-gene-346.37	3.24155	3.90218	1.42659	2.73532	0.00623201	0.0615587		maker-VaccDscaff17-snap-gene-40.46	10.3488	6.31051	1.27427	4.95223	7.33661e-07	8.95439e-06		augustus_masked-VaccDscaff41-processed-gene-274.0	8.79026	3.36976	1.41099	2.38822	0.0169303	0.0666061		maker-VaccDscaff37-augustus-gene-52.27	257.448
maker-VaccDscaff12-augustus-gene-29.27	42.9098	9.34055	1.46367	6.3816	1.75243e-10	1.51708e-09		maker-VaccDscaff10-snap-gene-394.22	9.0899	4.11032	1.04099	3.94849	7.86e-05	0.00166347		maker-VaccDscaff30-snap-gene-286.58	10.7044	3.54107	1.69208	2.09273	0.0363728	0.420689		maker-VaccDscaff41-augustus-gene-119.31	2.52964	3.90191	1.30121	2.99869	0.00271143	0.0328366		maker-VaccDscaff15-augustus-gene-68.26	110.586	6.30657	0.690136	9.13816	6.35262e-20	4.44128e-18		maker-VaccDscaff4-snap-gene-140.48	20.382	3.36963	1.29723	2.59756	0.00938878	0.0459941		maker-VaccDscaff32-augustus-gene-36.42	67.3736
maker-VaccDscaff21-snap-gene-325.41	34.3735	9.32787	3.94289	2.36575	0.0179938	0.0376521		augustus_masked-VaccDscaff5-processed-gene-46.4	8.55229	4.10981	1.17376	3.5014	0.000462814	0.00715805		maker-VaccDscaff15-augustus-gene-374.21	1.69806	3.54012	1.94991	1.81553	0.0694424	NA		maker-VaccDscaff23-snap-gene-316.43	0.956057	3.89939	2.39019	1.63142	0.102803	NA		maker-VaccDscaff45-augustus-gene-59.25	30.0915	6.30234	1.23928	5.0855	3.66656e-07	4.7814e-06		maker-VaccDscaff34-snap-gene-135.48	1.96213	3.36875	1.58734	2.12226	0.0338163	NA		maker-VaccDscaff7-snap-gene-18.26	464.627
maker-VaccDscaff1-augustus-gene-22.35	29.3175	9.32374	2.81288	3.31466	0.000917554	0.00251299		maker-VaccDscaff10-snap-gene-38.38	141.676	4.10865	0.970694	4.2327	2.31e-05	0.000579301		maker-VaccDscaff32-snap-gene-258.37	0.879665	3.53846	2.87819	1.2294	0.218921	NA		augustus_masked-VaccDscaff24-processed-gene-162.7	3.92606	3.89526	1.43914	2.70667	0.00679625	0.0656234		maker-VaccDscaff41-snap-gene-214.38	4.77115	6.29679	1.81972	3.46031	0.000539559	0.00323672		maker-VaccDscaff7-augustus-gene-350.38	0.552067	3.36608	4.18655	0.804022	0.421384	NA		maker-VaccDscaff34-augustus-gene-308.22	144.734
maker-VaccDscaff8-snap-gene-287.23	26.9284	9.32	3.07708	3.02885	0.00245489	0.00616511		maker-VaccDscaff32-augustus-gene-319.35	7.02546	4.10713	0.735408	5.58483	2.34e-08	1.27e-06		augustus_masked-VaccDscaff4-processed-gene-383.8	0.84063	3.53759	2.43965	1.45004	0.147047	NA		augustus_masked-VaccDscaff38-processed-gene-286.7	2.37766	3.89434	1.31265	2.96677	0.00300947	NA		augustus_masked-VaccDscaff33-processed-gene-61.6	18.9891	6.28736	1.28088	4.9086	9.17268e-07	1.09594e-05		snap_masked-VaccDscaff1-processed-gene-2.9	8.11079	3.36599	1.13203	2.97341	0.00294506	0.0229825		maker-VaccDscaff32-snap-gene-11.27	62.6376
maker-VaccDscaff27-snap-gene-55.37	29.1049	9.31857	3.62782	2.56864	0.0102097	0.0225751		maker-VaccDscaff42-augustus-gene-265.19	0.444391	4.10689	5.54836	0.740198	0.45918	NA		snap_masked-VaccDscaff12-processed-gene-14.12	13.8202	3.53685	1.24225	2.84714	0.0044114	0.112962		maker-VaccDscaff6-augustus-gene-89.39	2.49801	3.89423	2.02814	1.92011	0.0548446	0.271634		augustus_masked-VaccDscaff44-processed-gene-5.1	6.2236	6.28146	1.72651	3.63825	0.000274498	0.00180253		maker-VaccDscaff35-snap-gene-45.56	0.76931	3.36306	2.50754	1.34118	0.179863	NA		maker-VaccDscaff3-snap-gene-54.40	219.193
maker-VaccDscaff13-augustus-gene-301.16	28.9314	9.31811	1.75412	5.31214	1.08346e-07	6.12269e-07		snap_masked-VaccDscaff8-processed-gene-200.9	1.031	4.09698	2.90515	1.41024	0.158468	NA		snap_masked-VaccDscaff4-processed-gene-379.37	0.295412	3.53616	5.55184	0.636935	0.524167	NA		snap_masked-VaccDscaff27-processed-gene-40.24	1.90803	3.88885	3.15076	1.23426	0.217107	NA		maker-VaccDscaff1-augustus-gene-238.30	56.6328	6.27898	1.32998	4.7211	2.34575e-06	2.56753e-05		augustus_masked-VaccDscaff20-processed-gene-338.2	1.01427	3.36013	2.78168	1.20795	0.227067	NA		augustus_masked-VaccDscaff16-processed-gene-46.7	32.2655
maker-VaccDscaff39-snap-gene-247.33	56.9081	9.31238	1.92975	4.8257	NA	NA		augustus_masked-VaccDscaff28-processed-gene-340.8	24.9251	4.09648	1.45287	2.81957	0.00480876	0.0450029		maker-VaccDscaff1-augustus-gene-291.29	11.9807	3.53489	1.15757	3.05373	0.00226019	0.0700449		augustus_masked-VaccDscaff27-processed-gene-93.3	1.18124	3.8885	5.51375	0.705237	0.480663	NA		maker-VaccDscaff40-snap-gene-74.31	12.6596	6.27455	1.28307	4.89025	1.0071e-06	1.1922e-05		maker-VaccDscaff1-augustus-gene-124.39	1.29149	3.35935	1.94576	1.72649	0.0842584	NA		maker-VaccDscaff35-augustus-gene-15.23	31.055
augustus_masked-VaccDscaff5-processed-gene-178.5	33.6447	9.31049	1.75196	5.31433	1.0705e-07	6.05589e-07		maker-VaccDscaff9-snap-gene-154.25	3.52655	4.09343	1.82471	2.24334	0.0248751	0.14992		maker-VaccDscaff20-snap-gene-65.42	1.05415	3.53263	2.30235	1.53436	0.124942	NA		augustus_masked-VaccDscaff25-processed-gene-137.6	60.7532	3.88598	1.92787	2.01568	0.043833	0.236248		maker-VaccDscaff37-augustus-gene-207.27	33.0549	6.27228	0.78816	7.95813	1.74659e-15	7.72081e-14		maker-VaccDscaff29-augustus-gene-63.24	1.34589	3.35891	1.84559	1.81996	0.0687646	NA		maker-VaccDscaff10-snap-gene-9.20	188.068
maker-VaccDscaff4-augustus-gene-31.62	36.0728	9.30844	1.83266	5.0792	3.79025e-07	1.95351e-06		augustus_masked-VaccDscaff12-processed-gene-52.11	0.574651	4.09222	5.5486	0.737524	0.460804	NA		augustus_masked-VaccDscaff24-processed-gene-28.4	3.65967	3.53076	1.47321	2.39664	0.0165461	0.268112		maker-VaccDscaff15-snap-gene-384.30	1.77178	3.8855	4.18827	0.92771	0.353558	NA		maker-VaccDscaff34-augustus-gene-212.25	57.3905	6.27091	0.774901	8.09254	5.84339e-16	2.72881e-14		maker-VaccDscaff30-augustus-gene-232.20	0.93167	3.35869	1.90092	1.76688	0.0772485	NA		maker-VaccDscaff4-augustus-gene-239.24	5.66695
maker-VaccDscaff10-augustus-gene-356.15	999.126	9.30797	0.91215	10.2044	1.89435e-24	6.20401e-23		augustus_masked-VaccDscaff6-processed-gene-414.2	9.43356	4.09062	1.80514	2.2661	0.0234453	0.143763		maker-VaccDscaff24-augustus-gene-321.28	0.669767	3.52494	4.86171	0.725041	0.468427	NA		maker-VaccDscaff22-augustus-gene-254.34	43.2852	3.87603	0.634646	6.10739	1.01274e-09	1.21377e-07		augustus_masked-VaccDscaff13-processed-gene-392.7	90.748	6.27002	1.06532	5.88558	3.96671e-09	7.41545e-08		maker-VaccDscaff34-augustus-gene-21.29	6.22505	3.35869	1.40142	2.39663	0.0165464	0.0656272		maker-VaccDscaff8-augustus-gene-353.26	58.5525
maker-VaccDscaff16-snap-gene-25.32	31.045	9.30584	2.93403	3.1717	0.00151551	0.00396803		maker-VaccDscaff46-snap-gene-1.26	13.2551	4.08977	1.23139	3.32127	0.000896101	0.012187		maker-VaccDscaff13-snap-gene-18.35	1.58874	3.52346	1.74344	2.02097	0.0432825	NA		maker-VaccDscaff41-snap-gene-137.29	5.73749	3.87382	1.84751	2.09677	0.0360137	0.207426		augustus_masked-VaccDscaff27-processed-gene-63.8	16.3354	6.26749	1.24815	5.02144	5.12845e-07	6.48122e-06		augustus_masked-VaccDscaff3-processed-gene-18.4	8.59139	3.35462	1.33374	2.51519	0.0118967	0.0532527		augustus_masked-VaccDscaff34-processed-gene-91.2	138.095
augustus_masked-VaccDscaff20-processed-gene-350.2	107.497	9.30477	2.00328	4.64477	3.40463e-06	1.48615e-05		maker-VaccDscaff29-augustus-gene-61.38	3.87902	4.08113	1.48364	2.75075	0.00594599	0.0528806		maker-VaccDscaff18-augustus-gene-74.32	1.14609	3.52345	1.81421	1.94214	0.05212	NA		maker-VaccDscaff22-snap-gene-81.46	136.226	3.87172	1.23168	3.14344	0.00166975	0.0226642		maker-VaccDscaff30-augustus-gene-276.19	11.0985	6.26051	1.2543	4.99123	5.99968e-07	7.48115e-06		maker-VaccDscaff12-augustus-gene-264.21	30.9477	3.35263	1.57704	2.1259	0.0335114	0.103293		maker-VaccDscaff25-augustus-gene-292.18	366.825
maker-VaccDscaff6-snap-gene-187.23	40.5095	9.3043	1.32277	7.03397	2.00741e-12	2.21637e-11		augustus_masked-VaccDscaff11-processed-gene-277.8	10.1326	4.08062	0.840134	4.85711	1.19e-06	4.32e-05		maker-VaccDscaff28-augustus-gene-324.50	6075.05	3.52278	0.668252	5.27164	1.35212e-07	2.87482e-05		maker-VaccDscaff27-augustus-gene-109.27	2.19768	3.84597	1.73884	2.2118	0.0269807	NA		maker-VaccDscaff24-snap-gene-226.20	77.0466	6.25934	1.18907	5.26406	1.40908e-07	2.0053e-06		augustus_masked-VaccDscaff35-processed-gene-46.3	7.10453	3.34626	1.34573	2.48658	0.0128977	0.0560953		maker-VaccDscaff7-augustus-gene-143.23	43.014
maker-VaccDscaff34-augustus-gene-286.31	51.8481	9.30032	1.89046	4.91959	8.67235e-07	4.19984e-06		maker-VaccDscaff35-augustus-gene-272.38	0.616447	4.07629	5.23636	0.778459	0.436298	NA		maker-VaccDscaff22-augustus-gene-278.35	13.0569	3.5208	1.41988	2.47964	0.0131515	0.232137		maker-VaccDscaff18-augustus-gene-182.14	2.08846	3.83761	2.48078	1.54694	0.121878	NA		maker-VaccDscaff36-augustus-gene-262.16	27.3503	6.25409	1.24792	5.01163	5.39701e-07	6.78726e-06		maker-VaccDscaff42-snap-gene-95.32	7.7485	3.3391	1.47563	2.26284	0.0236458	0.082374		augustus_masked-VaccDscaff3-processed-gene-324.0	0.522089
augustus_masked-VaccDscaff31-processed-gene-170.4	63.0607	9.29935	1.39623	6.66031	2.73243e-11	2.63008e-10		maker-VaccDscaff19-snap-gene-268.49	3.3855	4.07251	1.19763	3.40049	0.000672654	0.00966604		maker-VaccDscaff17-augustus-gene-277.15	76.439	3.52029	2.4214	1.45383	0.145994	0.783733		maker-VaccDscaff32-snap-gene-75.49	4.37211	3.8351	2.63869	1.45341	0.14611	0.478416		augustus_masked-VaccDscaff42-processed-gene-161.4	81.6505	6.25403	1.26785	4.93277	8.10709e-07	9.78859e-06		maker-VaccDscaff24-augustus-gene-2.30	3.70683	3.33715	1.4261	2.34006	0.0192809	0.0723979		maker-VaccDscaff1-snap-gene-247.19	46.2224
maker-VaccDscaff7-snap-gene-289.37	28.8833	9.29779	3.20333	2.90254	0.00370149	0.00898294		maker-VaccDscaff36-augustus-gene-201.19	102.957	4.07178	0.517798	7.86364	3.73e-15	6.98e-13		snap_masked-VaccDscaff28-processed-gene-312.30	0.336513	3.5113	5.5523	0.632404	0.527123	NA		maker-VaccDscaff29-snap-gene-153.36	0.78931	3.8224	3.62423	1.05468	0.291572	NA		maker-VaccDscaff10-snap-gene-146.43	20.6765	6.25312	1.24163	5.03623	4.74778e-07	6.03509e-06		augustus_masked-VaccDscaff4-processed-gene-149.5	1.6281	3.3363	1.66168	2.00779	0.0446659	NA		maker-VaccDscaff2-augustus-gene-332.24	306.254
snap_masked-VaccDscaff29-processed-gene-89.14	27.7579	9.29413	1.6383	5.67304	1.40287e-08	9.13832e-08		snap_masked-VaccDscaff14-processed-gene-357.16	1.67225	4.07098	1.98021	2.05583	0.0397988	NA		augustus_masked-VaccDscaff46-processed-gene-201.4	0.461653	3.5113	5.5523	0.632404	0.527123	NA		maker-VaccDscaff28-snap-gene-2.32	1.61875	3.82143	1.71542	2.2277	0.0259006	NA		snap_masked-VaccDscaff26-processed-gene-195.23	131.34	6.25283	0.888072	7.0409	1.90998e-12	5.91053e-11		maker-VaccDscaff25-augustus-gene-104.28	6.70707	3.33554	1.40357	2.37648	0.0174788	0.0680026		maker-VaccDscaff45-snap-gene-205.33	61.9711
maker-VaccDscaff24-snap-gene-131.21	73.8655	9.29142	2.84721	3.26334	0.00110106	0.00296537		maker-VaccDscaff23-augustus-gene-96.31	733.57	4.06938	0.785577	5.18011	2.22e-07	9.69e-06		maker-VaccDscaff11-snap-gene-396.31	0.729839	3.50762	4.18418	0.838304	0.40186	NA		maker-VaccDscaff22-augustus-gene-55.50	5.63824	3.80755	1.3368	2.84826	0.00439589	0.0474716		maker-VaccDscaff41-snap-gene-226.48	3.58153	6.2526	1.39634	4.47784	7.54037e-06	7.36347e-05		snap_masked-VaccDscaff27-processed-gene-187.17	0.889106	3.33279	2.18221	1.52726	0.126697	NA		maker-VaccDscaff20-augustus-gene-199.26	61.212
maker-VaccDscaff35-augustus-gene-147.14	59.6892	9.28966	1.52735	6.08221	1.18538e-09	9.10806e-09		maker-VaccDscaff24-snap-gene-130.48	1.75281	4.06814	1.86979	2.17572	0.029576	NA		augustus_masked-VaccDscaff24-processed-gene-209.2	1.92151	3.50373	1.73097	2.02414	0.0429562	NA		maker-VaccDscaff32-augustus-gene-155.20	2.87235	3.80449	1.45738	2.61049	0.0090412	0.0805523		maker-VaccDscaff31-augustus-gene-207.30	8.69998	6.24073	1.51726	4.11317	3.90268e-05	0.000322063		maker-VaccDscaff8-snap-gene-35.59	0.606033	3.33003	4.23076	0.787101	0.431223	NA		maker-VaccDscaff31-snap-gene-193.17	44.854
augustus_masked-VaccDscaff32-processed-gene-162.5	29.9795	9.28472	3.90895	2.37525	0.0175372	0.0367929		maker-VaccDscaff14-augustus-gene-278.17	1.58033	4.06501	4.51519	0.900296	0.367963	NA		maker-VaccDscaff20-augustus-gene-164.23	0.965655	3.50294	3.40453	1.0289	0.303525	NA		augustus_masked-VaccDscaff5-processed-gene-26.2	0.611046	3.80205	5.1204	0.74253	0.457766	NA		snap_masked-VaccDscaff11-processed-gene-368.26	18.0051	6.23811	1.78713	3.49058	0.000481976	0.0029325		maker-VaccDscaff12-snap-gene-10.43	3.8659	3.3269	1.43588	2.31698	0.020505	0.0753481		maker-VaccDscaff8-snap-gene-280.47	206.358
maker-VaccDscaff22-augustus-gene-128.33	24.1257	9.28029	1.72928	5.36657	8.02469e-08	4.63603e-07		maker-VaccDscaff17-augustus-gene-341.49	40.1826	4.06117	0.855333	4.74806	2.05e-06	7e-05		maker-VaccDscaff8-augustus-gene-316.39	1.47915	3.50213	2.34577	1.49296	0.135448	NA		maker-VaccDscaff2-augustus-gene-306.35	2.22392	3.79814	1.85957	2.04249	0.0411033	NA		augustus_masked-VaccDscaff30-processed-gene-155.0	151.491	6.23771	0.917135	6.80131	1.03674e-11	2.91397e-10		maker-VaccDscaff19-augustus-gene-28.32	14.3434	3.3269	1.41021	2.35915	0.0183166	0.0700347		maker-VaccDscaff40-snap-gene-254.30	58.3109
augustus_masked-VaccDscaff30-processed-gene-110.5	116.952	9.27261	1.95375	4.74605	2.07428e-06	9.40454e-06		maker-VaccDscaff5-augustus-gene-138.24	2.5734	4.05694	1.87842	2.15977	0.0307909	0.17306		maker-VaccDscaff39-snap-gene-99.49	3.87188	3.49887	1.47281	2.37564	0.0175187	0.27704		augustus_masked-VaccDscaff28-processed-gene-347.5	3.35468	3.79446	1.41446	2.68263	0.00730459	0.0689886		maker-VaccDscaff20-snap-gene-84.36	27.3005	6.2365	1.23332	5.05668	4.26608e-07	5.47009e-06		maker-VaccDscaff10-augustus-gene-397.18	0.846811	3.32613	2.22522	1.49474	0.134982	NA		maker-VaccDscaff32-snap-gene-76.26	626.671
maker-VaccDscaff21-augustus-gene-174.26	29.3682	9.2719	1.76107	5.26494	1.40239e-07	7.77079e-07		maker-VaccDscaff28-augustus-gene-95.14	1.04207	4.05465	2.9128	1.39201	0.163919	NA		maker-VaccDscaff31-augustus-gene-215.25	0.882325	3.49758	2.28035	1.53379	0.125082	NA		snap_masked-VaccDscaff20-processed-gene-325.28	10.163	3.79312	1.78837	2.12099	0.0339222	0.198969		maker-VaccDscaff14-augustus-gene-372.30	5.3033	6.23318	1.28402	4.85442	1.20737e-06	1.40775e-05		snap_masked-VaccDscaff31-processed-gene-30.28	15.0886	3.32498	1.37098	2.42525	0.0152979	0.062501		maker-VaccDscaff34-snap-gene-110.36	19.2549
snap_masked-VaccDscaff4-processed-gene-428.56	23.5107	9.27154	1.69989	5.45421	4.91921e-08	2.93864e-07		augustus_masked-VaccDscaff4-processed-gene-64.2	0.55788	4.0379	5.322	0.758718	0.448022	NA		snap_masked-VaccDscaff20-processed-gene-33.34	0.82693	3.49756	2.29965	1.52091	0.128283	NA		augustus_masked-VaccDscaff16-processed-gene-110.12	1.58115	3.79214	2.04784	1.85178	0.0640578	NA		maker-VaccDscaff31-augustus-gene-61.23	152.963	6.23107	0.698029	8.92667	4.39031e-19	2.79775e-17		maker-VaccDscaff26-augustus-gene-56.35	1.67399	3.32005	1.61852	2.05129	0.0402387	NA		maker-VaccDscaff19-augustus-gene-20.32	233.604
maker-VaccDscaff6-augustus-gene-420.36	542.981	9.27143	1.56279	5.9326	2.98177e-09	2.15601e-08		augustus_masked-VaccDscaff32-processed-gene-0.3	87.9537	4.03305	1.83628	2.19632	0.028069	0.16242		augustus_masked-VaccDscaff15-processed-gene-314.8	0.882144	3.49733	2.81664	1.24167	0.214359	NA		maker-VaccDscaff45-snap-gene-150.26	1.42892	3.79155	1.61136	2.35301	0.018622	NA		snap_masked-VaccDscaff45-processed-gene-181.18	6.4026	6.23046	1.92936	3.22928	0.001241	0.00660688		maker-VaccDscaff30-snap-gene-213.30	6.33714	3.3194	1.45334	2.28399	0.0223723	0.0795554		maker-VaccDscaff11-snap-gene-271.30	14.3271
maker-VaccDscaff21-snap-gene-120.41	31.0406	9.27053	1.66202	5.57787	2.43478e-08	1.52677e-07		maker-VaccDscaff2-snap-gene-46.34	0.644642	4.03289	3.26895	1.23369	0.217317	NA		augustus_masked-VaccDscaff30-processed-gene-83.0	86.9547	3.49435	1.40361	2.48954	0.012791	0.227664		maker-VaccDscaff14-augustus-gene-27.33	0.978608	3.79103	2.82717	1.34093	0.179944	NA		snap_masked-VaccDscaff12-processed-gene-62.10	33.895	6.23001	1.86252	3.34493	0.000823046	0.00465208		maker-VaccDscaff37-augustus-gene-117.26	4.40109	3.31805	1.46211	2.26936	0.0232465	0.0815102		maker-VaccDscaff33-augustus-gene-137.34	118.627
maker-VaccDscaff14-augustus-gene-315.37	27.829	9.2647	2.11906	4.37209	1.23063e-05	4.85833e-05		maker-VaccDscaff7-augustus-gene-150.10	26.1713	4.03105	0.714726	5.64	1.7e-08	9.46e-07		maker-VaccDscaff22-augustus-gene-132.28	0.286697	3.4934	5.55264	0.629142	0.529256	NA		maker-VaccDscaff21-augustus-gene-300.39	17.8693	3.79099	0.770572	4.9197	8.66765e-07	4.34432e-05		maker-VaccDscaff20-augustus-gene-12.24	4.672	6.22937	1.92158	3.24179	0.0011878	0.00636647		augustus_masked-VaccDscaff13-processed-gene-91.5	5.46996	3.31797	1.46264	2.26848	0.0232997	0.0816304		maker-VaccDscaff21-augustus-gene-123.25	17.1027
maker-VaccDscaff44-augustus-gene-122.24	29.9339	9.26464	3.18977	2.90449	0.00367854	0.00893085		augustus_masked-VaccDscaff1-processed-gene-36.3	2.48622	4.02959	1.58994	2.53442	0.0112632	0.0850125		snap_masked-VaccDscaff5-processed-gene-384.23	0.340166	3.4934	5.55264	0.629142	0.529256	NA		snap_masked-VaccDscaff15-processed-gene-210.23	0.886801	3.78844	1.99643	1.8976	0.0577482	NA		maker-VaccDscaff4-snap-gene-124.33	6.063	6.22726	1.67534	3.71701	0.000201598	0.00137668		maker-VaccDscaff43-snap-gene-5.43	4.63144	3.31664	1.47162	2.25373	0.0242133	0.083755		maker-VaccDscaff31-snap-gene-198.24	31.8937
maker-VaccDscaff7-augustus-gene-383.28	439.25	9.26011	1.10385	8.38892	4.90645e-17	8.82104e-16		augustus_masked-VaccDscaff15-processed-gene-328.12	0.462257	4.02941	5.54966	0.726064	0.4678	NA		augustus_masked-VaccDscaff2-processed-gene-422.8	0.364988	3.4934	5.55264	0.629142	0.529256	NA		maker-VaccDscaff13-augustus-gene-263.33	12.1405	3.78782	1.70279	2.22448	0.0261161	0.168552		maker-VaccDscaff24-augustus-gene-48.39	6.20252	6.22608	1.86611	3.3364	0.000848714	0.00477244		snap_masked-VaccDscaff47-processed-gene-57.9	2.51818	3.31588	1.56965	2.11249	0.0346442	NA		augustus_masked-VaccDscaff35-processed-gene-209.1	71.8323
snap_masked-VaccDscaff13-processed-gene-292.26	24.8567	9.25573	3.1099	2.97622	0.00291829	0.0072241		maker-VaccDscaff37-augustus-gene-183.33	183.404	4.02731	0.649354	6.20202	5.57e-10	4.29e-08		snap_masked-VaccDscaff7-processed-gene-389.11	0.665066	3.49331	4.09801	0.85244	0.39397	NA		maker-VaccDscaff18-augustus-gene-258.25	1.27358	3.7869	2.55703	1.48097	0.138614	NA		snap_masked-VaccDscaff25-processed-gene-223.13	82.5194	6.22429	1.21578	5.11959	3.06194e-07	4.06308e-06		snap_masked-VaccDscaff24-processed-gene-342.18	2.08454	3.31577	1.71311	1.93553	0.0529256	NA		maker-VaccDscaff15-augustus-gene-306.30	42.7145
maker-VaccDscaff1-augustus-gene-234.22	27.1272	9.25086	2.77246	3.3367	0.000847796	0.00233924		maker-VaccDscaff41-snap-gene-121.27	8.06443	4.02174	1.50077	2.67978	0.00736711	0.0620114		snap_masked-VaccDscaff33-processed-gene-276.24	1.3757	3.49196	2.3024	1.51666	0.129352	NA		maker-VaccDscaff36-snap-gene-111.34	3.63298	3.78682	1.55565	2.43423	0.0149234	0.11487		maker-VaccDscaff45-augustus-gene-40.24	15.4421	6.22412	1.24707	4.991	6.00674e-07	7.48737e-06		augustus_masked-VaccDscaff28-processed-gene-48.11	1.04276	3.31502	1.73234	1.91361	0.05567	NA		maker-VaccDscaff39-snap-gene-69.46	51.2407
snap_masked-VaccDscaff36-processed-gene-136.17	43.5889	9.24644	1.68029	5.5029	3.73602e-08	2.27701e-07		augustus_masked-VaccDscaff14-processed-gene-47.5	7.41711	4.01951	1.19202	3.37201	0.000746219	0.0105157		maker-VaccDscaff36-augustus-gene-52.33	1.95784	3.49084	1.9258	1.81267	0.0698829	NA		maker-VaccDscaff18-augustus-gene-101.26	3.44486	3.78657	1.05284	3.59652	0.000322506	0.00626087		snap_masked-VaccDscaff22-processed-gene-138.32	19.1972	6.21618	1.26365	4.91921	8.68944e-07	1.04253e-05		maker-VaccDscaff8-snap-gene-80.29	3.81869	3.31384	1.49175	2.22145	0.0263207	0.0884732		maker-VaccDscaff25-snap-gene-264.41	9.19768
maker-VaccDscaff27-snap-gene-289.39	29.8132	9.24239	1.39526	6.62413	3.49291e-11	3.31389e-10		augustus_masked-VaccDscaff5-processed-gene-29.4	2.61695	4.01695	1.83002	2.19503	0.0281614	0.162756		maker-VaccDscaff8-snap-gene-359.15	220.846	3.48936	1.12769	3.09425	0.00197313	0.0636878		maker-VaccDscaff34-augustus-gene-137.21	18.024	3.78649	0.691757	5.47372	4.40677e-08	3.30097e-06		augustus_masked-VaccDscaff38-processed-gene-131.4	82.2108	6.2138	1.24858	4.97668	6.46857e-07	8.00485e-06		maker-VaccDscaff43-augustus-gene-63.41	1.42567	3.31083	1.85926	1.78072	0.0749575	NA		augustus_masked-VaccDscaff26-processed-gene-343.2	156.48
snap_masked-VaccDscaff15-processed-gene-217.9	729.6	9.2417	0.963058	9.5962	8.29474e-22	2.22544e-20		augustus_masked-VaccDscaff22-processed-gene-294.1	56.5869	4.01615	0.866539	4.6347	3.57e-06	0.000114662		augustus_masked-VaccDscaff3-processed-gene-198.1	5.21515	3.48864	1.42315	2.45135	0.0142321	0.244388		maker-VaccDscaff24-augustus-gene-201.28	0.723824	3.78553	4.8019	0.78834	0.430498	NA		maker-VaccDscaff34-augustus-gene-51.32	3.46547	6.21355	2.17025	2.86306	0.00419574	0.0183803		snap_masked-VaccDscaff19-processed-gene-227.9	5.88657	3.31074	1.42255	2.32733	0.0199478	0.0740076		maker-VaccDscaff40-augustus-gene-166.24	122.39
maker-VaccDscaff15-snap-gene-171.50	28.9984	9.23579	3.2734	2.82146	0.00478049	0.0113382		maker-VaccDscaff13-augustus-gene-211.25	2.03465	4.01601	1.57172	2.55517	0.0106136	NA		snap_masked-VaccDscaff44-processed-gene-2.21	1.87627	3.48305	1.77004	1.96778	0.0490935	NA		maker-VaccDscaff23-snap-gene-159.38	0.326934	3.78457	5.55154	0.681715	0.495419	NA		maker-VaccDscaff14-augustus-gene-324.32	2.4605	6.21083	5.5285	1.12342	0.261259	0.428149		maker-VaccDscaff20-snap-gene-207.36	1.35876	3.30947	1.87755	1.76266	0.0779582	NA		maker-VaccDscaff14-augustus-gene-7.27	666.115
maker-VaccDscaff25-snap-gene-213.20	31.4644	9.23381	3.88756	2.37522	0.0175385	0.0367948		maker-VaccDscaff26-augustus-gene-325.18	4.15455	4.00551	1.20942	3.31192	0.000926593	0.0125025		maker-VaccDscaff47-augustus-gene-116.40	16.7345	3.48129	1.64658	2.11425	0.0344941	0.408859		augustus_masked-VaccDscaff3-processed-gene-304.0	0.960888	3.78353	2.92096	1.2953	0.195216	NA		maker-VaccDscaff12-augustus-gene-296.28	20.5819	6.20974	5.52851	1.12322	0.261343	0.428232		maker-VaccDscaff10-snap-gene-135.48	1.79727	3.30859	1.92623	1.71765	0.0858597	NA		maker-VaccDscaff32-augustus-gene-11.21	299.012
snap_masked-VaccDscaff8-processed-gene-199.10	26.1783	9.2278	4.81662	1.91582	0.0553876	0.103306		maker-VaccDscaff41-snap-gene-176.29	0.532317	4.0055	5.55008	0.721701	0.470478	NA		maker-VaccDscaff12-augustus-gene-151.28	1.43129	3.48124	2.1144	1.64644	0.099673	NA		maker-VaccDscaff12-augustus-gene-77.24	8.05455	3.78176	1.16106	3.25716	0.00112534	0.0166835		snap_masked-VaccDscaff19-processed-gene-325.14	14.7355	6.2042	1.55227	3.99685	6.4191e-05	0.000501453		maker-VaccDscaff45-augustus-gene-29.31	1.39868	3.30857	1.94607	1.70013	0.0891062	NA		maker-VaccDscaff20-augustus-gene-19.32	34.7609
maker-VaccDscaff13-augustus-gene-150.17	183.712	9.22423	1.0958	8.41783	3.83519e-17	6.96683e-16		maker-VaccDscaff40-augustus-gene-12.24	6.35432	4.00293	1.2002	3.33523	0.000852287	0.0117316		maker-VaccDscaff30-snap-gene-264.46	1.70891	3.4789	1.49164	2.33226	0.0196869	NA		maker-VaccDscaff36-snap-gene-150.38	0.325839	3.77982	5.55163	0.680848	0.495967	NA		maker-VaccDscaff28-augustus-gene-353.61	2.59139	6.20003	3.10417	1.99732	0.0457901	0.12188		maker-VaccDscaff46-snap-gene-174.47	2.34926	3.30822	1.63008	2.02948	0.0424089	NA		maker-VaccDscaff21-snap-gene-331.50	33.9029
augustus_masked-VaccDscaff25-processed-gene-129.5	25.076	9.22302	2.74951	3.35443	0.0007953	0.00220638		maker-VaccDscaff47-augustus-gene-69.24	15.0433	4.00158	1.0373	3.85771	0.000114456	0.00226508		augustus_masked-VaccDscaff39-processed-gene-130.9	6.45788	3.4787	0.844729	4.11813	3.81967e-05	0.00312354		maker-VaccDscaff22-snap-gene-42.42	8.46392	3.77875	0.737529	5.12353	2.99872e-07	1.76146e-05		augustus_masked-VaccDscaff24-processed-gene-55.6	35.6304	6.19741	1.20899	5.12612	2.95768e-07	3.93974e-06		maker-VaccDscaff5-augustus-gene-91.23	0.841955	3.30676	2.02875	1.62995	0.103113	NA		maker-VaccDscaff6-snap-gene-276.19	478.555
maker-VaccDscaff21-snap-gene-243.35	32.9168	9.22045	2.65744	3.46967	0.000521091	0.00149811		snap_masked-VaccDscaff43-processed-gene-189.30	17.2951	3.99407	1.65758	2.40958	0.015971	0.109467		snap_masked-VaccDscaff8-processed-gene-59.21	20.8802	3.47797	1.81928	1.91173	0.0559114	0.528196		maker-VaccDscaff26-augustus-gene-140.23	1.25792	3.77732	1.61601	2.33743	0.0194168	NA		snap_masked-VaccDscaff19-processed-gene-335.21	73.4085	6.19694	1.31095	4.72705	2.27806e-06	2.5018e-05		maker-VaccDscaff7-augustus-gene-49.25	3.88594	3.30591	1.50472	2.19703	0.0280181	0.0921192		maker-VaccDscaff30-augustus-gene-81.26	418.594
snap_masked-VaccDscaff44-processed-gene-190.22	31.8476	9.21329	1.48662	6.19748	5.73735e-10	4.61057e-09		maker-VaccDscaff38-snap-gene-143.11	1.73632	3.99167	1.55639	2.56469	0.0103267	NA		augustus_masked-VaccDscaff14-processed-gene-384.9	54.419	3.47752	1.16584	2.98283	0.00285592	0.0824609		maker-VaccDscaff30-snap-gene-261.47	1.40556	3.77701	1.91395	1.97341	0.0484491	NA		maker-VaccDscaff5-augustus-gene-192.37	45.7898	6.19553	1.25585	4.93332	8.08436e-07	9.76628e-06		maker-VaccDscaff14-snap-gene-75.44	6.96587	3.30433	1.3989	2.36209	0.018172	0.0696919		maker-VaccDscaff5-augustus-gene-325.30	226.511
augustus_masked-VaccDscaff2-processed-gene-310.0	166.798	9.21135	1.25761	7.3245	2.39791e-13	2.96223e-12		maker-VaccDscaff9-snap-gene-230.47	0.910581	3.99107	3.11496	1.28126	0.200103	NA		augustus_masked-VaccDscaff42-processed-gene-156.5	1.71633	3.4773	3.95839	0.878463	0.379693	NA		maker-VaccDscaff2-augustus-gene-250.28	4.8335	3.77561	0.871522	4.3322	1.47626e-05	0.000494852		maker-VaccDscaff15-augustus-gene-375.33	9.37108	6.19232	2.41649	2.56252	0.0103915	0.038546		maker-VaccDscaff30-augustus-gene-214.37	5.83356	3.30368	1.45546	2.26985	0.0232166	0.0814452		maker-VaccDscaff27-augustus-gene-147.27	247.942
maker-VaccDscaff25-augustus-gene-266.27	114.846	9.2061	1.48215	6.21131	5.25449e-10	4.24564e-09		maker-VaccDscaff6-augustus-gene-323.25	142.991	3.98938	0.52614	7.58237	3.39e-14	5.32e-12		maker-VaccDscaff1-snap-gene-91.33	2.25758	3.47662	1.53033	2.27181	0.0230977	0.327395		maker-VaccDscaff1-augustus-gene-387.16	0.509472	3.77557	4.20495	0.897888	0.369245	NA		snap_masked-VaccDscaff17-processed-gene-335.31	7.6816	6.1847	1.44678	4.27481	1.91296e-05	0.000170107		augustus_masked-VaccDscaff9-processed-gene-128.1	0.733439	3.3029	2.53917	1.30078	0.193333	NA		maker-VaccDscaff4-augustus-gene-85.36	44.9161
snap_masked-VaccDscaff44-processed-gene-52.14	20.7318	9.20563	2.97309	3.09632	0.00195937	0.00501894		snap_masked-VaccDscaff35-processed-gene-113.16	0.898224	3.98666	3.53694	1.12715	0.259679	NA		maker-VaccDscaff34-snap-gene-305.29	2.15489	3.47582	1.54573	2.24866	0.0245339	0.338453		augustus_masked-VaccDscaff11-processed-gene-185.7	0.474964	3.77505	5.3837	0.7012	0.483178	NA		maker-VaccDscaff5-snap-gene-152.11	119.97	6.1825	0.700946	8.82022	1.14239e-18	6.9952e-17		maker-VaccDscaff27-augustus-gene-232.30	0.603029	3.30235	2.66088	1.24107	0.214578	NA		maker-VaccDscaff42-snap-gene-230.34	6.40581
maker-VaccDscaff45-augustus-gene-3.23	26.9101	9.20169	2.20224	4.17833	2.93655e-05	0.000108186		augustus_masked-VaccDscaff17-processed-gene-82.4	0.364875	3.98561	5.55043	0.718073	0.472713	NA		augustus_masked-VaccDscaff3-processed-gene-356.5	0.432885	3.47137	5.55307	0.625127	0.531888	NA		maker-VaccDscaff16-augustus-gene-233.25	1.75167	3.77187	2.12696	1.77336	0.0761685	NA		snap_masked-VaccDscaff19-processed-gene-143.24	2.43494	6.17657	5.52859	1.11721	0.263906	0.431006		snap_masked-VaccDscaff34-processed-gene-245.22	1.56386	3.2986	1.64133	2.00972	0.0444608	NA		maker-VaccDscaff10-snap-gene-143.31	59.2938
maker-VaccDscaff41-snap-gene-210.52	28.7998	9.19923	3.28311	2.80199	0.00507892	0.0119788		snap_masked-VaccDscaff37-processed-gene-48.23	10.4365	3.98399	1.90996	2.0859	0.036988	0.195682		maker-VaccDscaff37-augustus-gene-5.37	5.13245	3.47124	1.37845	2.51821	0.0117952	0.216817		maker-VaccDscaff5-snap-gene-361.45	1.79317	3.77142	1.56749	2.40602	0.0161274	NA		maker-VaccDscaff34-augustus-gene-267.27	18.7654	6.17614	1.23937	4.98327	6.25171e-07	7.75506e-06		augustus_masked-VaccDscaff29-processed-gene-249.7	2.4961	3.2973	1.65851	1.98811	0.0467999	NA		maker-VaccDscaff10-snap-gene-40.39	9.86424
maker-VaccDscaff36-augustus-gene-23.31	2474	9.19483	1.11044	8.28032	1.22843e-16	2.12116e-15		augustus_masked-VaccDscaff41-processed-gene-35.5	0.902158	3.98382	3.48042	1.14464	0.252359	NA		maker-VaccDscaff31-snap-gene-322.36	1.95673	3.47093	1.91331	1.8141	0.069663	NA		maker-VaccDscaff24-augustus-gene-149.19	0.476623	3.77091	5.36046	0.703467	0.481764	NA		maker-VaccDscaff34-augustus-gene-69.22	88.1784	6.17595	0.762527	8.09933	5.52636e-16	2.59084e-14		maker-VaccDscaff25-snap-gene-212.30	5.06742	3.29351	1.37066	2.40286	0.0162672	0.0649622		snap_masked-VaccDscaff3-processed-gene-80.17	27.4838
snap_masked-VaccDscaff25-processed-gene-143.5	27.3618	9.19038	2.22528	4.12999	3.62772e-05	0.000131164		maker-VaccDscaff15-augustus-gene-347.45	0.921771	3.9816	5.25198	0.758115	0.448382	NA		maker-VaccDscaff10-augustus-gene-250.15	1.06142	3.46993	1.98024	1.75228	0.0797257	NA		augustus_masked-VaccDscaff13-processed-gene-391.11	0.793113	3.77026	2.08791	1.80576	0.0709566	NA		snap_masked-VaccDscaff2-processed-gene-287.24	105.74	6.16901	0.672346	9.17535	4.50101e-20	3.19643e-18		maker-VaccDscaff35-snap-gene-9.34	0.465004	3.29172	5.52196	0.596114	0.551099	NA		maker-VaccDscaff31-augustus-gene-341.64	0.285597
maker-VaccDscaff12-augustus-gene-21.27	30.4414	9.1891	2.14106	4.29184	1.77195e-05	6.79369e-05		snap_masked-VaccDscaff19-processed-gene-39.17	6.77532	3.9815	1.86649	2.13315	0.0329121	0.180841		maker-VaccDscaff12-augustus-gene-239.19	4.93185	3.46966	1.99984	1.73497	0.0827466	0.631952		maker-VaccDscaff35-snap-gene-87.47	1.91261	3.76918	1.76672	2.13344	0.0328891	NA		maker-VaccDscaff26-augustus-gene-32.28	10.1839	6.16332	1.35994	4.53204	5.84163e-06	5.8579e-05		maker-VaccDscaff28-augustus-gene-346.32	3.91614	3.29016	1.57148	2.09368	0.0362889	0.109024		maker-VaccDscaff28-snap-gene-149.34	116.449
augustus_masked-VaccDscaff33-processed-gene-166.1	34.2056	9.18649	2.57062	3.57365	0.000352037	0.00104704		maker-VaccDscaff30-snap-gene-11.28	2.38748	3.9783	1.63093	2.43928	0.0147164	NA		snap_masked-VaccDscaff38-processed-gene-68.10	1.74266	3.46622	2.35793	1.47003	0.141554	NA		augustus_masked-VaccDscaff25-processed-gene-343.6	1.68732	3.76918	1.76265	2.13836	0.0324879	NA		augustus_masked-VaccDscaff26-processed-gene-52.0	45.5657	6.16237	1.24953	4.93174	8.15009e-07	9.83721e-06		augustus_masked-VaccDscaff44-processed-gene-50.3	1.3647	3.28731	1.83127	1.7951	0.0726373	NA		maker-VaccDscaff38-augustus-gene-215.28	24.4854
maker-VaccDscaff14-augustus-gene-276.35	84.3644	9.1834	1.57306	5.83794	5.28503e-09	3.67742e-08		maker-VaccDscaff19-augustus-gene-73.27	5.16756	3.9764	1.33882	2.97008	0.00297727	0.0312334		maker-VaccDscaff12-augustus-gene-80.32	10.5577	3.46241	1.3846	2.50067	0.012396	0.22324		snap_masked-VaccDscaff22-processed-gene-48.25	1.32191	3.76629	1.68568	2.23428	0.0254644	NA		snap_masked-VaccDscaff34-processed-gene-50.23	8.95013	6.15978	1.46891	4.19343	2.74764e-05	0.000235516		snap_masked-VaccDscaff1-processed-gene-342.15	1.84802	3.28672	1.79912	1.82686	0.0677215	NA		maker-VaccDscaff46-snap-gene-192.38	125.008
maker-VaccDscaff13-augustus-gene-274.28	27.7465	9.17734	1.99841	4.59233	4.3833e-06	1.87474e-05		augustus_masked-VaccDscaff31-processed-gene-335.2	34.7637	3.97628	1.42131	2.79762	0.0051481	0.0474618		snap_masked-VaccDscaff10-processed-gene-378.22	0.951395	3.45981	2.74674	1.25961	0.207811	NA		maker-VaccDscaff3-snap-gene-81.49	1.12921	3.76628	1.72619	2.18184	0.0291214	NA		maker-VaccDscaff31-augustus-gene-309.24	17.0653	6.14999	1.23377	4.98471	6.20538e-07	7.70429e-06		maker-VaccDscaff26-snap-gene-151.27	1.90869	3.28621	2.25383	1.45806	0.144825	NA		snap_masked-VaccDscaff17-processed-gene-17.13	44.3593
maker-VaccDscaff17-snap-gene-179.40	548.676	9.17139	1.42373	6.44182	1.18046e-10	1.04548e-09		augustus_masked-VaccDscaff24-processed-gene-222.8	1.6814	3.97554	1.89273	2.10042	0.0356916	NA		maker-VaccDscaff40-snap-gene-112.34	7.34196	3.4579	1.61363	2.14294	0.0321181	0.394302		augustus_masked-VaccDscaff28-processed-gene-293.3	0.438666	3.76615	4.04979	0.929962	0.352391	NA		maker-VaccDscaff19-augustus-gene-301.25	198.805	6.14637	0.585017	10.5063	8.07923e-26	9.84408e-24		augustus_masked-VaccDscaff6-processed-gene-316.2	47.3511	3.28601	1.1792	2.78664	0.0053258	0.0328087		maker-VaccDscaff32-augustus-gene-332.39	61.9962
maker-VaccDscaff36-snap-gene-141.38	28.1977	9.16915	1.73153	5.2954	1.18755e-07	6.66504e-07		maker-VaccDscaff32-augustus-gene-1.27	1.26295	3.97273	2.12627	1.8684	0.0617061	NA		augustus_masked-VaccDscaff29-processed-gene-247.1	0.524987	3.45761	4.06018	0.85159	0.394441	NA		maker-VaccDscaff21-augustus-gene-279.21	11.101	3.76564	1.94886	1.93223	0.0533313	0.267165		maker-VaccDscaff17-augustus-gene-317.40	8.3671	6.14404	1.70445	3.60471	0.000312498	0.00201748		snap_masked-VaccDscaff9-processed-gene-56.24	7.99728	3.28322	1.43386	2.28978	0.022034	0.0787068		maker-VaccDscaff7-augustus-gene-86.30	331.548
maker-VaccDscaff19-snap-gene-168.34	27.841	9.16914	2.83559	3.23359	0.00122246	0.00326295		augustus_masked-VaccDscaff26-processed-gene-205.0	0.674639	3.9727	5.40976	0.734357	0.462731	NA		maker-VaccDscaff35-augustus-gene-306.33	0.961464	3.45582	3.87182	0.892557	0.372094	NA		maker-VaccDscaff13-augustus-gene-228.16	4.5995	3.76272	1.44616	2.60186	0.00927187	0.0820329		maker-VaccDscaff22-augustus-gene-46.36	168.437	6.14391	0.740616	8.29567	1.07971e-16	5.46763e-15		maker-VaccDscaff44-augustus-gene-151.18	2.21486	3.28155	1.64406	1.996	0.045934	NA		snap_masked-VaccDscaff9-processed-gene-6.23	28.7314
maker-VaccDscaff21-snap-gene-194.24	28.9284	9.16406	2.9396	3.11745	0.00182421	0.00470346		augustus_masked-VaccDscaff42-processed-gene-4.9	39.759	3.97179	0.61256	6.48392	8.94e-11	7.9e-09		maker-VaccDscaff25-snap-gene-201.35	103.42	3.45399	1.47259	2.34552	0.0190005	0.291395		augustus_masked-VaccDscaff38-processed-gene-15.4	1.15679	3.76213	2.14389	1.75481	0.0792911	NA		augustus_masked-VaccDscaff19-processed-gene-12.4	16.4974	6.14156	1.27688	4.80983	1.51057e-06	1.72134e-05		maker-VaccDscaff15-augustus-gene-171.35	1.02197	3.27895	2.07209	1.58244	0.113549	NA		maker-VaccDscaff8-augustus-gene-121.38	60.5475
augustus_masked-VaccDscaff20-processed-gene-322.3	26.584	9.16255	3.23289	2.83417	0.00459449	0.010937		maker-VaccDscaff19-snap-gene-51.58	6.86122	3.97153	1.45292	2.73347	0.00626707	0.0548753		maker-VaccDscaff17-snap-gene-355.52	20.7143	3.45379	0.685629	5.0374	4.71893e-07	8.44628e-05		augustus_masked-VaccDscaff30-processed-gene-134.2	0.390463	3.76195	5.55196	0.677589	0.498032	NA		snap_masked-VaccDscaff14-processed-gene-326.33	203.481	6.1318	0.887972	6.90539	NA	NA		snap_masked-VaccDscaff11-processed-gene-32.12	4.56092	3.2788	1.09505	2.99421	0.0027516	0.0221455		maker-VaccDscaff4-snap-gene-319.27	89.1751
augustus_masked-VaccDscaff2-processed-gene-23.7	261.255	9.16093	1.24998	7.32885	2.3213e-13	2.87092e-12		maker-VaccDscaff38-augustus-gene-145.22	5.66263	3.97098	2.36774	1.67712	0.0935192	0.355089		maker-VaccDscaff29-augustus-gene-292.33	0.881089	3.45372	2.59212	1.33239	0.182731	NA		maker-VaccDscaff41-augustus-gene-46.26	1.29727	3.76192	4.18541	0.898818	0.368749	NA		augustus_masked-VaccDscaff10-processed-gene-391.4	3.1813	6.1314	2.7608	2.22087	0.0263594	0.0799185		maker-VaccDscaff25-augustus-gene-132.25	3.75348	3.27747	1.3892	2.35924	0.0183124	0.0700268		augustus_masked-VaccDscaff5-processed-gene-47.2	31.9686
maker-VaccDscaff25-augustus-gene-188.26	55.9811	9.15764	2.36018	3.88006	0.00010443	0.00034474		snap_masked-VaccDscaff22-processed-gene-121.16	100.215	3.97066	2.16938	1.83032	0.0672023	0.290143		augustus_masked-VaccDscaff5-processed-gene-146.0	1.98604	3.45111	1.54157	2.2387	0.0251757	NA		augustus_masked-VaccDscaff33-processed-gene-68.1	38.2669	3.76073	1.56484	2.40327	0.0162492	0.122155		augustus_masked-VaccDscaff20-processed-gene-118.2	14.8761	6.1294	1.23212	4.97466	6.53632e-07	8.07619e-06		augustus_masked-VaccDscaff26-processed-gene-355.3	4.60932	3.27647	1.55003	2.11381	0.0345315	0.105398		maker-VaccDscaff4-augustus-gene-329.24	86.4448
maker-VaccDscaff19-augustus-gene-32.35	1911.8	9.15059	0.577254	15.8519	1.36331e-56	2.25705e-54		maker-VaccDscaff43-augustus-gene-132.31	29.3026	3.96744	0.800071	4.95886	7.09e-07	2.74e-05		maker-VaccDscaff23-augustus-gene-70.26	0.974973	3.4508	2.28886	1.50765	0.131643	NA		snap_masked-VaccDscaff3-processed-gene-38.17	1.32999	3.75955	1.83446	2.0494	0.0404227	NA		maker-VaccDscaff12-augustus-gene-347.41	5.55873	6.12928	1.32486	4.62636	3.72153e-06	3.8997e-05		snap_masked-VaccDscaff7-processed-gene-416.25	0.575903	3.27307	2.3586	1.38772	0.165223	NA		maker-VaccDscaff3-augustus-gene-399.29	209.943
snap_masked-VaccDscaff32-processed-gene-101.23	47.8464	9.14871	1.30761	6.9965	2.62435e-12	2.85809e-11		snap_masked-VaccDscaff2-processed-gene-377.23	1.01498	3.96371	3.26732	1.21314	0.225076	NA		maker-VaccDscaff15-augustus-gene-144.18	0.649217	3.44793	4.87897	0.706693	0.479757	NA		augustus_masked-VaccDscaff2-processed-gene-255.0	0.907773	3.75939	1.87567	2.00429	0.0450386	NA		maker-VaccDscaff6-augustus-gene-252.32	276.677	6.12436	0.530629	11.5417	8.13066e-31	1.48979e-28		snap_masked-VaccDscaff28-processed-gene-272.18	3.71371	3.27001	1.52442	2.14508	0.0319464	0.100197		maker-VaccDscaff27-snap-gene-142.25	26.5849
maker-VaccDscaff4-augustus-gene-84.38	53.6485	9.14836	2.59222	3.52916	0.000416874	0.00122287		snap_masked-VaccDscaff42-processed-gene-43.12	2.30029	3.96356	1.93585	2.04745	0.0406139	NA		maker-VaccDscaff26-snap-gene-312.38	1.19749	3.4445	2.39764	1.43662	0.150825	NA		snap_masked-VaccDscaff13-processed-gene-254.12	19.4175	3.75916	1.79026	2.09979	0.0357476	0.206363		augustus_masked-VaccDscaff4-processed-gene-123.6	6.61801	6.12355	2.23113	2.7446	0.00605847	0.0248672		augustus_masked-VaccDscaff16-processed-gene-138.3	0.271437	3.26866	5.56547	0.58731	0.556995	NA		maker-VaccDscaff25-snap-gene-284.36	0.418891
maker-VaccDscaff14-snap-gene-67.30	28.3646	9.14727	1.83396	4.98771	6.10992e-07	3.04428e-06		augustus_masked-VaccDscaff33-processed-gene-235.10	1.56585	3.95967	1.92536	2.05659	0.0397261	NA		maker-VaccDscaff46-augustus-gene-104.22	88.6423	3.43934	0.550831	6.2439	4.26781e-10	1.70138e-07		augustus_masked-VaccDscaff24-processed-gene-206.8	1.20636	3.75873	2.10792	1.78315	0.0745618	NA		maker-VaccDscaff14-augustus-gene-212.27	6.98219	6.11977	1.48275	4.12732	3.6702e-05	0.000304974		maker-VaccDscaff4-augustus-gene-163.23	0.514379	3.26866	5.56547	0.58731	0.556995	NA		maker-VaccDscaff38-augustus-gene-118.45	19.7402
snap_masked-VaccDscaff40-processed-gene-40.10	42.8621	9.14621	1.75965	5.19774	2.01728e-07	1.08835e-06		maker-VaccDscaff4-augustus-gene-17.30	0.494039	3.95654	5.34856	0.739741	0.459457	NA		maker-VaccDscaff29-snap-gene-120.28	2.64102	3.43816	2.13486	1.61048	0.107292	0.702285		maker-VaccDscaff16-augustus-gene-141.22	42.8285	3.75871	1.89693	1.98147	0.0475383	0.248685		augustus_masked-VaccDscaff5-processed-gene-357.6	189.799	6.11952	0.753417	8.12236	4.57214e-16	2.16037e-14		maker-VaccDscaff22-snap-gene-100.31	0.64942	3.26865	5.56546	0.58731	0.556995	NA		snap_masked-VaccDscaff35-processed-gene-207.12	37.6518
snap_masked-VaccDscaff9-processed-gene-189.37	30.128	9.14426	3.86843	2.36382	0.0180877	0.037824		snap_masked-VaccDscaff4-processed-gene-297.20	0.737319	3.95444	5.53821	0.714027	0.47521	NA		snap_masked-VaccDscaff2-processed-gene-199.15	3.54045	3.43516	1.51164	2.27246	0.0230584	0.32697		augustus_masked-VaccDscaff6-processed-gene-60.8	23.5119	3.75853	0.719132	5.22649	1.7276e-07	1.08976e-05		snap_masked-VaccDscaff34-processed-gene-261.16	13.2634	6.11859	1.26447	4.83886	1.30587e-06	1.51304e-05		maker-VaccDscaff25-augustus-gene-145.20	2.76981	3.26724	1.53492	2.12861	0.0332863	NA		maker-VaccDscaff8-snap-gene-280.43	5.95858
maker-VaccDscaff7-augustus-gene-255.15	33.2742	9.13518	3.94802	2.31386	0.0206752	0.0426505		maker-VaccDscaff41-snap-gene-231.48	0.617972	3.95394	2.63361	1.50134	0.133268	NA		maker-VaccDscaff6-snap-gene-72.25	0.275769	3.43414	5.5538	0.618342	0.53635	NA		augustus_masked-VaccDscaff45-processed-gene-35.9	0.866027	3.75842	2.27574	1.65152	0.0986334	NA		maker-VaccDscaff21-augustus-gene-323.39	14.7906	6.11825	2.50493	2.44248	0.0145865	0.0505089		augustus_masked-VaccDscaff30-processed-gene-167.2	1.42584	3.26437	1.55105	2.10462	0.0353248	NA		maker-VaccDscaff47-snap-gene-129.48	545.68
maker-VaccDscaff1-snap-gene-105.33	26.2474	9.13469	4.86501	1.87763	0.0604315	0.111651		snap_masked-VaccDscaff44-processed-gene-74.16	0.932026	3.95223	2.25337	1.75392	0.0794448	NA		augustus_masked-VaccDscaff29-processed-gene-289.6	0.509927	3.43393	5.39181	0.636879	0.524204	NA		snap_masked-VaccDscaff14-processed-gene-312.11	1.41474	3.75805	2.13564	1.75968	0.0784615	NA		augustus_masked-VaccDscaff7-processed-gene-388.6	36.4203	6.11778	1.23198	4.96581	6.84133e-07	8.41408e-06		snap_masked-VaccDscaff7-processed-gene-364.27	0.711963	3.26431	4.43212	0.736513	0.461419	NA		maker-VaccDscaff28-augustus-gene-265.17	131.149
maker-VaccDscaff38-snap-gene-54.28	24.8078	9.13097	2.90281	3.14556	0.0016577	0.00431082		snap_masked-VaccDscaff31-processed-gene-44.13	1.7816	3.94742	1.58848	2.48503	0.0129539	NA		snap_masked-VaccDscaff47-processed-gene-187.14	4.88864	3.43244	1.61011	2.1318	0.033023	0.399734		maker-VaccDscaff28-augustus-gene-212.27	4.6465	3.75791	1.13103	3.32254	0.000892005	0.0138652		maker-VaccDscaff20-augustus-gene-301.16	9.91666	6.11562	1.6305	3.75076	0.0001763	0.00122059		maker-VaccDscaff14-augustus-gene-92.14	7.41295	3.26406	1.2049	2.70898	0.00674897	0.0376821		maker-VaccDscaff10-augustus-gene-13.25	74.967
augustus_masked-VaccDscaff40-processed-gene-282.11	170.169	9.12974	1.18263	7.71985	1.16467e-14	1.65805e-13		augustus_masked-VaccDscaff1-processed-gene-8.0	13.7752	3.94583	0.837955	4.70888	2.49e-06	8.35e-05		augustus_masked-VaccDscaff26-processed-gene-115.2	1.30282	3.42803	1.82707	1.87624	0.0606219	NA		maker-VaccDscaff16-snap-gene-17.41	0.569337	3.75733	2.65063	1.41753	0.156329	NA		snap_masked-VaccDscaff34-processed-gene-53.32	30.9787	6.11386	1.11714	5.4728	4.42973e-08	6.93445e-07		maker-VaccDscaff1-snap-gene-119.41	0.624955	3.26369	4.32355	0.754864	0.45033	NA		snap_masked-VaccDscaff13-processed-gene-66.14	150.904
maker-VaccDscaff16-augustus-gene-23.26	92.4064	9.12801	1.70626	5.34972	8.80914e-08	5.05697e-07		augustus_masked-VaccDscaff8-processed-gene-271.5	0.699622	3.94443	4.11263	0.959102	0.337507	NA		maker-VaccDscaff19-snap-gene-354.33	7.48575	3.42682	1.32107	2.59397	0.00948749	0.18714		snap_masked-VaccDscaff26-processed-gene-119.28	0.372336	3.75713	5.55205	0.67671	0.49859	NA		maker-VaccDscaff35-augustus-gene-98.16	13.3326	6.11079	1.34698	4.53665	5.71536e-06	5.74568e-05		augustus_masked-VaccDscaff8-processed-gene-47.4	2.48783	3.26127	1.49128	2.18689	0.0287504	NA		augustus_masked-VaccDscaff8-processed-gene-411.0	107.597
augustus_masked-VaccDscaff45-processed-gene-75.2	50.8969	9.1272	1.90869	4.7819	1.73642e-06	7.98163e-06		maker-VaccDscaff12-augustus-gene-225.13	1.23627	3.94426	1.79745	2.19436	0.0282094	NA		maker-VaccDscaff48-snap-gene-102.39	0.998952	3.42561	1.75394	1.9531	0.0508081	NA		maker-VaccDscaff9-snap-gene-350.48	1.52096	3.75596	1.82347	2.05979	0.0394186	NA		maker-VaccDscaff36-augustus-gene-252.37	37.8592	6.1094	1.23588	4.94335	7.67908e-07	9.33283e-06		snap_masked-VaccDscaff25-processed-gene-217.21	2.50574	3.26111	1.50678	2.16429	0.0304417	NA		maker-VaccDscaff2-snap-gene-32.46	4.06063
maker-VaccDscaff4-augustus-gene-10.35	29.2662	9.12666	3.43353	2.6581	0.00785826	0.0178071		snap_masked-VaccDscaff2-processed-gene-394.25	40.3579	3.94253	1.49054	2.64504	0.0081681	0.0668829		augustus_masked-VaccDscaff8-processed-gene-40.13	1.19685	3.42375	4.94264	0.692697	0.4885	NA		augustus_masked-VaccDscaff6-processed-gene-263.5	1.44038	3.7558	1.85	2.03016	0.0423406	NA		snap_masked-VaccDscaff6-processed-gene-179.12	23.5834	6.10732	1.26362	4.83319	1.34363e-06	1.5503e-05		maker-VaccDscaff14-snap-gene-2.37	4.37448	3.26069	1.39183	2.34273	0.0191433	0.0720532		maker-VaccDscaff42-snap-gene-69.41	2.42984
snap_masked-VaccDscaff40-processed-gene-84.16	26.9801	9.12596	2.70166	3.37791	0.000730379	0.00204196		maker-VaccDscaff26-augustus-gene-30.22	3.94395	3.94128	1.64622	2.39413	0.0166597	0.112862		maker-VaccDscaff34-augustus-gene-270.39	4.50543	3.42278	1.41155	2.42485	0.0153148	0.255598		maker-VaccDscaff25-augustus-gene-253.35	1.05438	3.75413	2.3037	1.62961	0.103185	NA		maker-VaccDscaff5-snap-gene-414.44	5.3304	6.09922	1.48187	4.11589	3.8569e-05	0.000318686		maker-VaccDscaff8-augustus-gene-404.29	0.268036	3.25996	5.56571	0.585722	0.558062	NA		maker-VaccDscaff32-snap-gene-116.30	64.8655
maker-VaccDscaff13-snap-gene-285.50	53.3275	9.12504	1.57549	5.79188	6.96043e-09	4.75263e-08		maker-VaccDscaff24-augustus-gene-48.34	23.9957	3.94127	0.722258	5.45688	4.85e-08	2.49e-06		maker-VaccDscaff2-augustus-gene-255.36	2.61465	3.4222	1.37773	2.48394	0.0129938	0.230452		augustus_masked-VaccDscaff38-processed-gene-147.5	1.56395	3.75389	2.41638	1.55352	0.120299	NA		maker-VaccDscaff47-snap-gene-87.25	339.11	6.09378	0.501815	12.1435	6.21204e-34	1.39355e-31		snap_masked-VaccDscaff15-processed-gene-210.12	1.19853	3.25718	1.86743	1.7442	0.0811236	NA		maker-VaccDscaff10-snap-gene-122.36	124.976
maker-VaccDscaff18-augustus-gene-179.36	1667.42	9.1132	0.935662	9.73984	2.03883e-22	5.73446e-21		maker-VaccDscaff20-augustus-gene-356.16	4.91916	3.94032	1.75556	2.24448	0.0248018	0.149694		augustus_masked-VaccDscaff31-processed-gene-166.4	29.4086	3.41949	0.956623	3.57454	0.000350845	0.0176208		maker-VaccDscaff16-augustus-gene-12.31	0.586401	3.75306	3.10851	1.20735	0.227297	NA		maker-VaccDscaff24-augustus-gene-58.41	6.04283	6.09061	1.68495	3.61471	0.000300689	0.00194945		snap_masked-VaccDscaff28-processed-gene-285.19	1.14572	3.25693	2.02561	1.60788	0.107862	NA		maker-VaccDscaff10-augustus-gene-24.24	27.1907
snap_masked-VaccDscaff5-processed-gene-147.11	29.2949	9.10582	2.14329	4.24853	2.15183e-05	8.12779e-05		snap_masked-VaccDscaff25-processed-gene-330.22	0.902353	3.93892	2.71005	1.45345	0.1461	NA		maker-VaccDscaff1-snap-gene-170.36	1.32796	3.41867	1.90616	1.79348	0.0728955	NA		maker-VaccDscaff16-snap-gene-205.23	1.07672	3.75303	2.55355	1.46973	0.141636	NA		maker-VaccDscaff42-snap-gene-269.69	16.4202	6.08854	1.22921	4.95321	7.2999e-07	8.91563e-06		augustus_masked-VaccDscaff17-processed-gene-96.5	2.41465	3.25586	1.43752	2.26492	0.0235174	NA		maker-VaccDscaff8-snap-gene-410.35	92.5426
maker-VaccDscaff36-augustus-gene-26.35	26.4852	9.10549	2.04049	4.4624	8.10458e-06	3.30766e-05		maker-VaccDscaff8-snap-gene-387.33	2.06643	3.93671	2.03191	1.93744	0.0526915	NA		maker-VaccDscaff6-augustus-gene-190.10	0.754931	3.41695	4.12954	0.827442	0.407987	NA		maker-VaccDscaff32-augustus-gene-190.13	1.59027	3.75287	1.56501	2.39799	0.0164854	NA		maker-VaccDscaff29-snap-gene-111.33	6.43355	6.08774	1.42319	4.27753	1.88981e-05	0.00016824		augustus_masked-VaccDscaff45-processed-gene-25.5	7.43015	3.25363	1.33256	2.44164	0.0146208	0.060805		maker-VaccDscaff14-augustus-gene-382.25	39.7361
maker-VaccDscaff5-snap-gene-202.29	46.1772	9.10315	2.51684	3.6169	0.000298155	0.000898555		maker-VaccDscaff31-augustus-gene-141.14	0.397009	3.93581	5.55133	0.708986	0.478333	NA		snap_masked-VaccDscaff14-processed-gene-216.33	1.03713	3.41635	4.5734	0.747005	0.455061	NA		augustus_masked-VaccDscaff30-processed-gene-15.7	0.449069	3.75259	4.07804	0.920195	0.357471	NA		maker-VaccDscaff17-augustus-gene-286.23	76.0646	6.08577	0.700118	8.69249	3.54573e-18	2.07415e-16		maker-VaccDscaff20-augustus-gene-134.30	6.08986	3.25348	1.09033	2.98394	0.00284565	0.0225744		maker-VaccDscaff4-augustus-gene-108.26	243.531
maker-VaccDscaff16-snap-gene-112.38	26.7693	9.10245	1.95062	4.66645	3.06454e-06	1.34908e-05		maker-VaccDscaff1-snap-gene-345.37	5.29815	3.9356	1.55243	2.53512	0.011241	0.0848729		maker-VaccDscaff3-augustus-gene-352.25	0.819797	3.41614	4.77221	0.715839	0.47409	NA		augustus_masked-VaccDscaff39-processed-gene-222.6	0.584642	3.75192	4.16441	0.90095	0.367615	NA		snap_masked-VaccDscaff2-processed-gene-290.18	55.9114	6.08528	1.06579	5.70967	1.13197e-08	1.95578e-07		maker-VaccDscaff29-augustus-gene-324.31	1.02585	3.25164	2.06247	1.57657	0.114894	NA		maker-VaccDscaff38-augustus-gene-216.21	353.474
maker-VaccDscaff22-augustus-gene-368.29	29.0075	9.1007	2.13145	4.26972	1.95721e-05	7.44866e-05		maker-VaccDscaff5-augustus-gene-16.30	1.63715	3.9325	2.38489	1.64892	0.0991633	NA		snap_masked-VaccDscaff18-processed-gene-359.16	0.573718	3.41385	5.54002	0.616215	0.537753	NA		maker-VaccDscaff30-augustus-gene-148.24	0.591543	3.75167	5.41453	0.692889	0.488379	NA		maker-VaccDscaff45-snap-gene-172.41	7.04082	6.08453	1.65809	3.66959	0.00024294	0.00162058		augustus_masked-VaccDscaff6-processed-gene-35.8	1.43713	3.25139	2.06851	1.57186	0.115984	NA		maker-VaccDscaff47-snap-gene-36.35	77.2606
maker-VaccDscaff27-augustus-gene-332.26	42.5078	9.09132	2.36344	3.84665	0.000119742	0.00039065		snap_masked-VaccDscaff11-processed-gene-295.9	0.557907	3.93102	3.09424	1.27043	0.20393	NA		augustus_masked-VaccDscaff39-processed-gene-277.12	8.15149	3.41124	0.984966	3.4633	0.000533589	0.0243421		maker-VaccDscaff26-augustus-gene-69.39	0.371062	3.75165	5.55216	0.67571	0.499225	NA		augustus_masked-VaccDscaff5-processed-gene-58.0	83.2799	6.08427	1.23538	4.92501	8.43543e-07	1.01578e-05		augustus_masked-VaccDscaff8-processed-gene-379.0	3.18051	3.24932	2.12013	1.53261	0.125373	NA		augustus_masked-VaccDscaff34-processed-gene-232.8	90.5974
maker-VaccDscaff22-snap-gene-220.26	25.9514	9.09002	1.80671	5.03127	4.87246e-07	2.46792e-06		augustus_masked-VaccDscaff40-processed-gene-253.4	2.8374	3.9299	2.17182	1.8095	0.0703738	0.298689		maker-VaccDscaff17-augustus-gene-259.27	1.32586	3.40812	1.97848	1.72259	0.0849619	NA		maker-VaccDscaff42-augustus-gene-243.17	4.79057	3.75079	2.06363	1.81757	0.06913	0.313232		maker-VaccDscaff11-augustus-gene-270.34	23.3819	6.08427	1.32894	4.57828	4.6881e-06	4.80487e-05		maker-VaccDscaff11-snap-gene-247.17	4.85833	3.24844	1.79316	1.81157	0.0700525	0.168985		snap_masked-VaccDscaff13-processed-gene-358.17	3.93232
maker-VaccDscaff40-augustus-gene-192.14	379.066	9.08287	1.57881	5.753	8.76723e-09	5.88792e-08		augustus_masked-VaccDscaff30-processed-gene-131.9	21.4631	3.92956	0.800838	4.9068	9.26e-07	3.46e-05		augustus_masked-VaccDscaff34-processed-gene-321.11	1.41452	3.40493	2.13026	1.59836	0.109963	NA		maker-VaccDscaff8-augustus-gene-203.19	2.7671	3.74995	2.27834	1.64591	0.0997819	0.388799		maker-VaccDscaff5-snap-gene-25.42	57.0825	6.08134	1.09108	5.57369	2.49392e-08	4.0806e-07		augustus_masked-VaccDscaff38-processed-gene-130.0	5.83153	3.24568	1.03378	3.13961	0.00169175	0.0168476		maker-VaccDscaff6-augustus-gene-295.39	108.609
maker-VaccDscaff1-snap-gene-418.42	20.2791	9.08173	2.22618	4.07952	4.51287e-05	0.000160099		maker-VaccDscaff18-snap-gene-337.41	2.10809	3.9265	1.29038	3.0429	0.00234314	NA		snap_masked-VaccDscaff46-processed-gene-99.16	4.49482	3.40398	1.94834	1.74712	0.0806171	0.625123		maker-VaccDscaff7-augustus-gene-352.42	0.846227	3.74933	2.8977	1.2939	0.1957	NA		maker-VaccDscaff15-snap-gene-256.28	14.0905	6.08016	1.25667	4.83832	1.30942e-06	1.51623e-05		maker-VaccDscaff4-augustus-gene-125.33	4.94414	3.2455	1.42157	2.28305	0.0224276	0.0796561		maker-VaccDscaff19-snap-gene-293.36	4.86724
maker-VaccDscaff11-snap-gene-307.49	26.2945	9.08064	2.11162	4.30031	1.70558e-05	6.56412e-05		maker-VaccDscaff47-snap-gene-54.16	1.16332	3.92586	2.02606	1.93768	0.0526622	NA		maker-VaccDscaff31-augustus-gene-333.20	0.848829	3.39875	2.09469	1.62255	0.104685	NA		snap_masked-VaccDscaff4-processed-gene-299.8	1.12328	3.74925	2.55433	1.4678	0.142158	NA		maker-VaccDscaff16-augustus-gene-261.27	6.98873	6.0784	1.3885	4.37767	1.19953e-05	0.000111802		snap_masked-VaccDscaff42-processed-gene-2.14	7.60559	3.24472	1.4095	2.30203	0.0213336	0.0771678		maker-VaccDscaff29-snap-gene-277.41	67.4675
augustus_masked-VaccDscaff27-processed-gene-67.5	26.1496	9.07821	2.86962	3.16356	0.0015585	0.00407183		snap_masked-VaccDscaff40-processed-gene-246.26	2.62818	3.92508	1.76733	2.22091	0.0263573	0.155937		maker-VaccDscaff32-snap-gene-116.33	1.25557	3.39858	1.9155	1.77426	0.0760206	NA		snap_masked-VaccDscaff35-processed-gene-73.13	0.514223	3.74843	4.19535	0.893472	0.371604	NA		maker-VaccDscaff47-augustus-gene-121.30	64.8548	6.07307	1.22198	4.96987	6.69987e-07	8.25843e-06		snap_masked-VaccDscaff18-processed-gene-32.13	1.17256	3.24093	3.38964	0.956127	0.339008	NA		augustus_masked-VaccDscaff7-processed-gene-364.12	2.29158
augustus_masked-VaccDscaff12-processed-gene-97.0	15.3334	9.07791	1.43821	6.31197	2.75507e-10	2.32021e-09		maker-VaccDscaff20-snap-gene-278.36	1.66296	3.92414	1.6032	2.4477	0.0143771	NA		snap_masked-VaccDscaff22-processed-gene-0.10	1.71546	3.39467	3.17031	1.07077	0.284273	NA		augustus_masked-VaccDscaff25-processed-gene-135.1	0.318603	3.74809	5.55222	0.67506	0.499637	NA		maker-VaccDscaff19-snap-gene-59.43	7.49191	6.06941	1.3388	4.53347	5.80236e-06	5.82582e-05		snap_masked-VaccDscaff28-processed-gene-181.14	2.98359	3.23891	1.54755	2.09293	0.0363555	NA		maker-VaccDscaff11-augustus-gene-139.15	316.521
maker-VaccDscaff1-augustus-gene-251.24	575.489	9.07158	0.92983	9.75617	1.73583e-22	4.911e-21		maker-VaccDscaff38-augustus-gene-124.30	0.532596	3.92247	5.3563	0.73231	0.463979	NA		maker-VaccDscaff12-augustus-gene-106.22	3.18185	3.39455	2.51891	1.34763	0.177779	0.837597		maker-VaccDscaff45-augustus-gene-84.27	0.352962	3.74809	5.55222	0.67506	0.499637	NA		augustus_masked-VaccDscaff5-processed-gene-122.0	6.15599	6.06855	1.59038	3.81579	0.000135746	0.000973319		maker-VaccDscaff14-augustus-gene-268.34	0.725652	3.23829	2.5166	1.28677	0.198173	NA		maker-VaccDscaff2-snap-gene-346.27	1005.56
maker-VaccDscaff28-augustus-gene-175.21	19.3971	9.06937	1.44609	6.27164	3.57254e-10	2.96496e-09		snap_masked-VaccDscaff38-processed-gene-17.9	0.348947	3.9224	5.55158	0.706538	0.479854	NA		maker-VaccDscaff32-snap-gene-96.30	0.522607	3.3939	4.1499	0.817827	0.413456	NA		snap_masked-VaccDscaff19-processed-gene-121.8	0.352962	3.74809	5.55222	0.67506	0.499637	NA		maker-VaccDscaff9-augustus-gene-183.38	51.5392	6.06829	1.2616	4.81001	1.50923e-06	1.72016e-05		augustus_masked-VaccDscaff30-processed-gene-68.7	0.564765	3.23402	2.76723	1.16868	0.242531	NA		maker-VaccDscaff17-augustus-gene-250.40	12.2186
maker-VaccDscaff1-augustus-gene-346.31	181.638	9.06628	1.1857	7.64636	2.06756e-14	2.86402e-13		maker-VaccDscaff23-augustus-gene-224.26	1.06395	3.92175	2.58376	1.51785	0.129053	NA		maker-VaccDscaff16-snap-gene-11.39	0.267732	3.39207	5.55465	0.610672	0.541417	NA		maker-VaccDscaff43-snap-gene-135.23	0.368579	3.74809	5.55222	0.67506	0.499637	NA		maker-VaccDscaff6-snap-gene-60.54	9.22056	6.06314	1.29501	4.68192	2.84205e-06	3.05138e-05		augustus_masked-VaccDscaff5-processed-gene-376.6	0.68223	3.23325	2.82302	1.14532	0.252078	NA		maker-VaccDscaff15-snap-gene-290.35	33.6198
snap_masked-VaccDscaff36-processed-gene-99.14	50.0786	9.0618	2.55878	3.54145	0.000397936	0.00117183		maker-VaccDscaff48-augustus-gene-91.35	5.1709	3.92169	1.66547	2.3547	0.0185375	0.122109		maker-VaccDscaff3-augustus-gene-41.31	0.312082	3.39207	5.55465	0.610672	0.541417	NA		snap_masked-VaccDscaff21-processed-gene-321.13	0.873839	3.74373	4.01158	0.933232	0.3507	NA		maker-VaccDscaff5-snap-gene-135.42	5.90759	6.05455	1.29849	4.66275	3.12016e-06	3.32175e-05		maker-VaccDscaff36-snap-gene-288.73	1.7899	3.23273	2.31934	1.39382	0.163373	NA		snap_masked-VaccDscaff20-processed-gene-374.14	9.48493
maker-VaccDscaff17-snap-gene-200.26	398.864	9.06067	1.18546	7.64316	2.11956e-14	2.93223e-13		maker-VaccDscaff38-augustus-gene-279.28	29.91	3.91881	1.3328	2.94029	0.00327905	0.0336703		maker-VaccDscaff35-augustus-gene-203.22	0.364732	3.39206	5.55465	0.610671	0.541417	NA		maker-VaccDscaff34-augustus-gene-260.39	0.351867	3.74322	5.55231	0.674173	0.500201	NA		maker-VaccDscaff11-snap-gene-27.23	15339.7	6.05234	0.484742	12.4857	8.93589e-36	2.38324e-33		snap_masked-VaccDscaff27-processed-gene-37.32	0.973398	3.23066	3.04201	1.06201	0.288229	NA		maker-VaccDscaff29-snap-gene-49.35	3.09028
snap_masked-VaccDscaff27-processed-gene-310.38	25.4022	9.05918	3.828	2.36656	0.0179544	0.0375769		maker-VaccDscaff30-augustus-gene-96.36	1.80335	3.91577	1.79148	2.18578	0.0288317	NA		snap_masked-VaccDscaff10-processed-gene-44.13	0.457554	3.3908	3.27345	1.03585	0.300272	NA		maker-VaccDscaff11-snap-gene-208.35	0.482046	3.74301	4.1493	0.902083	0.367013	NA		maker-VaccDscaff25-augustus-gene-51.17	65.8161	6.04287	1.23823	4.88025	1.0595e-06	1.24745e-05		maker-VaccDscaff33-snap-gene-245.41	0.481597	3.22888	5.56659	0.580046	0.561884	NA		augustus_masked-VaccDscaff32-processed-gene-106.5	11341.6
maker-VaccDscaff39-snap-gene-34.54	26.8775	9.05598	3.75573	2.41125	0.0158981	0.0336719		snap_masked-VaccDscaff15-processed-gene-295.16	0.777242	3.90968	4.81599	0.811813	0.416899	NA		maker-VaccDscaff14-augustus-gene-277.24	12.7858	3.38965	2.54868	1.32996	0.183531	0.845952		maker-VaccDscaff15-augustus-gene-279.22	46.9713	3.74178	1.35215	2.76729	0.00565247	0.0572921		maker-VaccDscaff27-snap-gene-128.43	6.83865	6.03701	1.65777	3.64165	0.000270896	0.00178246		snap_masked-VaccDscaff11-processed-gene-357.36	2.79968	3.22659	1.37145	2.35268	0.0186388	NA		maker-VaccDscaff19-augustus-gene-54.32	438.039
maker-VaccDscaff19-augustus-gene-260.30	34.5144	9.04758	5.13025	1.76358	0.0778032	0.139606		maker-VaccDscaff40-augustus-gene-17.13	2.851	3.9095	1.87137	2.08911	0.0366978	0.194704		snap_masked-VaccDscaff1-processed-gene-267.16	0.922072	3.38683	3.35406	1.00977	0.312605	NA		augustus_masked-VaccDscaff19-processed-gene-94.2	2.98618	3.74142	1.67746	2.23041	0.0257204	0.16692		maker-VaccDscaff22-augustus-gene-86.29	93.3319	6.03652	1.22789	4.91617	8.82544e-07	1.05744e-05		maker-VaccDscaff4-snap-gene-132.49	0.675584	3.22428	4.24298	0.759911	0.447308	NA		augustus_masked-VaccDscaff12-processed-gene-324.6	45.3097
augustus_masked-VaccDscaff15-processed-gene-262.8	2607.24	9.0434	0.32689	27.6649	1.84661e-168	1.18211e-164		maker-VaccDscaff1-augustus-gene-25.34	4.20314	3.9094	1.38637	2.81988	0.00480414	0.044989		augustus_masked-VaccDscaff37-processed-gene-25.5	0.966687	3.38654	1.88055	1.80082	0.0717306	NA		maker-VaccDscaff26-augustus-gene-289.29	2.04965	3.7409	1.90494	1.96379	0.0495544	NA		maker-VaccDscaff18-augustus-gene-236.20	36.1789	6.03613	1.0977	5.49886	3.82249e-08	6.04431e-07		maker-VaccDscaff2-snap-gene-49.35	5.48151	3.2224	1.33489	2.41398	0.0157792	0.0637582		augustus_masked-VaccDscaff8-processed-gene-116.5	0.363861
augustus_masked-VaccDscaff21-processed-gene-88.6	34.1788	9.04121	1.93399	4.6749	2.941e-06	1.29885e-05		augustus_masked-VaccDscaff15-processed-gene-31.0	1.25427	3.90833	2.92626	1.33561	0.181677	NA		augustus_masked-VaccDscaff24-processed-gene-236.2	2.66088	3.38413	1.66182	2.0364	0.04171	0.454425		snap_masked-VaccDscaff43-processed-gene-15.21	18.9958	3.74023	0.5597	6.68256	2.34801e-11	3.98092e-09		maker-VaccDscaff16-snap-gene-374.41	19.2875	6.03564	1.2532	4.81619	1.46326e-06	1.67333e-05		maker-VaccDscaff3-snap-gene-204.33	0.503812	3.22021	5.56684	0.578463	0.562952	NA		maker-VaccDscaff36-augustus-gene-189.27	0.363861
snap_masked-VaccDscaff3-processed-gene-395.18	27.6669	9.03956	3.93143	2.2993	0.0214877	0.0441238		maker-VaccDscaff46-snap-gene-71.28	0.809646	3.90816	2.06449	1.89304	0.0583532	NA		maker-VaccDscaff44-augustus-gene-185.24	304.907	3.38382	1.36507	2.47887	0.0131801	0.232409		augustus_masked-VaccDscaff13-processed-gene-386.6	1.52165	3.73966	2.84625	1.31389	0.188883	NA		maker-VaccDscaff29-snap-gene-293.32	10.394	6.03275	1.25674	4.80032	1.58409e-06	1.79638e-05		maker-VaccDscaff48-snap-gene-92.30	0.598579	3.21883	3.50257	0.918992	0.3581	NA		snap_masked-VaccDscaff31-processed-gene-124.18	0.363861
snap_masked-VaccDscaff7-processed-gene-259.7	24.1858	9.03834	3.61894	2.49751	0.0125068	0.0271026		augustus_masked-VaccDscaff38-processed-gene-288.4	0.696834	3.90667	3.06842	1.27318	0.202953	NA		augustus_masked-VaccDscaff35-processed-gene-89.5	0.694484	3.38373	2.89766	1.16775	0.242909	NA		augustus_masked-VaccDscaff44-processed-gene-83.11	0.316413	3.73834	5.55241	0.673283	0.500768	NA		maker-VaccDscaff24-augustus-gene-110.27	10.9298	6.03013	1.49621	4.03028	5.57113e-05	0.00044202		augustus_masked-VaccDscaff6-processed-gene-126.9	3.53575	3.21856	1.26769	2.53892	0.0111194	NA		maker-VaccDscaff44-snap-gene-222.31	73.5383
snap_masked-VaccDscaff13-processed-gene-141.11	664.999	9.03566	1.05177	8.59093	8.62712e-18	1.65913e-16		snap_masked-VaccDscaff16-processed-gene-324.14	0.752005	3.90652	3.31879	1.17709	0.239159	NA		snap_masked-VaccDscaff28-processed-gene-311.34	0.708312	3.38351	3.15202	1.07344	0.283073	NA		snap_masked-VaccDscaff12-processed-gene-62.20	0.316413	3.73834	5.55241	0.673283	0.500768	NA		maker-VaccDscaff13-augustus-gene-83.24	2.33518	6.02935	3.12639	1.92853	0.0537891	0.137407		maker-VaccDscaff18-snap-gene-366.49	2.466	3.21597	1.46146	2.20051	0.0277706	NA		augustus_masked-VaccDscaff27-processed-gene-232.3	322.657
maker-VaccDscaff11-snap-gene-179.22	26.0369	9.03044	2.802	3.22285	0.00126921	0.00337649		maker-VaccDscaff16-snap-gene-361.37	3.77644	3.90611	1.79085	2.18115	0.0291727	0.166731		maker-VaccDscaff5-augustus-gene-270.23	55.1891	3.38266	0.919877	3.6773	0.00023572	0.0128208		augustus_masked-VaccDscaff9-processed-gene-345.3	32.2208	3.73492	3.2817	1.13811	0.255077	0.630892		augustus_masked-VaccDscaff33-processed-gene-115.0	5.41012	6.02189	1.42128	4.23693	2.26594e-05	0.000198335		snap_masked-VaccDscaff19-processed-gene-69.12	3.43048	3.21476	1.28236	2.50692	0.012179	NA		maker-VaccDscaff8-snap-gene-346.35	48.5524
maker-VaccDscaff38-augustus-gene-141.22	259.055	9.03036	1.18535	7.61834	2.56962e-14	3.52037e-13		maker-VaccDscaff38-augustus-gene-167.35	1.01691	3.90386	2.23329	1.74803	0.0804584	NA		augustus_masked-VaccDscaff13-processed-gene-369.5	0.526509	3.38094	5.55487	0.608644	0.542761	NA		maker-VaccDscaff5-snap-gene-398.37	0.871221	3.73372	4.74256	0.78728	0.431118	NA		maker-VaccDscaff29-augustus-gene-19.39	20.5846	6.01525	1.23719	4.86202	1.16191e-06	1.35937e-05		maker-VaccDscaff23-snap-gene-308.33	9.09164	3.21372	1.3326	2.41163	0.0158816	0.0640147		maker-VaccDscaff38-snap-gene-223.42	33.4611
maker-VaccDscaff9-snap-gene-94.30	21.6135	9.02528	4.8484	1.8615	0.062674	0.115375		maker-VaccDscaff20-snap-gene-376.33	6.33318	3.90301	1.43716	2.71579	0.00661188	0.0571049		maker-VaccDscaff19-augustus-gene-286.29	3.3632	3.3795	1.79403	1.88374	0.0595999	0.54279		augustus_masked-VaccDscaff3-processed-gene-330.5	11.0372	3.73185	1.6786	2.22319	0.0262033	0.168875		snap_masked-VaccDscaff26-processed-gene-59.22	10.0421	6.01435	2.01701	2.98181	0.00286548	0.0133894		maker-VaccDscaff3-snap-gene-336.26	1.86976	3.21222	1.61382	1.99044	0.046542	NA		maker-VaccDscaff22-snap-gene-47.48	216.96
maker-VaccDscaff26-augustus-gene-44.52	23.1662	9.02476	2.01477	4.4793	7.48869e-06	3.07433e-05		augustus_masked-VaccDscaff16-processed-gene-353.6	0.579769	3.90293	2.64688	1.47454	0.140337	NA		maker-VaccDscaff46-snap-gene-174.47	2.34926	3.37943	1.61358	2.09436	0.0362275	0.42008		maker-VaccDscaff38-snap-gene-47.31	11.0412	3.72947	0.61757	6.03894	1.55128e-09	1.78105e-07		snap_masked-VaccDscaff25-processed-gene-285.19	355.56	6.01403	0.62578	9.61047	7.22201e-22	6.10396e-20		snap_masked-VaccDscaff31-processed-gene-203.18	0.720365	3.21087	2.92766	1.09674	0.272757	NA		snap_masked-VaccDscaff20-processed-gene-29.23	114.279
maker-VaccDscaff21-snap-gene-95.47	69.5023	9.02246	1.7507	5.15361	2.55512e-07	1.35269e-06		maker-VaccDscaff13-snap-gene-372.27	7.48746	3.90213	1.92656	2.02544	0.0428224	0.215818		maker-VaccDscaff34-snap-gene-272.45	5.12536	3.37903	2.4923	1.35579	0.175167	0.834039		maker-VaccDscaff38-augustus-gene-255.37	1.01878	3.72453	3.998	0.931598	0.351544	NA		maker-VaccDscaff2-augustus-gene-377.57	375.954	6.01376	0.988756	6.08216	NA	NA		augustus_masked-VaccDscaff14-processed-gene-23.15	10.6559	3.21081	1.39817	2.29644	0.0216509	0.0778157		augustus_masked-VaccDscaff4-processed-gene-381.10	120.528
maker-VaccDscaff17-augustus-gene-186.22	53.18	9.02224	1.60032	5.63777	1.72262e-08	1.10628e-07		maker-VaccDscaff14-snap-gene-348.60	11.2212	3.90201	1.05486	3.69907	0.000216389	0.00383764		maker-VaccDscaff16-snap-gene-106.22	0.668247	3.37887	2.20958	1.52919	0.126216	NA		snap_masked-VaccDscaff42-processed-gene-4.16	135.661	3.72207	0.812264	4.58234	4.59806e-06	0.000183078		maker-VaccDscaff15-snap-gene-36.20	14.2173	6.01311	1.24122	4.84451	1.26924e-06	1.47559e-05		snap_masked-VaccDscaff14-processed-gene-305.16	4.32829	3.21034	1.0876	2.95175	0.00315974	0.023946		augustus_masked-VaccDscaff23-processed-gene-201.0	60.7368
maker-VaccDscaff21-augustus-gene-356.23	20.6757	9.01715	4.73774	1.90326	0.0570065	0.105959		maker-VaccDscaff6-snap-gene-55.30	0.928094	3.90028	2.53578	1.5381	0.124024	NA		maker-VaccDscaff17-augustus-gene-163.18	1.26383	3.37878	2.20566	1.53187	0.125555	NA		maker-VaccDscaff14-augustus-gene-197.22	2.2077	3.72116	1.85388	2.00723	0.0447253	NA		maker-VaccDscaff41-augustus-gene-59.18	6.17917	6.01274	1.42319	4.22484	2.39115e-05	0.000207855		maker-VaccDscaff24-snap-gene-93.53	1.22867	3.20917	2.07594	1.54589	0.122132	NA		maker-VaccDscaff26-snap-gene-93.46	0.439387
augustus_masked-VaccDscaff2-processed-gene-446.4	22.2933	9.01562	1.44966	6.21913	4.99907e-10	4.05393e-09		maker-VaccDscaff28-augustus-gene-24.25	152.658	3.89802	0.730692	5.3347	9.57e-08	4.53e-06		maker-VaccDscaff23-augustus-gene-14.31	1.90743	3.37772	2.41184	1.40047	0.161372	NA		maker-VaccDscaff25-snap-gene-343.40	517.04	3.71724	0.886424	4.19352	2.74654e-05	0.000839507		maker-VaccDscaff35-augustus-gene-131.33	626.113	6.01026	0.507245	11.8488	2.18224e-32	4.41414e-30		maker-VaccDscaff24-snap-gene-96.27	3.8807	3.20603	1.46004	2.19585	0.028103	0.0922848		maker-VaccDscaff22-augustus-gene-58.24	999.259
maker-VaccDscaff6-augustus-gene-81.25	74.801	9.01537	2.19198	4.11288	3.90757e-05	0.000140362		maker-VaccDscaff33-augustus-gene-131.36	10.7388	3.898	1.17658	3.313	0.000923016	0.0124641		maker-VaccDscaff29-augustus-gene-196.26	2.172	3.37738	2.14895	1.57164	0.116034	0.723285		augustus_masked-VaccDscaff19-processed-gene-330.2	0.844486	3.71532	3.84487	0.966304	0.333892	NA		maker-VaccDscaff18-snap-gene-117.37	7.18518	6.00383	1.45556	4.12475	3.7114e-05	0.000307978		maker-VaccDscaff3-snap-gene-22.52	2.45106	3.20561	1.46648	2.18593	0.0288209	NA		maker-VaccDscaff5-snap-gene-157.32	117.827
snap_masked-VaccDscaff19-processed-gene-319.19	20.5025	9.01034	2.2502	4.00425	6.22149e-05	0.000214609		maker-VaccDscaff10-snap-gene-91.34	3.0024	3.89756	1.602	2.43294	0.0149768	0.104476		augustus_masked-VaccDscaff25-processed-gene-292.5	34.0665	3.37581	1.10144	3.06491	0.00217737	0.0682926		augustus_masked-VaccDscaff24-processed-gene-56.3	3.77746	3.70524	2.44222	1.51716	0.129226	0.447678		maker-VaccDscaff19-augustus-gene-362.30	2.57146	6.00167	1.91129	3.14011	0.00168882	0.00858779		snap_masked-VaccDscaff15-processed-gene-143.16	5.43906	3.20355	1.25887	2.54478	0.0109345	0.0505879		maker-VaccDscaff25-snap-gene-3.34	30.9955
maker-VaccDscaff22-augustus-gene-207.25	20.4207	9.00795	3.46412	2.60036	0.0093126	0.020766		maker-VaccDscaff2-snap-gene-401.27	26.3978	3.8957	0.722884	5.38911	7.08e-08	3.47e-06		maker-VaccDscaff45-augustus-gene-65.30	2.54856	3.375	1.28451	2.62747	0.00860237	0.174492		maker-VaccDscaff19-augustus-gene-197.14	0.768829	3.70508	3.68568	1.00526	0.314769	NA		maker-VaccDscaff12-snap-gene-335.42	28.0212	5.99461	1.07389	5.58216	2.37557e-08	3.89935e-07		maker-VaccDscaff5-augustus-gene-19.34	4.19793	3.20305	2.72877	1.17381	0.240472	0.392686		maker-VaccDscaff26-augustus-gene-57.45	246.522
snap_masked-VaccDscaff10-processed-gene-119.23	22.1757	9.00155	3.20386	2.8096	0.00496035	0.0117254		maker-VaccDscaff16-augustus-gene-322.38	346.729	3.89403	0.597126	6.52129	6.97e-11	6.33e-09		maker-VaccDscaff45-snap-gene-177.24	14.938	3.36899	2.05121	1.64244	0.100498	0.683218		maker-VaccDscaff30-augustus-gene-103.13	161.468	3.70439	1.79725	2.06114	0.0392899	0.22026		maker-VaccDscaff37-snap-gene-197.33	11.2209	5.99422	1.24091	4.83049	1.36197e-06	1.56946e-05		maker-VaccDscaff18-augustus-gene-32.38	2.18574	3.20263	1.49547	2.14156	0.0322292	NA		augustus_masked-VaccDscaff5-processed-gene-59.4	200.94
augustus_masked-VaccDscaff39-processed-gene-23.1	20.0719	8.99839	1.99977	4.49972	6.80437e-06	2.81494e-05		maker-VaccDscaff46-snap-gene-116.29	1.11331	3.8849	2.27503	1.70762	0.087706	NA		maker-VaccDscaff36-augustus-gene-194.40	3.61846	3.36617	1.68163	2.00173	0.0453142	0.475528		maker-VaccDscaff4-augustus-gene-348.22	0.781237	3.7006	2.86991	1.28945	0.197243	NA		snap_masked-VaccDscaff15-processed-gene-289.11	57.1591	5.98536	1.34034	4.46557	7.98574e-06	7.75736e-05		augustus_masked-VaccDscaff43-processed-gene-190.7	8.52141	3.20149	1.00016	3.20099	0.00136958	0.0149903		maker-VaccDscaff10-augustus-gene-332.44	313.273
snap_masked-VaccDscaff7-processed-gene-315.23	52.1923	8.99802	1.49368	6.02408	1.70077e-09	1.27818e-08		maker-VaccDscaff20-snap-gene-32.43	0.62697	3.88315	2.63931	1.47128	0.141217	NA		maker-VaccDscaff28-augustus-gene-159.23	1.19722	3.36438	1.93095	1.74235	0.081448	NA		maker-VaccDscaff22-augustus-gene-286.26	2.85078	3.69968	1.44833	2.55444	0.0106359	0.0903835		maker-VaccDscaff29-augustus-gene-121.29	109.939	5.985	0.640589	9.34297	9.36712e-21	7.17581e-19		maker-VaccDscaff32-snap-gene-31.34	3.99811	3.19945	1.59265	2.00888	0.0445495	0.124843		snap_masked-VaccDscaff4-processed-gene-37.17	99.5207
maker-VaccDscaff3-augustus-gene-331.22	7409.86	8.99731	0.513089	17.5356	7.6663e-69	2.08539e-66		maker-VaccDscaff18-snap-gene-6.38	1.75351	3.88225	2.95242	1.31494	0.188531	NA		augustus_masked-VaccDscaff6-processed-gene-143.6	3612.88	3.36018	0.552686	6.07973	1.20388e-09	4.39938e-07		augustus_masked-VaccDscaff45-processed-gene-39.1	1.66062	3.69772	1.80687	2.04648	0.0407094	NA		maker-VaccDscaff18-augustus-gene-81.16	26.9022	5.9843	1.08714	5.50461	3.69991e-08	5.86206e-07		maker-VaccDscaff27-augustus-gene-47.29	4.03815	3.19907	1.41618	2.25894	0.0238868	0.0829489		maker-VaccDscaff35-snap-gene-51.38	7.74213
maker-VaccDscaff28-augustus-gene-303.38	19.6881	8.99524	2.18606	4.11482	3.87482e-05	0.000139274		augustus_masked-VaccDscaff47-processed-gene-46.9	1.91211	3.88035	1.97106	1.96866	0.0489916	NA		maker-VaccDscaff8-augustus-gene-344.29	33.894	3.3581	0.965792	3.47704	0.000506974	0.0233865		maker-VaccDscaff26-augustus-gene-257.26	2.79381	3.69769	1.4508	2.54872	0.0108119	0.0915259		augustus_masked-VaccDscaff15-processed-gene-243.2	83.3251	5.98244	1.0786	5.54651	2.91431e-08	4.70537e-07		augustus_masked-VaccDscaff14-processed-gene-193.3	1.94634	3.19869	1.59954	1.99976	0.0455266	NA		augustus_masked-VaccDscaff37-processed-gene-289.4	22.3182
augustus_masked-VaccDscaff3-processed-gene-112.7	202.07	8.99495	1.2815	7.01907	2.23343e-12	2.45462e-11		maker-VaccDscaff29-snap-gene-313.30	0.427876	3.87975	5.4152	0.716456	0.47371	NA		augustus_masked-VaccDscaff42-processed-gene-163.0	1.07026	3.35752	3.0737	1.09234	0.274685	NA		snap_masked-VaccDscaff12-processed-gene-23.12	51.4923	3.69758	0.769251	4.80673	1.53422e-06	7.1106e-05		augustus_masked-VaccDscaff34-processed-gene-250.11	8.96022	5.97974	1.29728	4.60946	4.03724e-06	4.19101e-05		augustus_masked-VaccDscaff35-processed-gene-39.4	2.90082	3.19793	1.56164	2.0478	0.0405792	NA		maker-VaccDscaff11-augustus-gene-124.25	1.47597
maker-VaccDscaff7-augustus-gene-331.32	49.1245	8.99229	1.95265	4.60517	NA	NA		maker-VaccDscaff5-snap-gene-410.31	0.392036	3.87968	5.55238	0.698741	0.484714	NA		maker-VaccDscaff9-augustus-gene-152.13	89.106	3.35698	1.7031	1.9711	0.0487125	0.492765		augustus_masked-VaccDscaff13-processed-gene-122.1	2.46725	3.69472	1.5697	2.35377	0.0185839	NA		snap_masked-VaccDscaff38-processed-gene-31.20	146.761	5.97788	0.598346	9.99068	1.67435e-23	1.63374e-21		maker-VaccDscaff18-augustus-gene-167.32	3.37258	3.19747	1.65133	1.9363	0.0528312	NA		maker-VaccDscaff22-snap-gene-96.30	1.51221
augustus_masked-VaccDscaff34-processed-gene-285.5	22.4586	8.9911	1.75341	5.12779	2.93161e-07	1.53776e-06		maker-VaccDscaff5-snap-gene-380.43	120.347	3.87906	0.740312	5.23976	1.61e-07	7.26e-06		maker-VaccDscaff2-snap-gene-387.32	23.8823	3.35686	1.70159	1.97277	0.0485212	0.491894		maker-VaccDscaff29-augustus-gene-282.21	1.04033	3.69244	5.51489	0.669541	0.503151	NA		snap_masked-VaccDscaff9-processed-gene-310.14	366.838	5.97739	0.608988	9.81529	9.67559e-23	8.94402e-21		maker-VaccDscaff7-snap-gene-152.8	0.700507	3.19717	3.21617	0.994094	0.320177	NA		maker-VaccDscaff30-snap-gene-341.53	49.6989
maker-VaccDscaff12-augustus-gene-365.48	27.3364	8.99075	3.19532	2.81373	0.00489707	0.0115869		snap_masked-VaccDscaff22-processed-gene-41.16	0.564653	3.87732	3.20953	1.20806	0.227023	NA		snap_masked-VaccDscaff19-processed-gene-5.16	0.415474	3.35558	4.17806	0.803144	0.421891	NA		augustus_masked-VaccDscaff7-processed-gene-279.0	1.64749	3.69147	1.48155	2.49163	0.0127157	NA		maker-VaccDscaff23-augustus-gene-339.26	134.899	5.97664	0.867352	6.89067	5.55297e-12	1.61891e-10		snap_masked-VaccDscaff1-processed-gene-294.24	0.743885	3.19696	2.4158	1.32336	0.185717	NA		augustus_masked-VaccDscaff44-processed-gene-169.8	19.0114
maker-VaccDscaff18-snap-gene-145.24	49.8331	8.98387	1.30801	6.86832	6.49604e-12	6.75148e-11		maker-VaccDscaff39-augustus-gene-60.19	1647.68	3.87658	0.585186	6.62453	3.48e-11	3.35e-09		snap_masked-VaccDscaff26-processed-gene-235.8	0.476893	3.35555	4.15527	0.807541	0.419355	NA		maker-VaccDscaff11-augustus-gene-290.19	1.36308	3.69095	2.07366	1.77992	0.0750887	NA		maker-VaccDscaff28-snap-gene-30.25	11.4601	5.97508	1.25192	4.77274	1.81739e-06	2.03785e-05		maker-VaccDscaff30-augustus-gene-261.33	5.54585	3.19255	1.40457	2.27297	0.0230277	0.0810069		maker-VaccDscaff36-augustus-gene-45.33	116.066
maker-VaccDscaff29-augustus-gene-268.31	20.8618	8.9837	1.79731	4.99841	5.78048e-07	2.89063e-06		maker-VaccDscaff31-snap-gene-324.49	4.89264	3.87651	3.44736	1.12449	0.260806	0.620909		snap_masked-VaccDscaff36-processed-gene-235.13	0.612219	3.35491	3.77852	0.88789	0.3746	NA		maker-VaccDscaff29-augustus-gene-342.24	32.1702	3.69089	1.40461	2.62769	0.00859676	0.0776448		maker-VaccDscaff18-snap-gene-100.33	6.41548	5.97118	1.36474	4.37532	1.21252e-05	0.000112939		augustus_masked-VaccDscaff40-processed-gene-17.4	13.3911	3.19232	1.50277	2.12428	0.0336464	0.103538		maker-VaccDscaff21-snap-gene-10.22	129.672
maker-VaccDscaff38-snap-gene-48.33	78.6252	8.98274	1.58299	5.67453	1.39073e-08	9.06292e-08		maker-VaccDscaff2-augustus-gene-416.36	7.81834	3.87509	1.45141	2.66988	0.00758779	0.0633847		maker-VaccDscaff2-snap-gene-395.53	24.6426	3.35258	1.90725	1.75781	0.0787798	0.618696		maker-VaccDscaff32-snap-gene-314.29	3.52901	3.68545	2.00793	1.83545	0.0664393	0.305729		maker-VaccDscaff38-augustus-gene-6.30	9.68233	5.96896	1.6004	3.72967	0.000191728	0.00131552		maker-VaccDscaff2-snap-gene-66.23	14.4399	3.19161	1.45479	2.19386	0.0282456	0.09264		maker-VaccDscaff3-snap-gene-259.29	1.75327
maker-VaccDscaff3-snap-gene-49.45	49.0713	8.98193	1.66103	5.40744	6.39318e-08	3.74759e-07		snap_masked-VaccDscaff40-processed-gene-90.12	1.02319	3.8747	2.66322	1.45489	0.145699	NA		maker-VaccDscaff16-augustus-gene-336.17	1.75567	3.35254	2.99196	1.12052	0.262494	NA		augustus_masked-VaccDscaff34-processed-gene-220.8	0.634314	3.68302	5.53965	0.664848	0.506148	NA		maker-VaccDscaff6-augustus-gene-97.27	8.62748	5.96616	1.70237	3.50463	0.00045725	0.00279988		maker-VaccDscaff29-augustus-gene-152.35	4.32247	3.19054	1.48863	2.14328	0.032091	0.100469		maker-VaccDscaff38-snap-gene-223.45	56.5033
maker-VaccDscaff27-augustus-gene-32.20	7353.58	8.98021	0.554163	16.205	4.64895e-59	8.56825e-57		maker-VaccDscaff31-augustus-gene-62.26	5.53783	3.87366	1.6499	2.34782	0.0188839	0.123639		snap_masked-VaccDscaff24-processed-gene-297.11	0.909578	3.35219	2.25856	1.48422	0.137751	NA		maker-VaccDscaff18-snap-gene-131.21	0.794108	3.67844	5.53969	0.664015	0.50668	NA		maker-VaccDscaff42-augustus-gene-54.33	5.5168	5.96574	1.51614	3.93482	8.32604e-05	0.000630649		snap_masked-VaccDscaff39-processed-gene-61.12	17.1637	3.18798	1.32479	2.40639	0.0161109	0.0646001		snap_masked-VaccDscaff3-processed-gene-28.25	24.5105
snap_masked-VaccDscaff33-processed-gene-34.15	206	8.97745	0.855768	10.4905	9.54979e-26	3.41781e-24		augustus_masked-VaccDscaff8-processed-gene-385.2	4.37229	3.87317	1.39621	2.77407	0.00553598	0.0500981		maker-VaccDscaff40-snap-gene-182.37	1.01747	3.35205	4.6929	0.714281	0.475053	NA		snap_masked-VaccDscaff3-processed-gene-68.24	3.54592	3.67654	3.02247	1.2164	0.223832	0.593146		maker-VaccDscaff19-augustus-gene-365.31	85.7758	5.96376	1.27333	4.68358	2.81911e-06	3.02992e-05		maker-VaccDscaff37-augustus-gene-241.25	1.4699	3.18686	2.13011	1.4961	0.134627	NA		maker-VaccDscaff15-augustus-gene-233.18	112.523
maker-VaccDscaff5-snap-gene-112.33	19.8935	8.97653	1.9483	4.60737	4.0779e-06	1.75404e-05		maker-VaccDscaff23-snap-gene-111.21	0.886735	3.87051	2.94057	1.31624	0.188092	NA		augustus_masked-VaccDscaff34-processed-gene-217.2	0.440816	3.35142	4.22023	0.794132	0.427119	NA		snap_masked-VaccDscaff10-processed-gene-296.27	1.26204	3.67505	4.54532	0.808535	0.418783	NA		maker-VaccDscaff11-snap-gene-342.44	217.39	5.96194	0.506379	11.7737	5.33529e-32	1.03556e-29		augustus_masked-VaccDscaff27-processed-gene-127.5	0.57981	3.18438	4.23179	0.75249	0.451757	NA		maker-VaccDscaff29-snap-gene-140.32	1.6576
maker-VaccDscaff20-augustus-gene-11.27	17.225	8.9763	1.48497	6.04476	1.49633e-09	1.13261e-08		maker-VaccDscaff46-augustus-gene-65.17	1.23627	3.86014	2.468	1.56408	0.117799	NA		maker-VaccDscaff29-augustus-gene-254.23	0.454479	3.34923	3.3103	1.01176	0.311653	NA		maker-VaccDscaff10-augustus-gene-176.31	3.97551	3.66164	1.21717	3.00832	0.00262699	0.0320126		maker-VaccDscaff37-augustus-gene-94.37	2.06836	5.95961	5.52917	1.07785	0.2811	0.449384		augustus_masked-VaccDscaff6-processed-gene-8.3	0.998461	3.1804	2.36273	1.34607	0.17828	NA		maker-VaccDscaff36-snap-gene-32.41	0.410309
maker-VaccDscaff8-augustus-gene-132.27	15.9272	8.96866	4.24981	2.11036	0.034827	0.0681636		maker-VaccDscaff21-augustus-gene-92.38	145.365	3.85926	0.422579	9.13265	6.68e-20	2.32e-17		maker-VaccDscaff1-augustus-gene-138.28	0.975634	3.34732	2.66663	1.25526	0.209383	NA		maker-VaccDscaff25-augustus-gene-287.31	16.1959	3.65836	0.74136	4.93466	8.02894e-07	4.06595e-05		snap_masked-VaccDscaff45-processed-gene-42.18	14.1578	5.9577	1.23313	4.83137	1.35594e-06	1.56377e-05		maker-VaccDscaff31-snap-gene-271.26	3.4273	3.17943	1.1001	2.89013	0.00385087	NA		maker-VaccDscaff42-augustus-gene-83.20	393.171
augustus_masked-VaccDscaff21-processed-gene-160.2	19.823	8.96414	3.58114	2.50315	0.0123093	0.0267192		maker-VaccDscaff20-augustus-gene-101.24	14.564	3.85647	1.83115	2.10604	0.035201	0.189345		maker-VaccDscaff40-snap-gene-233.57	0.587633	3.34565	2.64617	1.26434	0.206109	NA		maker-VaccDscaff20-snap-gene-38.40	3.04215	3.6525	1.18298	3.08755	0.00201812	0.0261907		maker-VaccDscaff9-augustus-gene-383.28	52.5641	5.95148	0.576308	10.3269	5.32509e-25	5.99156e-23		augustus_masked-VaccDscaff29-processed-gene-110.0	2.00275	3.17916	1.77145	1.79466	0.0727074	NA		maker-VaccDscaff36-snap-gene-215.29	98.7998
maker-VaccDscaff12-augustus-gene-100.19	368.242	8.95558	0.688836	13.001	1.20691e-38	8.92842e-37		maker-VaccDscaff2-snap-gene-320.29	0.874962	3.85606	3.34255	1.15363	0.248652	NA		maker-VaccDscaff3-snap-gene-225.37	0.489881	3.3449	3.39012	0.98666	0.32381	NA		maker-VaccDscaff31-augustus-gene-205.36	4.67879	3.65128	1.28653	2.83808	0.00453864	0.0484919		maker-VaccDscaff37-augustus-gene-281.28	6.41723	5.94432	1.46487	4.05793	4.95104e-05	0.000397419		maker-VaccDscaff45-augustus-gene-9.18	0.678429	3.17882	3.35212	0.948302	0.342976	NA		maker-VaccDscaff39-augustus-gene-156.10	850.17
snap_masked-VaccDscaff21-processed-gene-376.18	22.5656	8.95295	3.69802	2.42102	0.0154772	0.0328762		maker-VaccDscaff22-snap-gene-140.47	50.5703	3.85508	0.809625	4.76156	1.92e-06	6.59e-05		maker-VaccDscaff7-augustus-gene-184.29	0.621816	3.34318	2.3906	1.39847	0.161972	NA		maker-VaccDscaff14-snap-gene-360.48	1.61427	3.65069	2.45234	1.48866	0.136577	NA		maker-VaccDscaff15-augustus-gene-192.31	5.26727	5.94202	2.10483	2.82304	0.00475709	0.020377		snap_masked-VaccDscaff16-processed-gene-203.12	5.99149	3.17768	1.13139	2.80864	0.00497514	0.0314921		maker-VaccDscaff34-augustus-gene-96.21	170.82
maker-VaccDscaff48-augustus-gene-38.38	45.4472	8.9524	3.40682	2.62779	0.00859411	0.0193163		snap_masked-VaccDscaff37-processed-gene-63.18	0.332267	3.85314	5.5529	0.693898	0.487746	NA		snap_masked-VaccDscaff21-processed-gene-283.9	1.56005	3.34271	2.35131	1.42164	0.155131	NA		maker-VaccDscaff6-snap-gene-52.29	340.655	3.63941	0.531363	6.84919	7.42685e-12	1.42119e-09		augustus_masked-VaccDscaff2-processed-gene-374.3	2.19285	5.94084	4.42541	1.34244	0.179455	0.329842		augustus_masked-VaccDscaff4-processed-gene-302.2	4.68738	3.17669	1.08266	2.93417	0.00334445	0.0247623		maker-VaccDscaff12-snap-gene-246.38	6.24427
augustus_masked-VaccDscaff11-processed-gene-239.8	24.9024	8.95108	1.86628	4.79622	1.61684e-06	7.47167e-06		maker-VaccDscaff7-augustus-gene-300.25	19.0892	3.84947	0.987196	3.8994	9.64e-05	0.00196065		augustus_masked-VaccDscaff24-processed-gene-178.7	0.534163	3.34066	4.21079	0.793356	0.427571	NA		maker-VaccDscaff46-snap-gene-122.25	26.7867	3.63245	0.872491	4.1633	3.13675e-05	0.000934642		maker-VaccDscaff35-augustus-gene-221.31	42.293	5.936	1.26301	4.69989	2.60302e-06	2.81955e-05		maker-VaccDscaff16-augustus-gene-13.35	4.88315	3.17435	1.69708	1.87047	0.0614182	0.155029		maker-VaccDscaff26-snap-gene-325.22	214.539
augustus_masked-VaccDscaff19-processed-gene-310.5	3331.23	8.94458	0.366298	24.4189	1.0782e-131	2.2028e-128		maker-VaccDscaff5-snap-gene-56.31	0.382844	3.84845	5.55299	0.693042	0.488283	NA		maker-VaccDscaff11-augustus-gene-223.26	1.82801	3.33697	1.75274	1.90385	0.0569293	NA		maker-VaccDscaff29-snap-gene-112.26	27.7443	3.62783	0.817205	4.43932	9.02456e-06	0.00032589		maker-VaccDscaff16-augustus-gene-363.35	40.7182	5.93014	1.21666	4.87411	1.09297e-06	1.28477e-05		maker-VaccDscaff4-augustus-gene-271.18	2.48786	3.17345	1.99021	1.59453	0.110817	NA		maker-VaccDscaff13-augustus-gene-14.24	35.2158
maker-VaccDscaff41-augustus-gene-254.36	21.6483	8.94397	3.77794	2.36742	0.0179126	0.0375034		augustus_masked-VaccDscaff41-processed-gene-67.7	0.861264	3.84702	3.3679	1.14226	0.253345	NA		maker-VaccDscaff13-augustus-gene-390.33	3.04466	3.33535	1.71619	1.94346	0.0519604	0.508465		augustus_masked-VaccDscaff1-processed-gene-71.2	16.3151	3.60788	0.615644	5.86033	4.61946e-09	4.64085e-07		snap_masked-VaccDscaff48-processed-gene-2.4	3.45519	5.92762	2.52598	2.34667	0.0189422	0.0618971		maker-VaccDscaff41-augustus-gene-91.34	54.1996	3.1696	0.95896	3.30525	0.000948909	0.0123307		augustus_masked-VaccDscaff15-processed-gene-90.0	422.598
maker-VaccDscaff4-snap-gene-413.32	22.316	8.93943	2.00392	4.46097	8.15882e-06	3.32824e-05		augustus_masked-VaccDscaff5-processed-gene-369.9	3.56001	3.84238	1.34632	2.85399	0.00431734	0.0416639		maker-VaccDscaff5-augustus-gene-254.15	2.48844	3.33279	1.98235	1.68123	0.0927183	0.661633		augustus_masked-VaccDscaff30-processed-gene-337.2	87.2576	3.60463	0.308668	11.678	1.65102e-31	3.41787e-28		maker-VaccDscaff27-augustus-gene-8.35	13.7427	5.92393	1.22785	4.82465	1.40246e-06	1.61225e-05		maker-VaccDscaff21-augustus-gene-238.19	15.074	3.1691	1.49012	2.12675	0.0334412	0.103159		maker-VaccDscaff11-augustus-gene-296.20	181.001
maker-VaccDscaff11-augustus-gene-340.43	20.8462	8.93801	2.20162	4.05974	4.91275e-05	0.000172981		maker-VaccDscaff43-augustus-gene-151.32	0.730135	3.84211	5.53931	0.693608	0.487928	NA		maker-VaccDscaff2-augustus-gene-234.27	1.41519	3.32988	2.04675	1.62691	0.103757	NA		maker-VaccDscaff45-snap-gene-230.35	12.1271	3.60274	0.809933	4.4482	8.65943e-06	0.000314664		maker-VaccDscaff34-snap-gene-258.22	13.2511	5.92308	1.33388	4.44049	8.97523e-06	8.63584e-05		snap_masked-VaccDscaff36-processed-gene-266.19	1.41504	3.16858	2.63865	1.20084	0.229815	NA		maker-VaccDscaff6-snap-gene-128.42	70.4755
maker-VaccDscaff12-augustus-gene-119.23	244.218	8.93681	1.19578	7.47363	7.80136e-14	1.01327e-12		augustus_masked-VaccDscaff24-processed-gene-322.6	2.89198	3.8408	1.69076	2.27164	0.0231085	0.142349		maker-VaccDscaff37-augustus-gene-159.28	1.7449	3.32458	1.53604	2.16438	0.0304353	NA		snap_masked-VaccDscaff41-processed-gene-246.13	1.80281	3.60004	1.82331	1.97445	0.0483303	NA		maker-VaccDscaff10-snap-gene-319.42	5.92612	5.92027	1.35702	4.36271	1.28462e-05	0.000118993		augustus_masked-VaccDscaff19-processed-gene-364.5	0.562149	3.1649	2.90178	1.09068	0.275414	NA		augustus_masked-VaccDscaff24-processed-gene-87.7	203.364
maker-VaccDscaff17-augustus-gene-172.36	93.337	8.93616	1.53023	5.83974	5.22838e-09	3.6417e-08		maker-VaccDscaff39-augustus-gene-267.22	3.89438	3.84063	1.36585	2.81191	0.00492486	0.0458805		augustus_masked-VaccDscaff21-processed-gene-323.9	4.27723	3.32249	1.42664	2.32889	0.019865	0.299381		augustus_masked-VaccDscaff31-processed-gene-137.7	1.43671	3.59961	5.4806	0.656792	0.511315	NA		maker-VaccDscaff4-augustus-gene-427.25	112.158	5.91834	0.636007	9.30546	1.33416e-20	1.00076e-18		augustus_masked-VaccDscaff3-processed-gene-175.0	6.10633	3.16459	1.14978	2.75235	0.00591698	0.0347928		maker-VaccDscaff9-snap-gene-379.37	283.586
maker-VaccDscaff10-snap-gene-24.30	160.418	8.93611	0.903808	9.88718	4.73175e-23	1.40798e-21		maker-VaccDscaff29-augustus-gene-33.32	1.36626	3.83954	1.61971	2.37051	0.0177637	NA		maker-VaccDscaff14-augustus-gene-305.26	0.307132	3.32076	5.55614	0.597673	0.550058	NA		maker-VaccDscaff27-augustus-gene-26.27	2.74039	3.59683	1.47657	2.43594	0.0148531	0.114524		maker-VaccDscaff6-snap-gene-336.44	14.0811	5.91609	1.25321	4.72076	2.34968e-06	2.57143e-05		maker-VaccDscaff44-augustus-gene-42.26	16.9682	3.16352	1.17365	2.69546	0.00702924	0.0385901		maker-VaccDscaff2-augustus-gene-253.15	554.14
augustus_masked-VaccDscaff12-processed-gene-383.5	52.4213	8.93202	1.33582	6.68653	2.28525e-11	2.22327e-10		maker-VaccDscaff18-augustus-gene-297.33	2.87231	3.83844	1.30965	2.93089	0.00337992	0.0344626		snap_masked-VaccDscaff13-processed-gene-115.8	0.735994	3.32061	4.24089	0.782997	0.433629	NA		maker-VaccDscaff27-snap-gene-75.30	78.3277	3.59333	0.928259	3.87104	0.000108372	0.00260318		maker-VaccDscaff42-snap-gene-60.36	11.986	5.91592	1.84578	3.2051	0.00135014	0.00709038		maker-VaccDscaff36-augustus-gene-127.25	5.18186	3.16225	1.46647	2.15636	0.0310555	0.0984771		augustus_masked-VaccDscaff36-processed-gene-120.0	6.88946
maker-VaccDscaff38-snap-gene-93.29	93.7046	8.93149	1.0771	8.29215	1.11218e-16	1.93049e-15		augustus_masked-VaccDscaff41-processed-gene-35.2	1.88951	3.83457	1.81412	2.11374	0.0345379	NA		maker-VaccDscaff13-augustus-gene-153.25	6.14519	3.32042	0.970734	3.42053	0.000624991	0.0276315		augustus_masked-VaccDscaff24-processed-gene-102.8	1.02832	3.59293	2.24671	1.5992	0.109776	NA		maker-VaccDscaff25-snap-gene-87.37	387.121	5.91569	0.405058	14.6046	2.62685e-48	1.64486e-45		maker-VaccDscaff38-augustus-gene-254.33	3.70809	3.1611	1.56493	2.01997	0.0433867	0.122635		maker-VaccDscaff15-augustus-gene-30.29	211.39
maker-VaccDscaff1-snap-gene-436.41	24.962	8.92298	4.90119	1.82058	0.0686715	0.125052		augustus_masked-VaccDscaff15-processed-gene-28.3	0.872518	3.83084	2.2906	1.67242	0.0944419	NA		augustus_masked-VaccDscaff32-processed-gene-292.5	0.636568	3.32039	3.50539	0.947225	0.343524	NA		maker-VaccDscaff3-snap-gene-189.49	24.3279	3.59019	1.13549	3.16181	0.00156794	0.021552		augustus_masked-VaccDscaff28-processed-gene-312.3	7.75015	5.90901	1.25448	4.71034	2.47308e-06	2.68972e-05		maker-VaccDscaff13-snap-gene-356.27	1.37968	3.15864	2.2939	1.37698	0.168519	NA		maker-VaccDscaff21-snap-gene-337.31	108.515
augustus_masked-VaccDscaff9-processed-gene-298.1	35.1229	8.92148	1.31686	6.77481	1.24569e-11	1.25147e-10		maker-VaccDscaff4-snap-gene-41.39	2.0093	3.82983	1.40411	2.72758	0.00637999	NA		snap_masked-VaccDscaff15-processed-gene-181.17	0.659181	3.32039	3.50174	0.94821	0.343023	NA		snap_masked-VaccDscaff39-processed-gene-271.15	0.641873	3.58895	4.91738	0.729851	0.465481	NA		snap_masked-VaccDscaff40-processed-gene-44.35	3.45759	5.90778	1.66502	3.54818	0.000387909	0.00243237		snap_masked-VaccDscaff34-processed-gene-16.13	1.56627	3.15774	2.25698	1.3991	0.161782	NA		maker-VaccDscaff38-snap-gene-151.16	46.6977
snap_masked-VaccDscaff13-processed-gene-299.6	23.429	8.92037	4.89453	1.82252	0.0683761	0.124595		augustus_masked-VaccDscaff13-processed-gene-325.6	9.41614	3.82917	0.711067	5.3851	7.24e-08	3.54e-06		maker-VaccDscaff31-augustus-gene-165.20	2657.16	3.31984	1.50972	2.19898	0.0278794	0.365489		maker-VaccDscaff6-augustus-gene-169.35	4.0965	3.5844	1.3981	2.56377	0.0103542	0.0887622		maker-VaccDscaff32-augustus-gene-15.27	6.52315	5.90058	1.44831	4.0741	4.61922e-05	0.000373742		maker-VaccDscaff2-snap-gene-320.29	0.874962	3.15763	3.36825	0.93747	0.348517	NA		snap_masked-VaccDscaff35-processed-gene-280.13	126.759
snap_masked-VaccDscaff21-processed-gene-58.38	39.7011	8.91631	1.73078	5.15161	2.58257e-07	1.36609e-06		augustus_masked-VaccDscaff5-processed-gene-8.0	33.3339	3.82768	0.71452	5.357	8.46e-08	4.08e-06		maker-VaccDscaff4-snap-gene-148.46	3.265	3.31959	1.82959	1.81439	0.0696181	0.582442		maker-VaccDscaff39-snap-gene-56.29	16.7336	3.58329	1.47126	2.43553	0.0148699	0.114577		maker-VaccDscaff30-augustus-gene-166.19	4.28014	5.88983	2.26039	2.60568	0.00916928	0.0348231		maker-VaccDscaff30-augustus-gene-31.32	7.7693	3.15638	1.21701	2.59355	0.00949901	0.0463053		augustus_masked-VaccDscaff29-processed-gene-228.0	3.5275
maker-VaccDscaff22-augustus-gene-280.25	46.854	8.91563	2.64543	3.3702	0.000751136	0.00209463		snap_masked-VaccDscaff21-processed-gene-31.14	4.6882	3.82751	1.55758	2.45735	0.0139966	0.0994674		maker-VaccDscaff5-snap-gene-406.23	4.67618	3.3183	1.37254	2.41764	0.0156215	0.258695		augustus_masked-VaccDscaff40-processed-gene-125.2	5.90072	3.58208	0.902505	3.96905	7.2161e-05	0.00186589		maker-VaccDscaff42-augustus-gene-78.30	36.5103	5.88882	1.08133	5.44592	5.15387e-08	7.97443e-07		maker-VaccDscaff39-augustus-gene-110.27	2.70577	3.15403	1.93857	1.62699	0.103739	NA		maker-VaccDscaff24-augustus-gene-27.31	732.533
snap_masked-VaccDscaff1-processed-gene-77.23	183.182	8.91464	2.12917	4.1869	2.82791e-05	0.000104508		augustus_masked-VaccDscaff30-processed-gene-70.6	75.955	3.82577	0.524325	7.29656	2.95e-13	4.03e-11		maker-VaccDscaff16-augustus-gene-74.39	0.349693	3.31663	5.55623	0.596921	0.55056	NA		snap_masked-VaccDscaff2-processed-gene-443.20	2.21756	3.57998	1.46412	2.44515	0.0144793	NA		maker-VaccDscaff38-augustus-gene-278.23	10.148	5.88692	1.28955	4.5651	4.99262e-06	5.08657e-05		snap_masked-VaccDscaff1-processed-gene-4.17	0.302972	3.1538	5.5688	0.566334	0.571167	NA		maker-VaccDscaff26-augustus-gene-38.22	112.888
maker-VaccDscaff6-snap-gene-169.40	20.392	8.91347	3.87766	2.29867	0.0215236	0.0441899		snap_masked-VaccDscaff30-processed-gene-226.10	0.728914	3.82352	2.91394	1.31215	0.189471	NA		snap_masked-VaccDscaff36-processed-gene-286.16	1.90244	3.31417	1.49454	2.21752	0.0265874	NA		augustus_masked-VaccDscaff20-processed-gene-180.0	1.69804	3.57821	2.01312	1.77745	0.0754948	NA		maker-VaccDscaff31-augustus-gene-131.54	12.3463	5.88498	1.52112	3.86886	0.000109346	0.000802408		maker-VaccDscaff47-augustus-gene-117.27	3.118	3.15359	1.65352	1.9072	0.0564953	NA		maker-VaccDscaff11-augustus-gene-255.44	37.3037
augustus_masked-VaccDscaff29-processed-gene-131.4	125.287	8.91155	1.39341	6.39552	1.60006e-10	1.39333e-09		maker-VaccDscaff14-snap-gene-19.34	8.30859	3.82261	1.84242	2.07477	0.0380077	0.199317		maker-VaccDscaff43-augustus-gene-208.27	0.743561	3.31228	4.89358	0.676861	0.498494	NA		maker-VaccDscaff7-snap-gene-391.31	0.334803	3.57676	5.55564	0.643806	0.519701	NA		maker-VaccDscaff14-snap-gene-334.52	2.22759	5.8849	4.4747	1.31515	0.188459	0.341416		augustus_masked-VaccDscaff11-processed-gene-286.1	1.36111	3.15315	3.8223	0.824935	0.409408	NA		maker-VaccDscaff2-augustus-gene-408.34	61.7631
maker-VaccDscaff12-augustus-gene-204.28	49.1657	8.90896	1.52069	5.8585	4.67062e-09	3.27889e-08		maker-VaccDscaff38-snap-gene-230.36	0.419358	3.82138	5.55352	0.688101	0.491389	NA		maker-VaccDscaff33-augustus-gene-290.26	1.41806	3.31181	2.02745	1.63348	0.102367	NA		augustus_masked-VaccDscaff32-processed-gene-105.3	0.377199	3.57676	5.55564	0.643806	0.519701	NA		snap_masked-VaccDscaff1-processed-gene-449.16	4.44096	5.88469	2.59911	2.26412	0.023567	0.0732184		snap_masked-VaccDscaff23-processed-gene-290.7	0.577469	3.15003	4.15874	0.757449	0.448781	NA		maker-VaccDscaff28-snap-gene-269.40	10.6434
snap_masked-VaccDscaff20-processed-gene-39.15	43.9676	8.90832	1.31639	6.76725	1.3125e-11	1.31583e-10		maker-VaccDscaff28-snap-gene-173.40	11.178	3.81843	0.695904	5.487	4.09e-08	2.12e-06		maker-VaccDscaff18-snap-gene-265.31	0.713782	3.31153	3.72292	0.889497	0.373736	NA		snap_masked-VaccDscaff44-processed-gene-173.10	0.556365	3.57535	3.3655	1.06235	0.288076	NA		maker-VaccDscaff29-augustus-gene-132.39	59.3113	5.88339	1.37031	4.29348	1.75893e-05	0.000157734		augustus_masked-VaccDscaff8-processed-gene-152.4	0.570337	3.1496	4.05989	0.775783	0.437877	NA		maker-VaccDscaff48-augustus-gene-45.37	0.927945
maker-VaccDscaff24-snap-gene-238.31	22.1937	8.90707	2.12848	4.18472	2.85522e-05	0.000105453		maker-VaccDscaff42-snap-gene-210.25	1.29022	3.81327	2.11459	1.80332	0.0713386	NA		augustus_masked-VaccDscaff16-processed-gene-377.2	2.86472	3.3108	1.92057	1.72387	0.0847316	0.638804		augustus_masked-VaccDscaff6-processed-gene-12.5	2.81288	3.57517	1.55633	2.29718	0.0216086	0.148361		maker-VaccDscaff40-augustus-gene-23.30	19.9878	5.87934	1.2376	4.75059	2.02827e-06	2.25221e-05		maker-VaccDscaff11-snap-gene-39.28	2.38643	3.14876	1.12728	2.79323	0.00521848	NA		maker-VaccDscaff47-augustus-gene-192.26	20.1581
augustus_masked-VaccDscaff24-processed-gene-3.5	81.0271	8.90391	1.20258	7.40399	1.32153e-13	1.67705e-12		maker-VaccDscaff25-augustus-gene-239.19	583.103	3.80108	0.600407	6.33083	2.44e-10	1.99e-08		maker-VaccDscaff10-snap-gene-135.48	1.79727	3.31061	1.90324	1.73946	0.0819541	NA		snap_masked-VaccDscaff44-processed-gene-238.16	5.72062	3.57449	1.49156	2.39648	0.0165534	0.123878		augustus_masked-VaccDscaff42-processed-gene-149.3	7.03359	5.87676	1.45131	4.04929	5.13737e-05	0.000410318		augustus_masked-VaccDscaff26-processed-gene-99.2	3.64825	3.14736	1.99524	1.57743	0.114697	0.236697		maker-VaccDscaff10-snap-gene-263.51	216.682
augustus_masked-VaccDscaff3-processed-gene-324.6	12662.1	8.90281	1.29295	6.88567	5.75161e-12	6.01751e-11		maker-VaccDscaff35-snap-gene-168.33	0.720764	3.80085	4.81065	0.79009	0.429475	NA		maker-VaccDscaff26-augustus-gene-81.34	1.10804	3.30952	1.71591	1.92873	0.0537645	NA		maker-VaccDscaff26-snap-gene-85.41	0.567949	3.57427	2.81808	1.26833	0.20468	NA		maker-VaccDscaff38-augustus-gene-128.34	6.13782	5.87279	2.00151	2.93417	0.00334438	0.0152125		maker-VaccDscaff45-augustus-gene-58.28	102.66	3.14729	2.74481	1.14663	NA	NA		maker-VaccDscaff18-snap-gene-27.32	11.7714
augustus_masked-VaccDscaff29-processed-gene-135.3	56.3199	8.89881	2.5104	3.54478	0.000392943	0.00115826		maker-VaccDscaff33-augustus-gene-276.38	87.5335	3.80038	1.07494	3.53544	0.0004071	0.00644221		maker-VaccDscaff26-snap-gene-180.32	0.340178	3.30834	5.55641	0.59541	0.551569	NA		augustus_masked-VaccDscaff33-processed-gene-228.10	3.03275	3.57398	1.32649	2.69432	0.00705324	0.0674031		maker-VaccDscaff1-snap-gene-345.37	5.29815	5.86697	1.51903	3.8623	0.000112324	0.000821326		snap_masked-VaccDscaff44-processed-gene-47.25	1.21028	3.14668	1.80679	1.74159	0.0815803	NA		maker-VaccDscaff22-augustus-gene-100.22	1125.36
snap_masked-VaccDscaff26-processed-gene-81.26	14.8248	8.8956	2.12323	4.18966	2.79373e-05	0.000103353		maker-VaccDscaff9-augustus-gene-405.36	1.81825	3.79147	2.21239	1.71375	0.0865754	NA		augustus_masked-VaccDscaff12-processed-gene-64.1	18.7155	3.3055	0.781334	4.23059	2.33078e-05	0.00209124		maker-VaccDscaff13-augustus-gene-45.49	2.27867	3.57365	1.5068	2.37168	0.0177075	NA		maker-VaccDscaff22-snap-gene-243.23	6.18605	5.86583	1.27307	4.60762	4.073e-06	4.22374e-05		maker-VaccDscaff5-augustus-gene-36.29	0.434208	3.14612	5.56903	0.56493	0.572121	NA		maker-VaccDscaff35-augustus-gene-28.50	431.669
maker-VaccDscaff9-augustus-gene-46.29	17.1159	8.89529	1.9836	4.48441	7.31155e-06	3.00688e-05		maker-VaccDscaff2-augustus-gene-433.19	13.1985	3.79037	1.33687	2.83525	0.00457899	0.0434584		snap_masked-VaccDscaff5-processed-gene-90.25	2.73904	3.30543	1.62662	2.03209	0.0421445	0.457529		augustus_masked-VaccDscaff6-processed-gene-29.3	2.0458	3.57271	1.6534	2.16083	0.0307085	NA		augustus_masked-VaccDscaff27-processed-gene-357.7	40.3889	5.86373	0.731922	8.01141	1.13398e-15	5.12281e-14		maker-VaccDscaff23-augustus-gene-138.24	0.366884	3.14611	5.56903	0.564929	0.572122	NA		maker-VaccDscaff3-augustus-gene-423.22	205.405
maker-VaccDscaff43-snap-gene-77.38	41.8505	8.89487	1.93765	4.59055	4.42084e-06	1.8897e-05		maker-VaccDscaff22-augustus-gene-286.25	305.701	3.78941	1.18863	3.18805	0.00143235	0.0176874		maker-VaccDscaff21-augustus-gene-112.21	262.002	3.30539	1.18422	2.79121	0.00525122	0.126092		augustus_masked-VaccDscaff12-processed-gene-43.3	0.817489	3.57194	2.25702	1.58259	0.113514	NA		snap_masked-VaccDscaff2-processed-gene-380.12	11.5628	5.86205	1.33738	4.38323	1.1693e-05	0.000109282		augustus_masked-VaccDscaff24-processed-gene-291.4	3.9903	3.14607	1.76651	1.78096	0.0749196	0.176889		maker-VaccDscaff22-snap-gene-236.41	26.9387
maker-VaccDscaff16-augustus-gene-19.20	368.382	8.89454	1.21213	7.33792	2.16942e-13	2.69282e-12		maker-VaccDscaff30-augustus-gene-314.38	19.5472	3.78933	0.583006	6.49963	8.05e-11	7.18e-09		maker-VaccDscaff29-augustus-gene-107.33	1.6874	3.3042	1.87493	1.76231	0.0780177	NA		augustus_masked-VaccDscaff27-processed-gene-282.0	0.282059	3.57129	5.55576	0.642808	0.520349	NA		maker-VaccDscaff11-augustus-gene-344.27	17.8645	5.85899	1.83579	3.19154	0.00141517	0.00739149		augustus_masked-VaccDscaff9-processed-gene-255.0	0.246812	3.14523	5.56906	0.564769	0.572231	NA		maker-VaccDscaff37-augustus-gene-286.23	1279.57
maker-VaccDscaff6-snap-gene-124.50	22.5785	8.88961	1.40115	6.3445	2.23147e-10	1.90177e-09		maker-VaccDscaff19-augustus-gene-219.20	229.236	3.78235	0.592426	6.38452	1.72e-10	1.43e-08		snap_masked-VaccDscaff13-processed-gene-71.23	0.828167	3.30307	1.80171	1.8333	0.0667584	NA		maker-VaccDscaff7-augustus-gene-142.13	2.26164	3.5688	1.6329	2.18556	0.0288475	NA		maker-VaccDscaff6-augustus-gene-15.33	13.407	5.8447	1.37106	4.2629	2.01787e-05	0.000178707		augustus_masked-VaccDscaff22-processed-gene-357.0	0.287843	3.14523	5.56906	0.564769	0.572231	NA		maker-VaccDscaff14-snap-gene-59.11	232.521
augustus_masked-VaccDscaff19-processed-gene-349.10	25.6367	8.88892	1.79238	4.95927	7.07575e-07	3.48232e-06		maker-VaccDscaff6-snap-gene-338.42	0.651182	3.78193	5.53993	0.682667	0.494817	NA		snap_masked-VaccDscaff7-processed-gene-40.19	1.41678	3.30166	1.72642	1.91243	0.0558209	NA		snap_masked-VaccDscaff10-processed-gene-259.7	0.530895	3.56576	5.3488	0.666647	0.504998	NA		maker-VaccDscaff40-snap-gene-5.31	12.7641	5.84384	1.26326	4.626	3.72796e-06	3.90417e-05		snap_masked-VaccDscaff27-processed-gene-304.23	0.284072	3.14523	5.56906	0.564769	0.572231	NA		maker-VaccDscaff24-snap-gene-157.32	390.489
snap_masked-VaccDscaff12-processed-gene-60.24	42.6376	8.88848	3.42681	2.59381	0.00949193	0.021131		snap_masked-VaccDscaff1-processed-gene-112.16	21866.8	3.77783	0.738381	5.11637	3.11e-07	1.31e-05		maker-VaccDscaff1-augustus-gene-444.35	3.20193	3.30086	1.5122	2.18282	0.0290489	0.373335		augustus_masked-VaccDscaff20-processed-gene-39.0	1.08984	3.56576	2.03305	1.7539	0.0794478	NA		maker-VaccDscaff22-augustus-gene-16.38	214.047	5.84147	0.644614	9.06197	1.28114e-19	8.63004e-18		maker-VaccDscaff3-snap-gene-141.26	0.397398	3.14523	5.56906	0.564769	0.572231	NA		maker-VaccDscaff15-augustus-gene-159.11	135.009
maker-VaccDscaff25-augustus-gene-28.25	46.6623	8.88803	1.94458	4.57066	4.86196e-06	2.0621e-05		maker-VaccDscaff2-snap-gene-444.29	1.38147	3.77722	3.45037	1.09473	0.273635	NA		maker-VaccDscaff24-snap-gene-63.49	6.68466	3.30053	1.67637	1.96885	0.0489701	0.49361		maker-VaccDscaff11-augustus-gene-52.26	6.80312	3.5655	1.85681	1.92022	0.0548295	0.271583		maker-VaccDscaff27-augustus-gene-19.19	1.96865	5.83754	5.52953	1.0557	0.291104	0.460237		maker-VaccDscaff30-snap-gene-44.34	19.8171	3.14512	0.803464	3.91445	9.06119e-05	0.0035063		maker-VaccDscaff1-snap-gene-315.27	253.529
maker-VaccDscaff12-augustus-gene-367.28	76.0278	8.8856	1.80323	4.92759	8.32516e-07	4.04353e-06		augustus_masked-VaccDscaff14-processed-gene-245.3	1.38517	3.7758	2.28918	1.64941	0.099063	NA		maker-VaccDscaff48-snap-gene-58.48	2.07261	3.30025	1.74091	1.89571	0.0579987	0.536289		maker-VaccDscaff30-augustus-gene-182.26	0.603741	3.56538	4.15719	0.857641	0.391091	NA		maker-VaccDscaff15-augustus-gene-163.29	3.99603	5.8363	1.37647	4.24006	2.23464e-05	0.00019581		maker-VaccDscaff25-snap-gene-69.33	15.0134	3.14391	0.930488	3.37878	0.00072808	0.0106617		maker-VaccDscaff33-augustus-gene-296.32	349.232
maker-VaccDscaff24-augustus-gene-138.40	92.0468	8.87713	1.5229	5.82912	5.57216e-09	3.86182e-08		snap_masked-VaccDscaff22-processed-gene-365.11	0.63248	3.77513	5.39424	0.699846	0.484024	NA		snap_masked-VaccDscaff33-processed-gene-73.10	1.37692	3.29972	2.15823	1.5289	0.126288	NA		snap_masked-VaccDscaff29-processed-gene-72.14	1.20547	3.56355	2.56739	1.38801	0.165136	NA		maker-VaccDscaff11-augustus-gene-199.26	5.07118	5.83592	1.61755	3.60788	0.000308714	0.00199574		maker-VaccDscaff39-snap-gene-218.31	1.26073	3.14267	1.98489	1.5833	0.113353	NA		augustus_masked-VaccDscaff16-processed-gene-363.11	179.679
maker-VaccDscaff42-snap-gene-160.28	24.0512	8.87661	3.28642	2.701	0.00691314	0.0158467		maker-VaccDscaff18-augustus-gene-283.27	35.3477	3.774	0.702524	5.37206	7.78e-08	3.78e-06		maker-VaccDscaff37-augustus-gene-107.21	13.0536	3.29953	1.2539	2.63142	0.00850295	0.173327		maker-VaccDscaff22-augustus-gene-237.35	95.6603	3.56171	0.466558	7.634	2.27577e-14	7.13162e-12		maker-VaccDscaff33-augustus-gene-283.27	5.0789	5.83451	1.43017	4.07958	4.51172e-05	0.000366278		augustus_masked-VaccDscaff1-processed-gene-154.8	3.90847	3.14224	1.47662	2.12799	0.0333381	0.102974		maker-VaccDscaff29-augustus-gene-199.32	90.5677
maker-VaccDscaff21-augustus-gene-341.31	22.3696	8.87602	3.83571	2.31405	0.0206649	0.042631		maker-VaccDscaff7-augustus-gene-5.24	0.789881	3.77029	3.80201	0.991657	0.321365	NA		maker-VaccDscaff15-augustus-gene-343.34	31.0215	3.29845	1.20878	2.72874	0.00635772	0.14295		snap_masked-VaccDscaff46-processed-gene-33.20	10.818	3.56144	0.957166	3.72081	0.000198581	0.00428627		maker-VaccDscaff6-augustus-gene-310.32	12.6372	5.8342	1.09347	5.33548	9.52912e-08	1.40297e-06		snap_masked-VaccDscaff33-processed-gene-71.14	2.59121	3.14177	1.7396	1.80603	0.0709134	NA		maker-VaccDscaff11-augustus-gene-224.40	56.9838
snap_masked-VaccDscaff39-processed-gene-23.10	19.8706	8.87427	2.06211	4.3035	1.68122e-05	6.47792e-05		maker-VaccDscaff44-snap-gene-57.34	1063.21	3.7691	0.336608	11.1973	4.2e-29	3.55e-26		augustus_masked-VaccDscaff2-processed-gene-139.1	1.86171	3.29828	1.5964	2.06607	0.0388221	NA		snap_masked-VaccDscaff4-processed-gene-227.15	0.329988	3.56102	5.55598	0.640935	0.521565	NA		maker-VaccDscaff32-augustus-gene-96.26	10.4007	5.83347	1.63401	3.57003	0.000356938	0.00226559		augustus_masked-VaccDscaff47-processed-gene-101.6	7.21823	3.14176	1.70615	1.84144	0.0655574	0.161913		maker-VaccDscaff24-snap-gene-304.24	184.525
snap_masked-VaccDscaff1-processed-gene-186.14	29.8032	8.87422	1.26901	6.99302	2.69024e-12	2.92653e-11		maker-VaccDscaff14-augustus-gene-252.26	73.9706	3.76729	0.892936	4.21899	2.45e-05	0.000610625		snap_masked-VaccDscaff29-processed-gene-65.10	0.464351	3.29642	4.29907	0.766775	0.443215	NA		maker-VaccDscaff22-snap-gene-70.26	1.83719	3.56093	1.66893	2.13366	0.0328706	NA		maker-VaccDscaff28-snap-gene-64.49	17.9576	5.83327	1.26884	4.59734	4.27925e-06	4.41917e-05		maker-VaccDscaff29-augustus-gene-54.34	6.7892	3.14009	0.970412	3.23584	0.00121287	0.0140312		snap_masked-VaccDscaff43-processed-gene-69.18	194.472
augustus_masked-VaccDscaff5-processed-gene-86.4	27.8017	8.86925	2.77458	3.19661	0.00139051	0.00366836		maker-VaccDscaff28-augustus-gene-118.23	45.0599	3.7643	0.550437	6.83874	7.99e-12	8.62e-10		maker-VaccDscaff29-augustus-gene-223.31	0.443006	3.2964	4.30375	0.765937	0.443714	NA		maker-VaccDscaff10-augustus-gene-50.45	0.514515	3.56066	4.04177	0.880966	0.378336	NA		maker-VaccDscaff41-snap-gene-228.41	5.54862	5.83112	1.31019	4.45061	8.56286e-06	8.26889e-05		maker-VaccDscaff16-snap-gene-77.28	0.469783	3.14007	3.42401	0.917076	0.359103	NA		augustus_masked-VaccDscaff30-processed-gene-67.4	259.643
maker-VaccDscaff3-augustus-gene-288.29	21.4801	8.86641	1.74043	5.0944	3.49856e-07	1.8116e-06		augustus_masked-VaccDscaff5-processed-gene-16.7	62.7419	3.76424	1.06329	3.5402	0.000399831	0.00635516		snap_masked-VaccDscaff22-processed-gene-189.19	4.93592	3.29538	1.51897	2.16948	0.0300464	0.380189		snap_masked-VaccDscaff1-processed-gene-21.9	1.1768	3.55725	1.9725	1.80342	0.0713219	NA		maker-VaccDscaff4-augustus-gene-427.26	3.55459	5.82956	1.3328	4.37393	1.22028e-05	0.000113604		augustus_masked-VaccDscaff9-processed-gene-178.2	5.163	3.13948	1.07058	2.9325	0.00336248	0.0248275		maker-VaccDscaff24-snap-gene-29.38	449.109
maker-VaccDscaff28-snap-gene-68.29	52.2649	8.8628	2.3137	3.83058	0.000127842	0.000414693		augustus_masked-VaccDscaff13-processed-gene-17.4	0.68373	3.76418	4.16355	0.90408	0.365953	NA		maker-VaccDscaff15-augustus-gene-263.29	106.648	3.29314	1.35264	2.4346	0.0149082	0.251413		maker-VaccDscaff2-augustus-gene-32.36	19.0864	3.55686	1.91004	1.8622	0.0625756	0.294472		maker-VaccDscaff32-augustus-gene-263.25	12.8621	5.82408	1.23476	4.71678	2.39611e-06	2.61595e-05		augustus_masked-VaccDscaff11-processed-gene-391.3	0.751292	3.13713	2.71225	1.15665	0.247414	NA		maker-VaccDscaff3-augustus-gene-240.26	128.158
snap_masked-VaccDscaff35-processed-gene-131.22	21.2281	8.86234	2.29736	3.85761	0.000114499	0.000374871		maker-VaccDscaff37-augustus-gene-270.22	9.43484	3.76262	1.16525	3.22902	0.00124214	0.0157317		maker-VaccDscaff11-snap-gene-244.26	15.3623	3.29046	1.67457	1.96496	0.0494194	0.496183		augustus_masked-VaccDscaff24-processed-gene-148.9	19.8798	3.55645	1.85389	1.91837	0.0550643	0.272292		maker-VaccDscaff18-snap-gene-100.30	3.17822	5.82264	1.59494	3.65069	0.000261534	0.00172844		augustus_masked-VaccDscaff5-processed-gene-408.4	1.12429	3.13668	2.12302	1.47746	0.139552	NA		maker-VaccDscaff24-snap-gene-236.33	210.538
augustus_masked-VaccDscaff15-processed-gene-374.0	41.6598	8.86033	1.72827	5.12672	2.9484e-07	1.54555e-06		maker-VaccDscaff14-augustus-gene-345.41	6.01256	3.76067	2.03206	1.85067	0.0642174	0.281851		augustus_masked-VaccDscaff39-processed-gene-221.3	1.26699	3.28725	1.68853	1.94682	0.0515565	NA		maker-VaccDscaff11-augustus-gene-56.28	1.09947	3.55609	4.45916	0.797478	0.425173	NA		maker-VaccDscaff11-augustus-gene-137.25	370.423	5.82004	1.31248	4.43439	9.23323e-06	8.85686e-05		maker-VaccDscaff21-augustus-gene-322.24	6.68841	3.13451	0.958336	3.27078	0.00107252	0.0131456		maker-VaccDscaff38-augustus-gene-38.37	10.444
maker-VaccDscaff45-snap-gene-132.24	207.931	8.85908	1.60707	5.51256	NA	NA		maker-VaccDscaff33-snap-gene-247.48	51.8829	3.76063	0.575529	6.53422	6.39e-11	5.89e-09		maker-VaccDscaff23-augustus-gene-92.26	109.709	3.28724	1.01312	3.24468	0.00117581	0.0437192		maker-VaccDscaff14-snap-gene-188.31	1.85335	3.55577	1.77522	2.00301	0.0451763	NA		augustus_masked-VaccDscaff24-processed-gene-78.5	14.1747	5.81708	2.00265	2.9047	0.00367606	0.0164582		augustus_masked-VaccDscaff27-processed-gene-125.17	1.19636	3.13448	1.88199	1.66552	0.09581	NA		maker-VaccDscaff23-augustus-gene-257.36	380.51
snap_masked-VaccDscaff27-processed-gene-0.16	21.6533	8.84952	1.73501	5.10057	3.38631e-07	1.7565e-06		maker-VaccDscaff45-augustus-gene-112.18	0.362829	3.7602	5.55477	0.676931	0.498449	NA		augustus_masked-VaccDscaff38-processed-gene-16.3	1.03954	3.28689	4.51479	0.728027	0.466597	NA		snap_masked-VaccDscaff4-processed-gene-292.27	0.278917	3.55549	5.5561	0.639926	0.522221	NA		augustus_masked-VaccDscaff6-processed-gene-124.9	34.553	5.81513	1.43041	4.06536	4.79574e-05	0.000386418		augustus_masked-VaccDscaff21-processed-gene-367.0	14.8586	3.13416	1.87854	1.6684	0.0952362	0.208403		augustus_masked-VaccDscaff2-processed-gene-299.3	1.97904
snap_masked-VaccDscaff12-processed-gene-183.14	20.0288	8.84827	3.56466	2.48222	0.0130567	0.0281874		snap_masked-VaccDscaff27-processed-gene-252.13	1.80363	3.75512	1.65199	2.27308	0.0230211	NA		maker-VaccDscaff22-augustus-gene-128.35	0.829702	3.28576	2.36191	1.39114	0.164182	NA		maker-VaccDscaff21-snap-gene-271.24	1.54597	3.5534	1.92418	1.8467	0.06479	NA		maker-VaccDscaff34-augustus-gene-273.35	45.4897	5.81495	2.091	2.78095	0.00542009	0.0227157		augustus_masked-VaccDscaff25-processed-gene-312.2	3.50831	3.13402	1.46426	2.14034	0.0323272	NA		augustus_masked-VaccDscaff6-processed-gene-34.10	92.3407
maker-VaccDscaff48-augustus-gene-56.37	21.8587	8.84627	3.11955	2.83575	0.00457182	0.0108879		maker-VaccDscaff35-snap-gene-119.26	1.62745	3.75478	2.53351	1.48205	0.138328	NA		augustus_masked-VaccDscaff18-processed-gene-293.6	1.46339	3.28522	1.58599	2.0714	0.0383212	NA		maker-VaccDscaff41-snap-gene-197.25	1.17256	3.55309	2.01983	1.7591	0.0785603	NA		maker-VaccDscaff4-snap-gene-256.13	1.90859	5.81319	4.41385	1.31703	0.187827	0.340623		maker-VaccDscaff34-snap-gene-271.46	2.01347	3.13356	1.69369	1.85014	0.0642936	NA		augustus_masked-VaccDscaff42-processed-gene-126.5	114.511
maker-VaccDscaff28-augustus-gene-319.25	53.2402	8.84622	1.24791	7.08884	1.35239e-12	1.5258e-11		maker-VaccDscaff26-snap-gene-47.37	3.76462	3.75411	0.993435	3.77892	0.000157512	0.00294832		maker-VaccDscaff29-snap-gene-33.43	4.47397	3.28351	1.57891	2.07961	0.0375613	0.428174		augustus_masked-VaccDscaff14-processed-gene-368.7	1.01063	3.55299	1.9935	1.78229	0.0747027	NA		maker-VaccDscaff5-snap-gene-278.28	1.98995	5.81025	4.32335	1.34392	0.178974	0.329243		maker-VaccDscaff15-augustus-gene-341.44	2.74452	3.12974	1.67436	1.86922	0.0615925	NA		maker-VaccDscaff45-augustus-gene-103.24	2.04057
snap_masked-VaccDscaff46-processed-gene-7.10	24.4259	8.84447	1.3301	6.64946	2.94161e-11	2.81786e-10		snap_masked-VaccDscaff46-processed-gene-99.16	4.49482	3.75371	1.5611	2.40454	0.0161929	0.110622		maker-VaccDscaff14-augustus-gene-31.30	0.316627	3.28264	5.55697	0.590725	0.554705	NA		maker-VaccDscaff10-augustus-gene-274.26	2.31869	3.55297	1.56768	2.26639	0.0234276	NA		maker-VaccDscaff7-augustus-gene-282.27	3.20364	5.79142	1.85903	3.1153	0.00183761	0.00923473		maker-VaccDscaff1-augustus-gene-291.29	11.9807	3.12937	1.61382	1.93911	0.0524882	0.139274		augustus_masked-VaccDscaff44-processed-gene-131.5	0.568563
maker-VaccDscaff2-augustus-gene-248.22	64.8533	8.84392	1.55431	5.68995	1.2708e-08	8.33908e-08		maker-VaccDscaff8-snap-gene-30.29	88.8252	3.75171	0.455599	8.23469	1.8e-16	4.02e-14		augustus_masked-VaccDscaff16-processed-gene-14.2	0.284958	3.28264	5.55697	0.590725	0.554705	NA		snap_masked-VaccDscaff26-processed-gene-139.22	1866.47	3.55295	0.228637	15.5397	1.86822e-54	3.19068e-50		maker-VaccDscaff11-augustus-gene-364.42	8.77315	5.79132	1.26717	4.57028	4.87075e-06	4.97085e-05		maker-VaccDscaff28-augustus-gene-332.31	2.71468	3.12793	1.5938	1.96256	0.0496974	NA		maker-VaccDscaff41-snap-gene-190.20	7.55631
maker-VaccDscaff9-augustus-gene-273.28	26.3147	8.83888	3.83104	2.30718	0.021045	0.0433258		maker-VaccDscaff40-augustus-gene-187.24	1.45537	3.75168	1.82089	2.06036	0.0393643	NA		augustus_masked-VaccDscaff6-processed-gene-365.2	4.7304	3.28264	5.55697	0.590725	0.554705	0.999065		maker-VaccDscaff33-augustus-gene-280.31	9.66128	3.55227	0.974536	3.64509	0.000267298	0.00538656		maker-VaccDscaff22-augustus-gene-16.39	104.555	5.78827	0.646815	8.94889	3.59089e-19	2.29849e-17		augustus_masked-VaccDscaff10-processed-gene-189.8	7.88986	3.12727	1.6386	1.90851	0.0563258	0.146392		maker-VaccDscaff5-snap-gene-420.33	210.507
snap_masked-VaccDscaff10-processed-gene-97.19	17.3548	8.83732	4.6471	1.90169	0.0572122	0.1063		maker-VaccDscaff36-augustus-gene-281.76	1.03691	3.75157	2.27941	1.64585	0.0997941	NA		snap_masked-VaccDscaff17-processed-gene-47.16	0.60174	3.28246	5.47371	0.599677	0.548721	NA		maker-VaccDscaff24-augustus-gene-184.30	984.891	3.55116	0.385832	9.20391	3.45163e-20	2.4061e-17		augustus_masked-VaccDscaff9-processed-gene-205.1	100.871	5.78663	0.59255	9.76564	1.58113e-22	1.44123e-20		maker-VaccDscaff5-augustus-gene-397.34	5.59111	3.12697	1.21387	2.57603	0.00999406	0.0478397		augustus_masked-VaccDscaff2-processed-gene-103.2	121.25
maker-VaccDscaff12-augustus-gene-92.31	16.4079	8.83033	1.83714	4.80656	1.53549e-06	7.1225e-06		snap_masked-VaccDscaff12-processed-gene-167.15	1.16862	3.75112	1.83678	2.04222	0.0411295	NA		maker-VaccDscaff39-augustus-gene-249.42	2.25985	3.27503	1.90517	1.71902	0.0856113	0.642067		snap_masked-VaccDscaff3-processed-gene-407.22	1.32981	3.55098	1.65739	2.14251	0.0321525	NA		maker-VaccDscaff34-augustus-gene-318.24	10.0744	5.78344	1.27008	4.55362	5.27299e-06	5.33597e-05		augustus_masked-VaccDscaff10-processed-gene-211.1	1.01724	3.12613	2.32852	1.34254	0.17942	NA		maker-VaccDscaff39-augustus-gene-201.28	1069.32
augustus_masked-VaccDscaff21-processed-gene-81.5	43.4441	8.82921	1.76814	4.99351	NA	NA		maker-VaccDscaff12-augustus-gene-382.41	444.609	3.74995	1.75356	2.13848	0.0324776	0.179297		augustus_masked-VaccDscaff3-processed-gene-389.12	1.1814	3.27369	2.23352	1.46571	0.142727	NA		maker-VaccDscaff33-augustus-gene-83.28	0.592108	3.55012	2.674	1.32764	0.184296	NA		maker-VaccDscaff45-augustus-gene-59.24	434.907	5.7829	1.46861	3.93766	8.22803e-05	0.000624013		snap_masked-VaccDscaff20-processed-gene-342.22	0.988108	3.12341	2.20075	1.41925	0.155827	NA		augustus_masked-VaccDscaff38-processed-gene-246.4	62.4325
augustus_masked-VaccDscaff19-processed-gene-31.9	22.478	8.82897	1.61777	5.45751	4.82869e-08	2.88672e-07		maker-VaccDscaff23-snap-gene-17.36	0.690128	3.74992	4.85896	0.771753	0.440261	NA		maker-VaccDscaff28-augustus-gene-99.17	200.723	3.27369	1.15144	2.84311	0.00446751	0.114066		augustus_masked-VaccDscaff1-processed-gene-394.0	1.10523	3.54937	2.64634	1.34124	0.179844	NA		maker-VaccDscaff16-snap-gene-27.25	4.82108	5.78261	1.6755	3.45127	0.000557965	0.00333132		snap_masked-VaccDscaff18-processed-gene-3.19	2.21377	3.12027	1.63108	1.91301	0.0557472	NA		maker-VaccDscaff43-snap-gene-140.27	196.119
maker-VaccDscaff3-augustus-gene-240.30	50.3375	8.82278	1.51646	5.81802	5.95502e-09	4.11203e-08		maker-VaccDscaff30-snap-gene-210.40	0.741424	3.7481	3.75515	0.998123	0.31822	NA		snap_masked-VaccDscaff11-processed-gene-203.11	0.716758	3.27333	2.36317	1.38515	0.166007	NA		maker-VaccDscaff31-snap-gene-16.32	5.6936	3.54874	2.06121	1.72168	0.085128	0.354778		maker-VaccDscaff11-augustus-gene-25.28	19.2041	5.78161	1.23133	4.69543	2.66049e-06	2.87531e-05		maker-VaccDscaff6-augustus-gene-239.27	37.304	3.11823	0.981121	3.17823	0.00148179	0.0156433		maker-VaccDscaff2-augustus-gene-25.24	10.1084
maker-VaccDscaff9-augustus-gene-288.33	28.2029	8.81779	1.72737	5.10475	3.31226e-07	1.72125e-06		augustus_masked-VaccDscaff8-processed-gene-169.3	1.19684	3.74803	1.68962	2.21827	0.0265363	NA		maker-VaccDscaff33-snap-gene-308.17	12.8812	3.27286	1.36699	2.39421	0.0166562	0.269398		augustus_masked-VaccDscaff26-processed-gene-107.5	1.3482	3.5484	1.7062	2.07971	0.0375521	NA		maker-VaccDscaff41-snap-gene-58.28	6.31047	5.78086	1.31379	4.40013	1.08188e-05	0.000101971		maker-VaccDscaff5-augustus-gene-131.29	4.41721	3.11139	1.59564	1.94993	0.0511842	0.13686		maker-VaccDscaff27-augustus-gene-250.21	95.4979
maker-VaccDscaff32-snap-gene-101.41	85.6962	8.81723	1.21905	7.23284	4.72984e-13	5.63841e-12		maker-VaccDscaff6-augustus-gene-65.18	3550.99	3.7471	0.543958	6.88858	5.64e-12	6.21e-10		snap_masked-VaccDscaff42-processed-gene-43.9	37.572	3.27253	0.977915	3.34643	0.000818581	0.0334113		maker-VaccDscaff26-augustus-gene-359.29	1.47685	3.54576	2.51366	1.4106	0.158364	NA		snap_masked-VaccDscaff14-processed-gene-176.13	12.7282	5.78019	1.37083	4.21657	2.4805e-05	0.000214892		snap_masked-VaccDscaff20-processed-gene-191.24	0.343969	3.1109	5.57012	0.558497	0.576505	NA		maker-VaccDscaff30-snap-gene-324.26	567.69
augustus_masked-VaccDscaff18-processed-gene-13.7	20.5961	8.80902	1.85572	4.74695	2.06509e-06	9.36685e-06		maker-VaccDscaff28-snap-gene-158.34	2.75233	3.74409	1.37447	2.72402	0.00644935	0.0560195		maker-VaccDscaff6-augustus-gene-367.19	42.3385	3.27165	0.603703	5.4193	5.98336e-08	1.42283e-05		maker-VaccDscaff14-snap-gene-27.40	0.510921	3.54512	5.26886	0.672844	0.501047	NA		maker-VaccDscaff31-augustus-gene-341.58	10.3537	5.77597	1.60634	3.59572	0.00032349	0.00208061		maker-VaccDscaff32-snap-gene-49.51	0.295385	3.1109	5.57012	0.558497	0.576505	NA		maker-VaccDscaff37-augustus-gene-273.28	18.192
augustus_masked-VaccDscaff9-processed-gene-314.1	16.9983	8.80749	2.21153	3.98254	6.81818e-05	0.000233297		snap_masked-VaccDscaff7-processed-gene-283.9	14.9384	3.74243	1.64724	2.27194	0.0230904	0.142302		augustus_masked-VaccDscaff3-processed-gene-103.5	0.245658	3.27109	5.55723	0.58862	0.556117	NA		maker-VaccDscaff38-augustus-gene-243.31	0.46406	3.54512	5.36908	0.660284	0.509072	NA		augustus_masked-VaccDscaff1-processed-gene-264.5	3.38096	5.77333	1.37335	4.20384	2.62419e-05	0.000226038		augustus_masked-VaccDscaff7-processed-gene-352.4	0.332285	3.11089	5.57012	0.558497	0.576505	NA		maker-VaccDscaff36-augustus-gene-179.31	41.1666
maker-VaccDscaff13-augustus-gene-6.26	51.1634	8.80678	1.40336	6.2755	3.48506e-10	2.89611e-09		augustus_masked-VaccDscaff24-processed-gene-123.0	6.91382	3.74169	0.85879	4.35693	1.32e-05	0.000355588		snap_masked-VaccDscaff26-processed-gene-209.16	1.28131	3.26964	2.36754	1.38103	0.167271	NA		snap_masked-VaccDscaff30-processed-gene-38.28	1.29556	3.54489	1.92668	1.8399	0.0657836	NA		maker-VaccDscaff46-augustus-gene-58.28	10.4484	5.7731	1.30877	4.41109	1.0285e-05	9.74502e-05		snap_masked-VaccDscaff24-processed-gene-175.12	0.416	3.10867	4.26152	0.729474	0.465711	NA		snap_masked-VaccDscaff47-processed-gene-190.19	24.5687
maker-VaccDscaff19-snap-gene-5.52	21.7795	8.80463	3.18182	2.76717	0.00565448	0.0131998		maker-VaccDscaff40-snap-gene-225.54	0.709289	3.74026	4.77603	0.783132	0.43355	NA		maker-VaccDscaff13-snap-gene-287.31	11.5159	3.2693	1.81157	1.80468	0.0711242	0.588769		snap_masked-VaccDscaff46-processed-gene-193.16	1.73835	3.54488	1.91524	1.85088	0.0641864	NA		maker-VaccDscaff45-augustus-gene-58.28	102.66	5.77113	2.64928	2.17838	NA	NA		maker-VaccDscaff5-snap-gene-371.25	0.480431	3.1051	3.34479	0.92834	0.353231	NA		maker-VaccDscaff46-augustus-gene-179.17	95.6207
maker-VaccDscaff4-augustus-gene-419.24	52.6904	8.8019	1.66021	5.30167	1.14751e-07	6.45539e-07		maker-VaccDscaff39-augustus-gene-273.22	12.2041	3.74012	1.29075	2.89762	0.00376	0.037504		maker-VaccDscaff36-augustus-gene-69.34	1.20349	3.26847	2.02337	1.61536	0.106234	NA		snap_masked-VaccDscaff18-processed-gene-276.17	4.24859	3.54486	1.85836	1.90752	0.0564528	0.276616		snap_masked-VaccDscaff36-processed-gene-241.10	12.884	5.77065	1.48599	3.88338	0.000103015	0.000761455		maker-VaccDscaff40-snap-gene-168.63	0.40853	3.10302	5.57036	0.557058	0.577488	NA		maker-VaccDscaff9-snap-gene-86.42	588.191
maker-VaccDscaff8-augustus-gene-274.21	24.2321	8.80027	1.5951	5.51705	3.44734e-08	2.11032e-07		augustus_masked-VaccDscaff14-processed-gene-208.8	5856.63	3.73896	0.667589	5.6007	2.13e-08	1.16e-06		maker-VaccDscaff35-augustus-gene-174.16	1.66448	3.26824	2.10889	1.54975	0.121203	NA		augustus_masked-VaccDscaff10-processed-gene-237.0	2.13576	3.54485	1.84768	1.91854	0.055043	NA		maker-VaccDscaff35-snap-gene-193.35	32.3471	5.768	1.22145	4.72228	2.33219e-06	2.55493e-05		augustus_masked-VaccDscaff38-processed-gene-27.4	2.21801	3.10301	5.57036	0.557058	0.577488	NA		maker-VaccDscaff42-augustus-gene-221.36	498.816
maker-VaccDscaff22-snap-gene-367.44	21.6313	8.79878	1.80933	4.86301	1.15614e-06	5.47985e-06		maker-VaccDscaff43-snap-gene-162.38	0.807065	3.73738	2.57144	1.45342	0.146108	NA		snap_masked-VaccDscaff5-processed-gene-292.27	0.885724	3.2682	2.12855	1.53541	0.124683	NA		maker-VaccDscaff18-snap-gene-192.21	1.71284	3.54482	1.79347	1.97652	0.0480964	NA		maker-VaccDscaff33-augustus-gene-309.26	17.4224	5.76672	1.58115	3.64716	0.000265156	0.0017498		maker-VaccDscaff34-augustus-gene-89.36	1.32966	3.09974	2.75741	1.12415	0.260951	NA		augustus_masked-VaccDscaff44-processed-gene-217.4	48.7987
snap_masked-VaccDscaff1-processed-gene-57.18	20.541	8.79799	4.84782	1.81483	0.0695498	0.126446		augustus_masked-VaccDscaff13-processed-gene-329.2	44.1335	3.7369	0.801535	4.66218	3.13e-06	0.000102023		maker-VaccDscaff16-augustus-gene-335.20	1.46987	3.26812	2.16619	1.50869	0.131377	NA		augustus_masked-VaccDscaff7-processed-gene-389.0	1.64585	3.5448	1.75386	2.02114	0.043265	NA		maker-VaccDscaff14-augustus-gene-285.33	3.52305	5.76624	2.61709	2.2033	0.0275736	0.082708		snap_masked-VaccDscaff26-processed-gene-41.35	1.22036	3.09949	1.77563	1.74557	0.0808852	NA		snap_masked-VaccDscaff2-processed-gene-439.14	23.8591
augustus_masked-VaccDscaff14-processed-gene-291.9	21.2101	8.79539	2.01976	4.35467	1.3327e-05	5.22562e-05		maker-VaccDscaff8-augustus-gene-342.14	2.86171	3.73592	1.96958	1.89681	0.0578531	0.2635		maker-VaccDscaff35-snap-gene-258.35	1.17746	3.26635	2.41555	1.35222	0.176306	NA		maker-VaccDscaff29-augustus-gene-187.15	1.49955	3.54452	1.49109	2.37713	0.0174477	NA		augustus_masked-VaccDscaff9-processed-gene-394.3	7.58077	5.76527	1.25473	4.59483	4.33093e-06	4.46614e-05		snap_masked-VaccDscaff18-processed-gene-317.19	0.75131	3.09936	3.29467	0.940722	0.346848	NA		maker-VaccDscaff43-snap-gene-100.33	103.987
augustus_masked-VaccDscaff11-processed-gene-395.0	37.5516	8.79371	1.2513	7.02768	2.10001e-12	2.31356e-11		maker-VaccDscaff2-augustus-gene-37.27	0.611808	3.73584	4.06525	0.918968	0.358112	NA		maker-VaccDscaff11-augustus-gene-137.25	370.423	3.26589	0.602704	5.41872	6.00256e-08	1.42283e-05		augustus_masked-VaccDscaff8-processed-gene-65.5	8.5456	3.54252	1.50641	2.35162	0.0186917	0.134579		augustus_masked-VaccDscaff11-processed-gene-324.3	2.37384	5.76493	1.98607	2.90269	0.00369975	0.0165426		snap_masked-VaccDscaff10-processed-gene-17.8	0.981916	3.09931	2.00389	1.54665	0.121947	NA		maker-VaccDscaff30-snap-gene-319.23	216.974
maker-VaccDscaff39-augustus-gene-2.33	73.1837	8.79339	1.591	5.52697	3.25802e-08	2.00208e-07		maker-VaccDscaff25-augustus-gene-293.25	73.8129	3.73492	0.851788	4.3848	1.16e-05	0.000318637		augustus_masked-VaccDscaff4-processed-gene-311.0	0.928652	3.26512	2.69076	1.21346	0.224955	NA		snap_masked-VaccDscaff20-processed-gene-66.13	1.60221	3.54187	1.66977	2.12118	0.033907	NA		maker-VaccDscaff11-snap-gene-345.48	257.011	5.75923	0.493689	11.6657	1.90834e-31	3.57863e-29		snap_masked-VaccDscaff31-processed-gene-288.25	1.02393	3.09904	2.778	1.11556	0.264608	NA		maker-VaccDscaff35-augustus-gene-124.20	114.217
maker-VaccDscaff22-snap-gene-38.57	74.338	8.79317	2.06435	4.25953	2.04853e-05	7.76879e-05		maker-VaccDscaff41-snap-gene-174.29	1.52629	3.73245	1.65932	2.24938	0.0244883	NA		maker-VaccDscaff9-augustus-gene-132.33	1.26307	3.26235	3.10873	1.04942	0.293987	NA		snap_masked-VaccDscaff5-processed-gene-63.17	1.38033	3.54151	1.81503	1.95122	0.0510311	NA		maker-VaccDscaff27-snap-gene-28.24	19.2576	5.75872	1.28753	4.47267	7.72495e-06	7.52433e-05		snap_masked-VaccDscaff26-processed-gene-326.9	0.944481	3.09881	3.15903	0.980936	0.326624	NA		maker-VaccDscaff23-snap-gene-280.43	0.378289
maker-VaccDscaff17-augustus-gene-20.19	20.9512	8.79101	2.22697	3.94751	7.89667e-05	0.000266787		augustus_masked-VaccDscaff15-processed-gene-211.1	1.11709	3.73218	2.44024	1.52943	0.126158	NA		maker-VaccDscaff20-augustus-gene-250.22	12.5006	3.26145	0.765032	4.26315	2.01563e-05	0.00186064		maker-VaccDscaff40-augustus-gene-195.19	2.5375	3.54134	1.64057	2.15861	0.0308806	0.187214		maker-VaccDscaff5-snap-gene-351.32	14.8952	5.75669	1.34747	4.27224	1.93522e-05	0.000171933		augustus_masked-VaccDscaff30-processed-gene-149.7	3.91753	3.09819	1.2149	2.55016	0.0107673	0.0501659		maker-VaccDscaff20-augustus-gene-21.27	54.0891
maker-VaccDscaff23-snap-gene-302.36	24.6025	8.78805	1.96207	4.47897	7.50029e-06	3.07844e-05		augustus_masked-VaccDscaff10-processed-gene-74.11	7.19393	3.73139	1.67333	2.22992	0.0257528	0.153517		augustus_masked-VaccDscaff24-processed-gene-66.11	2.06905	3.25343	1.54479	2.10607	0.0351985	0.413535		maker-VaccDscaff46-augustus-gene-178.28	1.54661	3.54117	1.69126	2.09381	0.0362773	NA		maker-VaccDscaff9-augustus-gene-44.25	10.9324	5.756	1.29533	4.44367	8.84373e-06	8.51956e-05		snap_masked-VaccDscaff8-processed-gene-80.9	0.961684	3.09808	3.00845	1.02979	0.303107	NA		maker-VaccDscaff46-snap-gene-6.19	157.093
maker-VaccDscaff13-snap-gene-70.47	39.8593	8.78643	2.41789	3.63392	0.000279148	0.000846586		augustus_masked-VaccDscaff25-processed-gene-137.7	0.305817	3.73135	5.55537	0.671666	0.501796	NA		augustus_masked-VaccDscaff18-processed-gene-289.1	11.6543	3.25208	1.19181	2.72869	0.00635872	0.14295		augustus_masked-VaccDscaff17-processed-gene-65.2	1.66661	3.54091	1.78153	1.98757	0.0468587	NA		maker-VaccDscaff6-augustus-gene-43.53	25.6479	5.7551	1.06929	5.38218	7.35909e-08	1.10702e-06		snap_masked-VaccDscaff20-processed-gene-356.12	2.08536	3.09741	1.75297	1.76695	0.0772362	NA		maker-VaccDscaff24-augustus-gene-28.32	509.792
maker-VaccDscaff13-snap-gene-106.36	331.227	8.7834	0.729142	12.0462	2.03042e-33	1.14801e-31		maker-VaccDscaff31-snap-gene-314.35	8.48261	3.73087	1.90145	1.96212	0.049749	0.238361		maker-VaccDscaff45-snap-gene-141.35	15.0047	3.25078	1.6014	2.02996	0.0423601	0.458801		maker-VaccDscaff23-augustus-gene-45.39	0.727115	3.54059	2.97369	1.19064	0.233795	NA		maker-VaccDscaff11-augustus-gene-10.21	37.2606	5.75355	1.25964	4.5676	NA	NA		maker-VaccDscaff2-augustus-gene-316.29	3.74185	3.09654	1.32566	2.33584	0.0194995	0.0729013		augustus_masked-VaccDscaff44-processed-gene-97.2	2.02435
maker-VaccDscaff21-augustus-gene-60.48	19.0682	8.77918	2.16252	4.05971	4.91347e-05	0.000173		augustus_masked-VaccDscaff22-processed-gene-333.6	2.28435	3.72892	1.94034	1.92178	0.0546334	NA		augustus_masked-VaccDscaff13-processed-gene-164.3	1.09643	3.24716	1.99123	1.63073	0.102947	NA		maker-VaccDscaff30-snap-gene-135.47	3.13607	3.5403	2.1694	1.63192	0.102696	0.395466		augustus_masked-VaccDscaff27-processed-gene-115.3	3.51229	5.75304	1.50206	3.83011	0.000128085	0.000923544		snap_masked-VaccDscaff42-processed-gene-58.10	1.78196	3.09628	1.77127	1.74805	0.0804548	NA		augustus_masked-VaccDscaff27-processed-gene-299.5	205.49
snap_masked-VaccDscaff2-processed-gene-246.11	42.1706	8.77842	1.48631	5.90617	3.50158e-09	2.50545e-08		maker-VaccDscaff2-augustus-gene-323.22	2.88677	3.7257	2.7491	1.35525	0.175339	0.508417		maker-VaccDscaff7-augustus-gene-386.29	0.608569	3.24626	3.81058	0.851909	0.394265	NA		maker-VaccDscaff23-augustus-gene-64.23	0.612368	3.54029	5.17069	0.684685	0.493542	NA		augustus_masked-VaccDscaff13-processed-gene-44.8	17.0379	5.74957	1.56695	3.66927	0.000243246	0.00162232		augustus_masked-VaccDscaff20-processed-gene-106.1	1.76479	3.09582	2.6706	1.15923	0.246364	NA		maker-VaccDscaff8-snap-gene-382.41	24.9495
maker-VaccDscaff32-augustus-gene-62.25	105.396	8.77791	1.68525	5.20867	1.90198e-07	1.03125e-06		maker-VaccDscaff39-snap-gene-74.37	1.03884	3.72476	1.77396	2.09969	0.0357561	NA		snap_masked-VaccDscaff4-processed-gene-125.21	0.828129	3.24623	1.67859	1.93391	0.0531248	NA		snap_masked-VaccDscaff3-processed-gene-344.23	0.361962	3.54027	5.55643	0.637149	0.524028	NA		augustus_masked-VaccDscaff24-processed-gene-130.0	89.2675	5.74743	0.749236	7.67106	1.70586e-14	6.77172e-13		maker-VaccDscaff26-snap-gene-50.55	2.07274	3.09323	1.58975	1.94573	0.0516868	NA		maker-VaccDscaff9-snap-gene-386.45	19.9433
augustus_masked-VaccDscaff13-processed-gene-272.2	132.331	8.76745	1.42049	6.17215	NA	NA		snap_masked-VaccDscaff13-processed-gene-131.14	2.38324	3.72463	2.01144	1.85173	0.064065	NA		maker-VaccDscaff7-snap-gene-39.43	1.33694	3.24598	1.87829	1.72816	0.0839604	NA		augustus_masked-VaccDscaff14-processed-gene-126.1	1.189	3.54009	2.44509	1.44784	0.147663	NA		maker-VaccDscaff8-augustus-gene-281.39	17.9689	5.74448	1.07608	5.33836	9.37885e-08	1.38311e-06		augustus_masked-VaccDscaff45-processed-gene-49.7	14.4207	3.09278	2.38413	1.29724	NA	NA		augustus_masked-VaccDscaff37-processed-gene-290.6	6.55246
maker-VaccDscaff14-snap-gene-337.38	39.7259	8.76706	1.86992	4.68846	2.75265e-06	1.22217e-05		snap_masked-VaccDscaff12-processed-gene-354.23	6.0773	3.72461	1.65907	2.245	0.0247683	0.149593		augustus_masked-VaccDscaff28-processed-gene-273.9	5.41827	3.24486	1.7174	1.8894	0.0588384	0.539111		augustus_masked-VaccDscaff28-processed-gene-12.5	0.520755	3.53966	3.92982	0.900719	0.367738	NA		maker-VaccDscaff24-snap-gene-206.29	7.62531	5.7438	1.33444	4.30427	1.6754e-05	0.000150958		snap_masked-VaccDscaff32-processed-gene-239.19	3.36729	3.09107	1.72235	1.79468	0.0727047	NA		maker-VaccDscaff22-snap-gene-169.35	776.876
maker-VaccDscaff15-snap-gene-297.28	37.3517	8.76577	3.31005	2.64823	0.00809145	0.0182854		snap_masked-VaccDscaff41-processed-gene-37.18	2.11256	3.7244	1.50836	2.46917	0.0135426	NA		snap_masked-VaccDscaff8-processed-gene-390.12	13.4572	3.2429	2.01383	1.61032	0.107329	0.702285		augustus_masked-VaccDscaff8-processed-gene-152.4	0.570337	3.53965	4.04278	0.875547	0.381276	NA		maker-VaccDscaff18-augustus-gene-381.31	146.313	5.74146	0.897731	6.39553	1.59996e-10	3.78866e-09		maker-VaccDscaff44-augustus-gene-80.18	0.800843	3.08989	2.71787	1.13688	0.255589	NA		maker-VaccDscaff1-augustus-gene-272.20	27.1892
maker-VaccDscaff21-snap-gene-242.38	19.4536	8.7653	2.99417	2.92746	0.00341741	0.00835022		maker-VaccDscaff33-snap-gene-303.69	0.781319	3.72121	2.08213	1.78721	0.0739033	NA		maker-VaccDscaff13-snap-gene-257.23	4.27285	3.24235	1.62647	1.99349	0.0462082	0.480526		augustus_masked-VaccDscaff3-processed-gene-362.1	0.275775	3.53953	5.55644	0.637013	0.524116	NA		maker-VaccDscaff20-augustus-gene-22.27	10.9354	5.74145	1.34913	4.25567	2.08426e-05	0.000184088		augustus_masked-VaccDscaff46-processed-gene-107.10	9.09519	3.08903	0.969428	3.18645	0.0014403	0.0154067		maker-VaccDscaff48-augustus-gene-59.41	59.3885
maker-VaccDscaff34-augustus-gene-164.19	19.6191	8.76446	1.82546	4.80125	1.5768e-06	7.29961e-06		snap_masked-VaccDscaff4-processed-gene-180.14	0.351472	3.72112	5.55559	0.669797	0.502987	NA		snap_masked-VaccDscaff14-processed-gene-276.14	4.37862	3.24135	0.932698	3.47524	0.000510399	0.0235135		maker-VaccDscaff19-augustus-gene-158.21	0.275775	3.53953	5.55644	0.637013	0.524116	NA		maker-VaccDscaff28-snap-gene-350.44	25.8238	5.7368	0.94732	6.05582	1.39702e-09	2.80534e-08		augustus_masked-VaccDscaff7-processed-gene-39.3	1.05506	3.08893	2.13793	1.44482	0.148508	NA		maker-VaccDscaff43-augustus-gene-13.24	365.503
maker-VaccDscaff7-snap-gene-237.19	16.9722	8.75902	4.41994	1.98171	0.047512	0.0900419		augustus_masked-VaccDscaff21-processed-gene-238.1	401.478	3.72034	0.884817	4.20465	2.61e-05	0.000647005		maker-VaccDscaff40-snap-gene-11.30	0.332417	3.24023	5.55792	0.582993	0.559898	NA		augustus_masked-VaccDscaff20-processed-gene-64.1	0.327461	3.53953	5.55644	0.637013	0.524116	NA		maker-VaccDscaff19-augustus-gene-124.24	63.5063	5.73635	0.661618	8.67019	4.31403e-18	2.50325e-16		maker-VaccDscaff23-augustus-gene-126.35	12.3788	3.08878	1.34557	2.29552	0.0217032	0.0779265		maker-VaccDscaff11-augustus-gene-257.32	68.8298
maker-VaccDscaff41-snap-gene-184.34	92.2492	8.75813	1.60552	5.455	4.89741e-08	2.92617e-07		augustus_masked-VaccDscaff14-processed-gene-322.7	0.812754	3.72008	3.0892	1.20422	0.228504	NA		augustus_masked-VaccDscaff14-processed-gene-329.5	0.36655	3.24023	5.55792	0.582992	0.559898	NA		maker-VaccDscaff42-snap-gene-237.36	0.614939	3.53953	5.55644	0.637013	0.524116	NA		maker-VaccDscaff17-augustus-gene-381.32	5.54724	5.73465	1.43907	3.98497	6.74882e-05	0.000524197		snap_masked-VaccDscaff7-processed-gene-409.14	1.86701	3.08854	1.7008	1.81594	0.0693803	NA		maker-VaccDscaff11-augustus-gene-322.30	37.5943
snap_masked-VaccDscaff31-processed-gene-170.15	20.6882	8.75795	1.48223	5.90863	3.44967e-09	2.47144e-08		augustus_masked-VaccDscaff9-processed-gene-167.3	14.7056	3.71869	0.942851	3.94409	8.01e-05	0.001689		snap_masked-VaccDscaff24-processed-gene-72.15	0.45725	3.24023	5.55792	0.582992	0.559899	NA		augustus_masked-VaccDscaff14-processed-gene-102.9	54.7352	3.5389	2.11294	1.67487	0.0939592	0.376272		snap_masked-VaccDscaff25-processed-gene-2.16	11.7754	5.73407	1.68895	3.39505	0.000686165	0.00398731		maker-VaccDscaff38-snap-gene-100.25	0.759305	3.08829	2.11661	1.45907	0.144545	NA		maker-VaccDscaff10-snap-gene-45.41	617.313
maker-VaccDscaff43-snap-gene-240.37	21.67	8.7567	1.30968	6.68611	2.29174e-11	2.2289e-10		augustus_masked-VaccDscaff6-processed-gene-43.5	42.3964	3.71804	1.43083	2.59851	0.00936289	0.0740651		maker-VaccDscaff19-augustus-gene-254.25	0.573677	3.24022	5.55792	0.582992	0.559899	NA		snap_masked-VaccDscaff21-processed-gene-373.21	1.39601	3.53839	1.66816	2.12113	0.0339108	NA		maker-VaccDscaff16-augustus-gene-196.20	6.4729	5.73253	1.47903	3.87587	0.000106243	0.000782182		maker-VaccDscaff32-snap-gene-270.29	19.9652	3.0878	1.33227	2.3177	0.0204657	0.0752605		maker-VaccDscaff32-snap-gene-82.29	290.996
maker-VaccDscaff5-augustus-gene-86.37	233.18	8.75608	1.6395	5.34069	9.25933e-08	5.2983e-07		snap_masked-VaccDscaff23-processed-gene-367.15	4.35682	3.71757	1.31324	2.83085	0.00464242	0.0438785		maker-VaccDscaff8-augustus-gene-100.15	202.341	3.23931	1.74282	1.85866	NA	NA		maker-VaccDscaff2-augustus-gene-313.29	1.9235	3.53764	1.68402	2.10071	0.035666	NA		augustus_masked-VaccDscaff35-processed-gene-145.8	118.56	5.72952	0.578795	9.89905	4.2023e-23	3.99746e-21		augustus_masked-VaccDscaff32-processed-gene-183.3	4.49766	3.08749	2.09193	1.4759	0.13997	0.27108		maker-VaccDscaff43-augustus-gene-62.26	89.0556
maker-VaccDscaff6-augustus-gene-75.28	19.241	8.75099	1.61447	5.42036	5.94787e-08	3.50367e-07		maker-VaccDscaff43-snap-gene-228.42	13009.7	3.71744	0.478445	7.76983	7.86e-15	1.39e-12		augustus_masked-VaccDscaff5-processed-gene-136.4	0.901495	3.23883	2.2739	1.42435	0.154346	NA		augustus_masked-VaccDscaff16-processed-gene-198.1	4.51621	3.53753	1.81163	1.95268	0.0508581	0.259456		snap_masked-VaccDscaff12-processed-gene-348.12	48.5989	5.72915	0.663846	8.63025	6.12174e-18	3.49585e-16		maker-VaccDscaff28-augustus-gene-350.36	2.54073	3.08745	1.5646	1.97332	0.0484596	NA		maker-VaccDscaff14-snap-gene-192.43	186.854
maker-VaccDscaff1-snap-gene-302.32	20.7935	8.75086	4.75542	1.84019	0.0657407	0.120307		snap_masked-VaccDscaff11-processed-gene-369.30	10.7847	3.71464	0.72629	5.11455	3.14e-07	1.32e-05		maker-VaccDscaff46-snap-gene-28.29	0.825476	3.23834	3.99871	0.809845	0.418029	NA		maker-VaccDscaff20-snap-gene-272.28	2.3668	3.537	1.78518	1.98131	0.047556	NA		maker-VaccDscaff30-augustus-gene-96.37	19.6836	5.729	1.70256	3.36493	0.000765638	0.00437362		maker-VaccDscaff23-augustus-gene-21.20	1.02673	3.08744	2.0897	1.47746	0.139553	NA		maker-VaccDscaff28-augustus-gene-329.44	117.605
maker-VaccDscaff13-augustus-gene-298.27	31.1437	8.74938	5.11231	1.71143	0.0870013	0.154027		maker-VaccDscaff5-snap-gene-369.47	21.8743	3.71454	0.495613	7.49483	6.64e-14	9.97e-12		maker-VaccDscaff6-augustus-gene-115.16	5.29409	3.23766	1.46467	2.2105	0.0270704	0.359451		maker-VaccDscaff31-snap-gene-278.42	2.0664	3.53686	1.98004	1.78625	0.0740585	NA		augustus_masked-VaccDscaff8-processed-gene-226.3	2.80742	5.72878	2.38077	2.40627	0.0161165	0.0545962		snap_masked-VaccDscaff46-processed-gene-126.17	1.97957	3.0855	1.4774	2.08846	0.0367562	NA		snap_masked-VaccDscaff31-processed-gene-325.15	14.0519
maker-VaccDscaff32-augustus-gene-293.22	19.7214	8.74756	3.02109	2.8955	0.00378559	0.00916387		maker-VaccDscaff46-augustus-gene-140.22	342.441	3.71279	0.529973	7.00563	2.46e-12	2.87e-10		augustus_masked-VaccDscaff20-processed-gene-367.8	0.714022	3.23741	3.15036	1.02763	0.304123	NA		snap_masked-VaccDscaff29-processed-gene-208.22	1.4048	3.53676	1.54146	2.29443	0.0217658	NA		maker-VaccDscaff24-augustus-gene-241.17	28.6697	5.72871	1.24462	4.60279	4.16869e-06	4.31552e-05		maker-VaccDscaff43-augustus-gene-253.29	44.7396	3.0832	1.65914	1.85831	0.0631255	0.15777		maker-VaccDscaff7-snap-gene-39.40	551.594
maker-VaccDscaff7-augustus-gene-0.26	2079.99	8.74655	0.458372	19.0818	3.58024e-81	1.5916e-78		maker-VaccDscaff4-augustus-gene-413.25	0.681625	3.71271	4.91589	0.755246	0.450101	NA		augustus_masked-VaccDscaff2-processed-gene-438.0	26.6302	3.2357	1.04985	3.08208	0.00205562	0.0655582		maker-VaccDscaff8-augustus-gene-204.30	1.21581	3.53661	1.86269	1.89866	0.057609	NA		maker-VaccDscaff21-augustus-gene-349.24	19.5495	5.72843	1.26454	4.53005	5.89701e-06	5.90685e-05		maker-VaccDscaff4-augustus-gene-50.31	3.1335	3.08283	1.28313	2.40259	0.0162796	NA		maker-VaccDscaff5-augustus-gene-307.21	85.4745
maker-VaccDscaff23-snap-gene-131.35	17.3731	8.74558	3.60836	2.4237	0.0153633	0.0326638		augustus_masked-VaccDscaff5-processed-gene-409.3	0.346468	3.71236	5.55578	0.668198	0.504007	NA		maker-VaccDscaff28-augustus-gene-280.35	2.71382	3.23566	1.1661	2.77477	0.00552416	0.130722		snap_masked-VaccDscaff25-processed-gene-37.10	1.39663	3.5364	2.61424	1.35274	0.176138	NA		maker-VaccDscaff25-augustus-gene-325.36	2.75946	5.72464	2.71804	2.10616	0.0351901	0.0998833		maker-VaccDscaff42-snap-gene-78.34	16.4713	3.07844	1.11553	2.75963	0.00578672	0.0343704		maker-VaccDscaff19-augustus-gene-131.27	29.9169
snap_masked-VaccDscaff13-processed-gene-111.15	105.357	8.74431	1.37741	6.34839	2.17585e-10	1.85833e-09		augustus_masked-VaccDscaff31-processed-gene-29.0	2.48413	3.71197	2.30293	1.61185	0.106994	0.384316		snap_masked-VaccDscaff32-processed-gene-101.23	47.8464	3.23565	1.37461	2.35387	0.0185793	0.287519		maker-VaccDscaff2-snap-gene-143.27	0.756304	3.53555	2.73273	1.29378	0.195741	NA		maker-VaccDscaff28-augustus-gene-240.28	35.913	5.71667	1.1621	4.91925	8.68763e-07	1.04249e-05		snap_masked-VaccDscaff12-processed-gene-208.22	1.96988	3.078	1.63686	1.88043	0.0600499	NA		maker-VaccDscaff18-augustus-gene-381.27	29.7609
maker-VaccDscaff46-snap-gene-43.26	43.1479	8.74396	1.85667	4.70948	2.48355e-06	1.11059e-05		maker-VaccDscaff13-snap-gene-356.27	1.37968	3.70972	2.22644	1.66621	0.0956706	NA		augustus_masked-VaccDscaff17-processed-gene-299.7	6.36022	3.23506	1.32259	2.446	0.0144449	0.246414		snap_masked-VaccDscaff19-processed-gene-322.25	0.508338	3.53541	5.55653	0.636263	0.524605	NA		maker-VaccDscaff14-augustus-gene-17.25	1557.18	5.71523	0.587259	9.73204	2.20133e-22	1.98147e-20		augustus_masked-VaccDscaff44-processed-gene-65.1	3.71327	3.07726	1.38428	2.22301	0.0262151	0.0882719		maker-VaccDscaff35-augustus-gene-36.32	18.2948
snap_masked-VaccDscaff12-processed-gene-45.26	89.7247	8.73881	1.1571	7.55235	4.27481e-14	5.70904e-13		maker-VaccDscaff23-snap-gene-35.43	3.59449	3.70945	2.08326	1.7806	0.0749773	0.310241		maker-VaccDscaff28-snap-gene-20.36	3.41327	3.2327	1.42024	2.27616	0.0228362	0.325265		augustus_masked-VaccDscaff23-processed-gene-15.9	0.274823	3.53467	5.55655	0.636126	0.524694	NA		maker-VaccDscaff3-augustus-gene-123.18	83.9857	5.71458	0.9188	6.21961	4.98402e-10	1.08724e-08		snap_masked-VaccDscaff6-processed-gene-48.26	744.256	3.07655	1.55162	1.98279	0.0473904	0.13008		maker-VaccDscaff15-snap-gene-363.32	5.90022
maker-VaccDscaff22-snap-gene-203.27	17.7985	8.73756	2.13213	4.09804	4.16659e-05	0.000148781		maker-VaccDscaff22-augustus-gene-177.38	4.94001	3.70926	1.39234	2.66405	0.00772063	0.0642508		maker-VaccDscaff9-augustus-gene-89.32	0.676894	3.23212	2.36382	1.36733	0.171523	NA		maker-VaccDscaff35-augustus-gene-104.25	4.13781	3.53443	1.61949	2.18243	0.0290775	0.180404		maker-VaccDscaff48-snap-gene-76.42	142.567	5.70936	0.651472	8.76379	1.88795e-18	1.13767e-16		augustus_masked-VaccDscaff4-processed-gene-42.6	0.943269	3.07574	1.82255	1.6876	0.0914873	NA		maker-VaccDscaff25-snap-gene-274.23	292.164
augustus_masked-VaccDscaff19-processed-gene-6.2	24.154	8.73655	2.96766	2.94391	0.00324091	0.00795525		maker-VaccDscaff40-snap-gene-44.48	3.79804	3.70759	1.20566	3.07517	0.00210383	0.0238624		maker-VaccDscaff20-augustus-gene-329.40	0.865471	3.2312	3.04789	1.06014	0.28908	NA		augustus_masked-VaccDscaff34-processed-gene-129.3	0.508706	3.5344	3.34862	1.05548	0.291206	NA		maker-VaccDscaff15-snap-gene-285.25	73.2651	5.70909	1.25167	4.56118	5.08663e-06	5.17137e-05		augustus_masked-VaccDscaff11-processed-gene-159.1	5.88871	3.07536	0.933843	3.29323	0.000990439	0.0126291		maker-VaccDscaff47-snap-gene-89.37	31.6602
maker-VaccDscaff36-snap-gene-243.29	20.265	8.73391	3.82228	2.285	0.022313	0.0456485		maker-VaccDscaff22-snap-gene-260.34	0.449666	3.7072	5.55589	0.667256	0.504608	NA		maker-VaccDscaff8-augustus-gene-370.23	2.37249	3.23084	1.50824	2.14213	0.0321831	0.394565		maker-VaccDscaff22-snap-gene-367.44	21.6313	3.53292	1.90155	1.85792	0.0631809	0.296361		maker-VaccDscaff8-augustus-gene-283.29	3.29307	5.70717	1.49838	3.8089	0.000139584	0.000997462		maker-VaccDscaff10-snap-gene-150.15	2.27009	3.07526	1.60542	1.91555	0.0554224	NA		snap_masked-VaccDscaff14-processed-gene-11.20	49.9084
maker-VaccDscaff34-snap-gene-309.25	2467.48	8.73298	0.586936	14.8789	4.51769e-50	5.70792e-48		snap_masked-VaccDscaff42-processed-gene-19.26	1.12837	3.70497	1.98862	1.86309	0.06245	NA		maker-VaccDscaff19-augustus-gene-201.33	2.63836	3.22953	2.0838	1.54983	0.121182	0.734496		augustus_masked-VaccDscaff14-processed-gene-209.2	3.25227	3.53224	1.34694	2.62242	0.00873088	0.0786147		augustus_masked-VaccDscaff30-processed-gene-299.8	86.6135	5.70712	0.75741	7.53505	4.88139e-14	1.85297e-12		maker-VaccDscaff25-snap-gene-68.32	6.42689	3.07419	1.36064	2.25938	0.0238597	0.0829222		maker-VaccDscaff46-augustus-gene-84.21	29.6721
maker-VaccDscaff7-augustus-gene-85.37	109.247	8.73116	2.02781	4.3057	1.66456e-05	6.41782e-05		maker-VaccDscaff30-snap-gene-268.28	0.398813	3.702	5.45538	0.678596	0.497394	NA		maker-VaccDscaff4-snap-gene-307.36	0.28365	3.22854	5.55819	0.580862	0.561334	NA		augustus_masked-VaccDscaff3-processed-gene-318.0	1.12903	3.53103	2.39374	1.47511	0.140183	NA		maker-VaccDscaff38-augustus-gene-215.29	76.3345	5.70572	0.881996	6.4691	9.85863e-11	2.41305e-09		maker-VaccDscaff3-augustus-gene-369.21	1.4007	3.07407	1.79505	1.71252	0.0868005	NA		maker-VaccDscaff13-snap-gene-78.46	85.2079
maker-VaccDscaff10-augustus-gene-390.42	130.698	8.73082	1.114	7.83739	4.60007e-15	6.8113e-14		maker-VaccDscaff17-snap-gene-303.27	0.390077	3.70199	5.48479	0.674956	0.499704	NA		maker-VaccDscaff15-snap-gene-246.49	0.391684	3.22531	4.19936	0.768046	0.44246	NA		maker-VaccDscaff11-snap-gene-306.44	0.764445	3.5308	3.0201	1.1691	0.242364	NA		augustus_masked-VaccDscaff31-processed-gene-29.0	2.48413	5.70489	2.27626	2.50626	0.0122017	0.0438225		maker-VaccDscaff22-augustus-gene-71.37	4.23428	3.07338	1.23144	2.49576	0.0125689	0.0552087		maker-VaccDscaff15-augustus-gene-368.29	323.627
maker-VaccDscaff20-augustus-gene-355.30	20.6134	8.73019	1.81852	4.80071	1.58105e-06	7.31827e-06		snap_masked-VaccDscaff24-processed-gene-174.13	0.299517	3.70196	5.556	0.6663	0.50522	NA		maker-VaccDscaff17-augustus-gene-281.20	0.335089	3.22413	5.55829	0.580058	0.561875	NA		maker-VaccDscaff3-augustus-gene-6.36	0.893991	3.53071	2.54774	1.38582	0.165802	NA		maker-VaccDscaff15-augustus-gene-294.27	37.887	5.70056	0.765979	7.44218	9.90364e-14	3.62932e-12		maker-VaccDscaff10-augustus-gene-225.26	3.74926	3.07284	1.31575	2.33543	0.0195212	0.0729486		augustus_masked-VaccDscaff37-processed-gene-45.4	6.50796
maker-VaccDscaff24-snap-gene-307.32	20.5893	8.72773	1.48427	5.88013	4.09942e-09	2.90059e-08		augustus_masked-VaccDscaff2-processed-gene-239.9	0.670234	3.70195	4.93113	0.750732	0.452814	NA		maker-VaccDscaff28-snap-gene-0.38	0.411701	3.22413	5.55829	0.580058	0.561875	NA		augustus_masked-VaccDscaff6-processed-gene-275.7	1.02692	3.52994	3.14395	1.12277	0.261535	NA		augustus_masked-VaccDscaff13-processed-gene-140.4	5.49155	5.69984	1.41354	4.03232	5.52297e-05	0.000438537		maker-VaccDscaff23-augustus-gene-172.27	1.13276	3.07284	4.36698	0.703653	0.481649	NA		maker-VaccDscaff5-snap-gene-135.47	7.45721
maker-VaccDscaff5-augustus-gene-141.20	161.509	8.72627	1.16098	7.51629	5.63526e-14	7.43289e-13		maker-VaccDscaff15-snap-gene-195.40	1.23484	3.70106	4.28555	0.863614	0.3878	NA		augustus_masked-VaccDscaff2-processed-gene-279.5	0.29074	3.22413	5.55829	0.580058	0.561875	NA		maker-VaccDscaff2-snap-gene-365.36	1.66554	3.52983	1.85179	1.90617	0.0566282	NA		augustus_masked-VaccDscaff19-processed-gene-110.2	6.05421	5.69564	1.35557	4.20165	2.64975e-05	0.000227838		snap_masked-VaccDscaff32-processed-gene-277.14	5.63286	3.07205	0.960259	3.19918	0.00137817	0.0150237		augustus_masked-VaccDscaff23-processed-gene-183.2	119.807
augustus_masked-VaccDscaff23-processed-gene-152.2	4050.1	8.72503	0.473242	18.4367	6.66573e-76	2.40626e-73		augustus_masked-VaccDscaff33-processed-gene-234.5	7.50478	3.69786	1.23847	2.98583	0.00282814	0.0300288		maker-VaccDscaff21-augustus-gene-306.26	1.12271	3.22304	2.98212	1.08079	0.279791	NA		augustus_masked-VaccDscaff22-processed-gene-129.3	0.342589	3.52979	5.55665	0.635237	0.525274	NA		augustus_masked-VaccDscaff36-processed-gene-226.0	10.2657	5.69473	1.67887	3.392	0.000693853	0.00402354		augustus_masked-VaccDscaff24-processed-gene-209.4	3.21733	3.07014	1.12915	2.719	0.00654798	NA		maker-VaccDscaff8-augustus-gene-390.28	3.77313
augustus_masked-VaccDscaff3-processed-gene-184.5	56.6161	8.71978	2.13879	4.07697	4.56272e-05	0.000161706		maker-VaccDscaff14-augustus-gene-323.40	3.01683	3.69701	3.76896	0.98091	0.326637	0.690031		maker-VaccDscaff7-snap-gene-325.38	8.28042	3.22238	1.48856	2.16476	0.0304058	0.381981		maker-VaccDscaff2-snap-gene-202.39	0.27387	3.52979	5.55665	0.635237	0.525274	NA		maker-VaccDscaff27-snap-gene-126.52	5.06122	5.69401	1.38766	4.10333	4.07251e-05	0.000334506		maker-VaccDscaff35-snap-gene-40.43	5.42675	3.06767	1.86462	1.6452	0.0999294	0.215511		maker-VaccDscaff4-snap-gene-364.37	33.0265
augustus_masked-VaccDscaff12-processed-gene-301.6	30.9285	8.71968	1.66159	5.24778	1.53944e-07	8.46822e-07		snap_masked-VaccDscaff22-processed-gene-359.35	2.6644	3.69699	1.95421	1.89181	0.0585158	0.265655		maker-VaccDscaff25-augustus-gene-176.20	5.26601	3.22153	1.61457	1.99528	0.046012	0.479484		augustus_masked-VaccDscaff31-processed-gene-57.3	0.360988	3.52979	5.55665	0.635236	0.525274	NA		maker-VaccDscaff23-augustus-gene-151.21	129.318	5.68946	0.567964	10.0173	1.2796e-23	1.26746e-21		maker-VaccDscaff2-augustus-gene-219.24	11.5849	3.06742	1.23821	2.4773	0.013238	0.0570617		maker-VaccDscaff38-snap-gene-243.39	46.8289
augustus_masked-VaccDscaff15-processed-gene-338.8	44.5672	8.71449	1.63066	5.34416	9.08384e-08	5.20595e-07		maker-VaccDscaff22-augustus-gene-298.44	26.7694	3.69694	1.7584	2.10244	0.0355145	0.190423		maker-VaccDscaff22-snap-gene-34.34	1.9219	3.22081	1.69756	1.89731	0.0577865	NA		maker-VaccDscaff23-augustus-gene-22.23	0.494712	3.5294	4.07732	0.865617	0.3867	NA		augustus_masked-VaccDscaff32-processed-gene-155.0	2.69586	5.68659	1.7375	3.27285	0.00106469	0.00580071		maker-VaccDscaff10-snap-gene-141.39	37.5124	3.06682	1.46644	2.09133	0.0364983	0.109412		maker-VaccDscaff33-augustus-gene-210.28	72.9937
augustus_masked-VaccDscaff29-processed-gene-170.5	19.9035	8.71411	2.039	4.27371	1.92248e-05	7.32491e-05		snap_masked-VaccDscaff11-processed-gene-278.18	3.77479	3.6968	1.58284	2.33555	0.0195145	0.126423		augustus_masked-VaccDscaff34-processed-gene-320.0	3.15391	3.22029	1.66259	1.93692	0.0527557	0.513028		maker-VaccDscaff13-augustus-gene-232.12	0.423486	3.52938	4.11422	0.857849	0.390976	NA		maker-VaccDscaff4-snap-gene-279.39	4.63869	5.68655	1.92833	2.94894	0.00318865	0.0146158		augustus_masked-VaccDscaff10-processed-gene-86.1	0.235038	3.06677	5.57151	0.550438	0.582019	NA		maker-VaccDscaff30-snap-gene-17.55	279.27
maker-VaccDscaff1-augustus-gene-236.27	16.9542	8.71225	1.80598	4.82412	1.40626e-06	6.56424e-06		augustus_masked-VaccDscaff20-processed-gene-353.4	8.82435	3.69672	1.52079	2.43079	0.0150658	0.104894		augustus_masked-VaccDscaff4-processed-gene-73.4	0.236944	3.21971	5.55839	0.579251	0.56242	NA		snap_masked-VaccDscaff2-processed-gene-411.14	0.513012	3.52908	5.2908	0.667023	0.504758	NA		snap_masked-VaccDscaff30-processed-gene-262.10	34.2055	5.68221	1.23232	4.61098	4.00772e-06	4.16504e-05		maker-VaccDscaff31-augustus-gene-271.17	0.271229	3.06677	5.57151	0.550438	0.582019	NA		maker-VaccDscaff23-augustus-gene-315.34	38.4848
snap_masked-VaccDscaff30-processed-gene-67.11	65.8706	8.71129	1.38058	6.3099	2.7921e-10	2.35037e-09		maker-VaccDscaff4-snap-gene-135.33	3.06105	3.69638	1.59143	2.32267	0.0201967	0.129674		maker-VaccDscaff17-augustus-gene-136.25	0.370655	3.2197	5.55839	0.579251	0.56242	NA		snap_masked-VaccDscaff34-processed-gene-129.14	0.273728	3.52904	5.55667	0.6351	0.525363	NA		maker-VaccDscaff48-augustus-gene-43.49	6.47354	5.67973	1.5995	3.55095	0.00038385	0.00241027		maker-VaccDscaff5-snap-gene-307.29	0.276069	3.06677	5.57151	0.550438	0.582019	NA		maker-VaccDscaff8-augustus-gene-317.29	1.5286
maker-VaccDscaff44-augustus-gene-93.30	19.2465	8.70799	1.48767	5.85343	4.8153e-09	3.37257e-08		augustus_masked-VaccDscaff6-processed-gene-263.5	1.44038	3.69323	1.86319	1.98221	0.0474555	NA		maker-VaccDscaff15-snap-gene-174.34	2.77863	3.21658	1.66467	1.93226	0.0533271	0.515875		maker-VaccDscaff20-augustus-gene-54.36	0.376395	3.52904	5.55667	0.6351	0.525363	NA		maker-VaccDscaff3-augustus-gene-73.30	8.10869	5.67949	1.30606	4.34856	1.37032e-05	0.000126072		maker-VaccDscaff40-augustus-gene-46.21	2.12144	3.06657	1.64749	1.86136	0.062694	NA		maker-VaccDscaff27-snap-gene-272.22	29.9403
maker-VaccDscaff42-augustus-gene-194.36	27.2716	8.70591	5.09951	1.7072	0.0877841	0.155236		maker-VaccDscaff41-augustus-gene-92.18	1.47603	3.6932	2.20785	1.67276	0.0943749	NA		maker-VaccDscaff40-snap-gene-44.48	3.79804	3.21614	1.67558	1.91942	0.0549318	0.523931		augustus_masked-VaccDscaff32-processed-gene-229.5	1.87042	3.52827	1.95461	1.8051	0.0710585	NA		augustus_masked-VaccDscaff40-processed-gene-184.9	6.06938	5.67762	1.48414	3.82554	0.000130488	0.000939268		augustus_masked-VaccDscaff42-processed-gene-212.6	0.286293	3.06642	5.57152	0.550374	0.582063	NA		maker-VaccDscaff32-snap-gene-88.45	456.997
maker-VaccDscaff8-snap-gene-392.40	20.4601	8.70542	3.38464	2.57204	0.0101101	0.0223729		augustus_masked-VaccDscaff13-processed-gene-258.2	0.496933	3.69182	4.17433	0.884409	0.376475	NA		maker-VaccDscaff37-augustus-gene-143.24	5.40386	3.21528	1.68656	1.90641	0.056597	0.530693		maker-VaccDscaff8-augustus-gene-206.28	8.57616	3.52809	0.950834	3.71052	0.000206832	0.00441967		snap_masked-VaccDscaff41-processed-gene-44.15	4.87695	5.67759	1.36607	4.15614	3.23672e-05	0.000272285		augustus_masked-VaccDscaff36-processed-gene-297.10	0.795069	3.06642	5.57152	0.550374	0.582063	NA		snap_masked-VaccDscaff30-processed-gene-106.19	1.74877
maker-VaccDscaff21-snap-gene-358.28	21.355	8.70477	2.1299	4.08694	4.37097e-05	0.000155388		maker-VaccDscaff38-snap-gene-85.24	0.333489	3.69152	5.55623	0.664394	0.506438	NA		maker-VaccDscaff37-snap-gene-196.27	1.74302	3.2132	1.83729	1.74888	0.0803119	NA		snap_masked-VaccDscaff16-processed-gene-327.20	0.505928	3.52415	5.51389	0.639141	0.522731	NA		maker-VaccDscaff20-augustus-gene-166.15	10.8539	5.67733	1.41188	4.02112	5.79227e-05	0.000457198		maker-VaccDscaff20-snap-gene-182.17	0.423495	3.06589	4.33166	0.707787	0.479077	NA		augustus_masked-VaccDscaff42-processed-gene-15.6	1252.2
snap_masked-VaccDscaff45-processed-gene-5.15	18.9321	8.70343	2.16483	4.02038	5.81044e-05	0.000201647		snap_masked-VaccDscaff5-processed-gene-55.18	25.4933	3.6875	1.35932	2.71276	0.0066726	0.0575046		maker-VaccDscaff16-augustus-gene-206.20	0.639777	3.21255	4.02917	0.797323	0.425263	NA		augustus_masked-VaccDscaff27-processed-gene-314.7	0.441001	3.52415	5.55678	0.634207	0.525946	NA		snap_masked-VaccDscaff27-processed-gene-8.19	97.8174	5.67002	0.808122	7.01629	2.27831e-12	6.95765e-11		snap_masked-VaccDscaff10-processed-gene-8.20	2.90035	3.06445	1.62474	1.88612	0.0592791	NA		maker-VaccDscaff23-augustus-gene-275.28	404.025
maker-VaccDscaff9-augustus-gene-210.26	37.5743	8.70257	2.64414	3.29126	0.000997384	0.00270994		maker-VaccDscaff23-augustus-gene-54.30	20.4548	3.68739	1.18853	3.10249	0.00191902	0.0221887		maker-VaccDscaff8-augustus-gene-380.32	40.2454	3.21217	0.847487	3.79023	0.000150506	0.00908775		augustus_masked-VaccDscaff11-processed-gene-365.10	0.459966	3.52415	5.55678	0.634207	0.525946	NA		maker-VaccDscaff41-augustus-gene-197.17	3.95613	5.66984	1.45029	3.90944	9.25091e-05	0.000691538		augustus_masked-VaccDscaff19-processed-gene-19.11	1.29831	3.06297	1.74265	1.75765	0.0788067	NA		maker-VaccDscaff10-snap-gene-228.28	333.048
maker-VaccDscaff3-augustus-gene-337.30	22.0422	8.70178	3.22595	2.69744	0.00698758	0.0160037		maker-VaccDscaff7-augustus-gene-413.29	5.54302	3.68541	1.456	2.53119	0.0113677	0.0855705		maker-VaccDscaff41-augustus-gene-112.37	3.48874	3.21157	1.45902	2.20118	0.0277233	0.364196		maker-VaccDscaff40-augustus-gene-39.39	0.272775	3.52415	5.55678	0.634207	0.525946	NA		augustus_masked-VaccDscaff10-processed-gene-60.4	2.34634	5.66209	2.18936	2.58619	0.00970446	0.0364727		augustus_masked-VaccDscaff23-processed-gene-28.0	10.7756	3.06283	1.32004	2.32025	0.0203272	0.0749461		maker-VaccDscaff48-augustus-gene-92.23	52.755
maker-VaccDscaff15-augustus-gene-219.25	20.5054	8.7014	3.85998	2.25426	0.0241799	0.0490591		maker-VaccDscaff24-augustus-gene-14.21	65.7248	3.68363	2.22924	1.65242	0.0984493	0.366196		maker-VaccDscaff4-augustus-gene-242.31	291.75	3.20977	1.13319	2.83251	NA	NA		augustus_masked-VaccDscaff13-processed-gene-240.4	0.364782	3.52339	5.55679	0.634069	0.526036	NA		maker-VaccDscaff34-augustus-gene-94.23	2.51423	5.66193	1.7909	3.16149	0.00156963	0.00807176		maker-VaccDscaff43-snap-gene-144.22	5.99681	3.06233	1.51451	2.02199	0.0431772	0.1222		maker-VaccDscaff10-snap-gene-87.35	118.291
maker-VaccDscaff24-snap-gene-341.23	37.9503	8.69912	2.78869	3.11943	0.001812	0.0046745		snap_masked-VaccDscaff15-processed-gene-109.25	4.75518	3.68289	1.42847	2.57821	0.00993138	0.0774422		snap_masked-VaccDscaff23-processed-gene-334.12	3.48426	3.2038	1.77937	1.80052	0.0717779	0.591515		snap_masked-VaccDscaff38-processed-gene-248.11	0.325392	3.52339	5.55679	0.634069	0.526036	NA		maker-VaccDscaff24-augustus-gene-69.25	101.267	5.6595	0.87391	6.47607	9.41417e-11	2.30976e-09		maker-VaccDscaff30-augustus-gene-308.37	11.689	3.06226	1.3463	2.27457	0.0229318	0.0807795		maker-VaccDscaff21-snap-gene-3.42	292.213
maker-VaccDscaff14-snap-gene-335.21	46.8779	8.69817	4.02817	2.15934	0.030824	0.061114		maker-VaccDscaff33-augustus-gene-286.33	18.5304	3.68259	1.6039	2.29603	0.0216744	0.136419		snap_masked-VaccDscaff22-processed-gene-115.18	67.3866	3.20153	1.56597	2.04444	0.0409105	0.449554		maker-VaccDscaff42-augustus-gene-20.32	5.33368	3.52256	1.17779	2.99083	0.00278223	0.0335335		augustus_masked-VaccDscaff21-processed-gene-257.6	5.79115	5.65809	1.29501	4.36915	1.24734e-05	0.000115898		maker-VaccDscaff40-augustus-gene-37.24	6.67216	3.06151	1.42494	2.14852	0.0316729	0.0996402		maker-VaccDscaff15-snap-gene-370.41	11.4243
augustus_masked-VaccDscaff29-processed-gene-123.9	19.8949	8.6979	1.71499	5.0717	3.94282e-07	2.02764e-06		maker-VaccDscaff8-augustus-gene-229.17	16.5814	3.68201	1.90397	1.93386	0.0531309	0.249028		maker-VaccDscaff6-snap-gene-198.32	0.850576	3.20111	2.60232	1.2301	0.21866	NA		augustus_masked-VaccDscaff18-processed-gene-19.2	2.74071	3.52254	2.25443	1.5625	0.118171	0.426887		maker-VaccDscaff38-snap-gene-179.38	63.4564	5.65553	1.21675	4.64806	3.35077e-06	3.5468e-05		snap_masked-VaccDscaff2-processed-gene-407.22	2.51472	3.0615	1.62023	1.88954	0.0588192	NA		maker-VaccDscaff24-augustus-gene-68.32	35.792
maker-VaccDscaff17-augustus-gene-230.20	64.297	8.69779	1.70886	5.08983	3.58385e-07	1.85366e-06		augustus_masked-VaccDscaff16-processed-gene-87.11	0.814214	3.68132	2.00849	1.83288	0.0668203	NA		augustus_masked-VaccDscaff17-processed-gene-180.3	1.57348	3.201	1.91697	1.66982	0.0949543	NA		augustus_masked-VaccDscaff37-processed-gene-264.1	0.754976	3.52144	2.5196	1.39762	0.162229	NA		maker-VaccDscaff15-snap-gene-275.16	2.22639	5.65481	3.53637	1.59904	0.109811	0.232225		maker-VaccDscaff29-augustus-gene-292.33	0.881089	3.06144	2.63085	1.16367	0.244558	NA		maker-VaccDscaff41-augustus-gene-61.28	87.2038
augustus_masked-VaccDscaff14-processed-gene-294.6	24.2324	8.69707	2.81112	3.0938	0.00197608	0.00505753		snap_masked-VaccDscaff41-processed-gene-202.17	4.56945	3.68095	1.68578	2.18353	0.0289968	0.166003		maker-VaccDscaff8-augustus-gene-121.40	1.01124	3.19822	1.99464	1.60341	0.108845	NA		snap_masked-VaccDscaff4-processed-gene-419.19	0.693427	3.52066	2.79906	1.2578	0.208465	NA		snap_masked-VaccDscaff27-processed-gene-12.30	64.3107	5.65383	0.694845	8.13682	4.05803e-16	1.94036e-14		snap_masked-VaccDscaff20-processed-gene-94.26	3.53193	3.06121	1.39833	2.1892	0.0285825	NA		maker-VaccDscaff17-augustus-gene-320.38	1782.93
snap_masked-VaccDscaff36-processed-gene-58.14	15.9636	8.69622	2.08341	4.17403	2.99256e-05	0.000110077		augustus_masked-VaccDscaff45-processed-gene-51.4	66.6154	3.68065	1.57818	2.33221	0.0196897	0.127311		maker-VaccDscaff24-snap-gene-175.31	2.25171	3.19726	1.61606	1.97843	0.0478806	0.488739		maker-VaccDscaff15-augustus-gene-110.17	5.53365	3.52045	1.66811	2.11045	0.03482	0.202645		augustus_masked-VaccDscaff2-processed-gene-82.2	55.9729	5.6533	1.65638	3.41304	0.000642432	0.00376569		snap_masked-VaccDscaff21-processed-gene-265.7	0.710762	3.06108	2.57394	1.18926	0.234339	NA		maker-VaccDscaff21-augustus-gene-229.16	620.795
maker-VaccDscaff13-snap-gene-263.42	18.2695	8.69373	3.70725	2.34506	0.019024	0.0395827		maker-VaccDscaff16-augustus-gene-254.21	3.73382	3.68013	1.12381	3.27467	0.00105784	0.0139241		augustus_masked-VaccDscaff6-processed-gene-334.1	0.234051	3.1966	5.55893	0.575038	0.565265	NA		maker-VaccDscaff15-augustus-gene-114.38	8.0525	3.5199	1.03617	3.39703	0.000681226	0.011187		maker-VaccDscaff32-augustus-gene-266.19	67.3873	5.65283	0.622335	9.08327	1.05363e-19	7.17807e-18		maker-VaccDscaff7-snap-gene-229.27	4.91168	3.06098	1.52735	2.00411	0.0450584	0.125786		maker-VaccDscaff32-snap-gene-204.30	449.36
maker-VaccDscaff36-snap-gene-5.45	19.1809	8.69352	1.72367	5.04363	4.56792e-07	2.32298e-06		augustus_masked-VaccDscaff30-processed-gene-146.5	0.841416	3.68011	2.29136	1.60608	0.108256	NA		maker-VaccDscaff2-snap-gene-146.33	0.339171	3.1966	5.55893	0.575038	0.565265	NA		maker-VaccDscaff14-augustus-gene-199.33	2.34746	3.51938	2.66534	1.32042	0.186693	NA		augustus_masked-VaccDscaff21-processed-gene-47.4	2.12481	5.64858	1.96306	2.87744	0.00400921	0.0177043		maker-VaccDscaff27-snap-gene-342.24	0.768846	3.06052	2.66686	1.14761	0.251129	NA		maker-VaccDscaff13-snap-gene-79.33	3.36918
maker-VaccDscaff9-snap-gene-334.17	308.911	8.69067	1.43904	6.03922	1.54859e-09	1.17031e-08		maker-VaccDscaff5-augustus-gene-261.17	3.27689	3.67994	1.48128	2.48429	0.012981	0.0940499		maker-VaccDscaff11-snap-gene-232.33	0.721096	3.19603	5.23523	0.610485	0.541541	NA		augustus_masked-VaccDscaff36-processed-gene-181.1	0.577564	3.51854	5.33725	0.659241	0.509741	NA		augustus_masked-VaccDscaff40-processed-gene-265.3	18.0206	5.64459	1.2595	4.48162	7.40786e-06	7.25275e-05		snap_masked-VaccDscaff10-processed-gene-187.19	16.6192	3.05981	0.737615	4.14825	3.35026e-05	0.00196037		maker-VaccDscaff37-augustus-gene-258.21	538.794
maker-VaccDscaff18-snap-gene-180.20	427	8.68884	1.20365	7.21877	5.24615e-13	6.21914e-12		snap_masked-VaccDscaff2-processed-gene-33.16	0.949819	3.67988	2.37026	1.55252	0.120537	NA		augustus_masked-VaccDscaff4-processed-gene-392.5	14.6711	3.19426	1.62691	1.96339	0.0496003	0.496614		maker-VaccDscaff32-snap-gene-65.38	0.271681	3.51848	5.5569	0.633173	0.526621	NA		maker-VaccDscaff35-augustus-gene-261.36	21.7488	5.64012	1.21518	4.64138	3.4609e-06	3.65157e-05		maker-VaccDscaff1-snap-gene-246.36	6.34892	3.05716	1.27168	2.40402	0.0162157	0.0648487		augustus_masked-VaccDscaff43-processed-gene-218.3	1629.65
snap_masked-VaccDscaff21-processed-gene-209.12	16.2028	8.688	3.57362	2.43115	0.0150512	0.0320648		snap_masked-VaccDscaff12-processed-gene-18.28	0.923024	3.67907	2.74581	1.33989	0.180283	NA		maker-VaccDscaff27-snap-gene-69.40	2.60837	3.19357	1.3279	2.40499	0.0161731	0.264324		snap_masked-VaccDscaff28-processed-gene-162.13	0.321434	3.51848	5.5569	0.633173	0.526621	NA		maker-VaccDscaff25-augustus-gene-328.34	34.7854	5.63864	0.603222	9.34754	8.97076e-21	6.88683e-19		maker-VaccDscaff13-snap-gene-325.36	4.10683	3.05676	1.50779	2.02731	0.0426309	0.121163		maker-VaccDscaff46-augustus-gene-141.17	31.9176
maker-VaccDscaff25-augustus-gene-187.23	21.3878	8.6856	4.89948	1.77276	0.0762684	0.137162		maker-VaccDscaff31-augustus-gene-248.23	2.72093	3.67811	1.67013	2.20229	0.027645	0.160729		maker-VaccDscaff15-augustus-gene-53.30	0.233373	3.19206	5.55904	0.574211	0.565825	NA		maker-VaccDscaff6-augustus-gene-67.28	275.34	3.5167	0.679018	5.1791	2.22956e-07	1.36849e-05		maker-VaccDscaff41-augustus-gene-29.37	17.5848	5.63744	1.41965	3.97101	7.15685e-05	0.000551487		augustus_masked-VaccDscaff6-processed-gene-185.5	10.8317	3.05607	1.31084	2.33139	0.0197326	0.0734455		maker-VaccDscaff36-augustus-gene-48.39	41.4598
maker-VaccDscaff2-augustus-gene-385.35	24.6043	8.684	3.8957	2.22912	0.0258056	0.0520345		augustus_masked-VaccDscaff35-processed-gene-273.4	2.17376	3.67753	1.97462	1.8624	0.0625463	NA		snap_masked-VaccDscaff1-processed-gene-75.9	0.274404	3.19206	5.55904	0.574211	0.565825	NA		augustus_masked-VaccDscaff6-processed-gene-275.5	1.064	3.51637	2.52448	1.39291	0.163649	NA		augustus_masked-VaccDscaff11-processed-gene-386.2	7.99805	5.63676	1.31481	4.28712	1.81006e-05	0.000161735		maker-VaccDscaff14-augustus-gene-214.27	73.0326	3.05568	1.34376	2.27398	0.0229674	0.0808653		maker-VaccDscaff30-snap-gene-317.28	199.611
maker-VaccDscaff5-snap-gene-112.35	19.3027	8.68253	3.03754	2.85841	0.00425769	0.0102061		augustus_masked-VaccDscaff11-processed-gene-155.7	0.378392	3.67732	5.55654	0.6618	0.508099	NA		maker-VaccDscaff2-augustus-gene-438.26	0.489914	3.19179	5.40737	0.590267	0.555012	NA		maker-VaccDscaff13-snap-gene-383.22	6.82399	3.51578	0.979909	3.58787	0.000333391	0.00641566		maker-VaccDscaff30-snap-gene-144.30	128.814	5.63524	0.864776	6.51641	7.20082e-11	1.80233e-09		augustus_masked-VaccDscaff20-processed-gene-91.7	1.15415	3.05466	2.00007	1.52727	0.126693	NA		maker-VaccDscaff23-augustus-gene-195.34	36.7423
augustus_masked-VaccDscaff40-processed-gene-56.9	3239.42	8.68221	0.829181	10.4708	1.17609e-25	4.178e-24		augustus_masked-VaccDscaff22-processed-gene-238.8	0.294327	3.67729	5.55654	0.661795	0.508103	NA		augustus_masked-VaccDscaff37-processed-gene-21.2	13.6515	3.19144	0.825698	3.86514	0.000111027	0.00714802		maker-VaccDscaff4-augustus-gene-239.22	0.737912	3.51348	4.12536	0.85168	0.394392	NA		maker-VaccDscaff31-augustus-gene-208.28	6.8406	5.63327	1.39931	4.02576	5.67912e-05	0.000449698		snap_masked-VaccDscaff28-processed-gene-312.16	9.08237	3.05271	0.855	3.57042	0.000356414	0.00727779		augustus_masked-VaccDscaff28-processed-gene-284.3	26.8988
maker-VaccDscaff22-augustus-gene-156.19	39.187	8.68214	2.55013	3.40459	0.000662645	0.00186782		maker-VaccDscaff2-augustus-gene-99.27	2.07619	3.677	1.72374	2.13315	0.032912	NA		maker-VaccDscaff28-snap-gene-16.39	0.587747	3.18877	3.40235	0.937225	0.348643	NA		snap_masked-VaccDscaff14-processed-gene-357.24	0.270586	3.51279	5.55703	0.632135	0.527298	NA		maker-VaccDscaff19-augustus-gene-61.30	12.8881	5.62708	1.59339	3.53151	0.000413202	0.00256727		snap_masked-VaccDscaff31-processed-gene-329.14	1.11401	3.05218	1.88442	1.61969	0.105298	NA		maker-VaccDscaff26-snap-gene-157.40	86.8351
[truncated: 95,782 more rows]
[truncated: 5 more columns]
