# Supplementary material for: Haplotype-phased genome and evolution of phytonutrient pathways of tetraploid blueberry
Source: Gigascience. 2019 Jan 31;8(3):giz012. doi: 10.1093/gigascience/giz012 (PMC6423372; doi:10.1093/gigascience/giz012)
Supplement: Supplemental Files [file giz012_supplemental_files.zip › Extended_Data_Table3.xlsx]

## Sheet: Extended_Data_Table3
Extended Data Table 3. Anthocyanin, chlorogenic acid and ascorbic acid biosynthesis-related genes in blueberry.
qseqid	sseqid	pident	length	mismatch	gapopen	qstart	qend	sstart	send	evalue	bitscore
a. Anthocyanin and chlorogenic biosynthesis related genes
Phenylalanine ammonia-lyase (PAL)
augustus_masked-VaccDscaff10-processed-gene-225.6-mRNA-1	tr|G3GAT3|G3GAT3_COFCA	86.1	698	96	1	17	713	14	711	0	1261
maker-VaccDscaff1-augustus-gene-185.22-mRNA-1	tr|G3GAT3|G3GAT3_COFCA	86.1	698	96	1	17	713	14	711	0	1261
maker-VaccDscaff8-augustus-gene-236.15-mRNA-1	tr|G3GAT3|G3GAT3_COFCA	85.96	698	97	1	17	713	14	711	0	1261
maker-VaccDscaff5-snap-gene-236.31-mRNA-1	tr|G3GAT3|G3GAT3_COFCA	85.55	678	97	1	17	693	14	691	0	1211
maker-VaccDscaff1-augustus-gene-187.25-mRNA-1	tr|G3GAT3|G3GAT3_COFCA	85.39	698	101	1	17	713	14	711	0	1254
maker-VaccDscaff10-augustus-gene-222.29-mRNA-1	tr|G3GAT3|G3GAT3_COFCA	85.24	698	102	1	17	713	14	711	0	1253
maker-VaccDscaff8-augustus-gene-235.20-mRNA-1	tr|G3GAT3|G3GAT3_COFCA	85.24	698	102	1	17	713	14	711	0	1253
maker-VaccDscaff5-augustus-gene-235.33-mRNA-1	tr|G3GAT3|G3GAT3_COFCA	85.24	698	102	1	17	713	14	711	0	1252
maker-VaccDscaff15-augustus-gene-283.32-mRNA-1	tr|G3GAT3|G3GAT3_COFCA	84.79	710	108	0	6	715	2	711	0	1269
maker-VaccDscaff10-augustus-gene-222.30-mRNA-1	tr|G3GAT3|G3GAT3_COFCA	84.67	698	106	1	17	713	14	711	0	1237
maker-VaccDscaff8-augustus-gene-235.22-mRNA-1	tr|G3GAT3|G3GAT3_COFCA	84.67	698	106	1	17	713	14	711	0	1245
maker-VaccDscaff19-augustus-gene-331.32-mRNA-1	tr|G3GAT3|G3GAT3_COFCA	84.65	710	109	0	6	715	2	711	0	1265
maker-VaccDscaff24-augustus-gene-101.15-mRNA-1	tr|G3GAT3|G3GAT3_COFCA	84.37	710	111	0	6	715	2	711	0	1260
maker-VaccDscaff1-augustus-gene-186.19-mRNA-1	tr|G3GAT3|G3GAT3_COFCA	84.24	698	109	1	17	713	14	711	0	1236
maker-VaccDscaff5-snap-gene-236.34-mRNA-1	tr|G3GAT3|G3GAT3_COFCA	83.38	716	100	2	17	731	14	711	0	1242
snap_masked-VaccDscaff11-processed-gene-299.22-mRNA-1	tr|G3GAT3|G3GAT3_COFCA	83.26	723	108	1	6	728	2	711	0	1258
maker-VaccDscaff21-augustus-gene-179.27-mRNA-1	tr|J7FRN4|J7FRN4_COFAR	85.09	704	98	2	15	711	14	717	0	1232
maker-VaccDscaff33-augustus-gene-169.12-mRNA-1	tr|J7FRN4|J7FRN4_COFAR	84.8	704	100	2	15	711	14	717	0	1229
maker-VaccDscaff26-augustus-gene-180.26-mRNA-1	tr|J7FRN4|J7FRN4_COFAR	84.8	704	100	2	15	711	14	717	0	1229
maker-VaccDscaff29-augustus-gene-173.18-mRNA-1	tr|J7FRN4|J7FRN4_COFAR	84.8	704	100	2	15	711	14	717	0	1230
4-hydroxycinnamoyl-CoA ligase (CoAl_4CL)
maker-VaccDscaff6-augustus-gene-422.25-mRNA-1	tr|J7ETF7|J7ETF7_9ASTR	82.4	534	94	0	16	549	23	556	0	894
maker-VaccDscaff37-augustus-gene-303.53-mRNA-1	tr|J7ETF7|J7ETF7_9ASTR	82.21	534	95	0	16	549	23	556	0	892
maker-VaccDscaff38-snap-gene-101.15-mRNA-1	tr|J7ETF7|J7ETF7_9ASTR	82.08	530	95	0	16	545	23	552	0	883
maker-VaccDscaff160-augustus-gene-2.34-mRNA-1	tr|J7ETF7|J7ETF7_9ASTR	82.02	534	96	0	16	549	23	556	0	889
augustus_masked-VaccDscaff34-processed-gene-57.9-mRNA-1	tr|J7ETF7|J7ETF7_9ASTR	76.85	540	121	1	15	554	21	556	0	841
augustus_masked-VaccDscaff27-processed-gene-288.0-mRNA-1	tr|J7ETF7|J7ETF7_9ASTR	76.3	540	124	1	15	554	21	556	0	835
augustus_masked-VaccDscaff17-processed-gene-323.0-mRNA-1	tr|J7ETF7|J7ETF7_9ASTR	76.3	540	124	1	14	553	21	556	0	833
augustus_masked-VaccDscaff50-processed-gene-21.6-mRNA-1	tr|J7ETF7|J7ETF7_9ASTR	74.55	558	131	2	4	554	3	556	0	834
maker-VaccDscaff20-snap-gene-2.38-mRNA-1	tr|J7ETF7|J7ETF7_9ASTR	60.96	543	190	2	59	590	25	556	0	678
maker-VaccDscaff28-augustus-gene-349.38-mRNA-1	tr|J7ETF7|J7ETF7_9ASTR	58.61	563	197	3	56	613	25	556	0	664
maker-VaccDscaff21-augustus-gene-58.51-mRNA-1	tr|J7FPQ8|J7FPQ8_COFAR	78.11	530	110	2	53	577	1	529	0	865
maker-VaccDscaff26-augustus-gene-61.51-mRNA-1	tr|J7FPQ8|J7FPQ8_COFAR	78.11	530	110	2	1	525	1	529	0	865
maker-VaccDscaff29-augustus-gene-61.39-mRNA-1	tr|J7FPQ8|J7FPQ8_COFAR	77.92	530	111	2	1	525	1	529	0	867
snap_masked-VaccDscaff33-processed-gene-276.28-mRNA-1	tr|J7FPQ8|J7FPQ8_COFAR	75.65	423	97	2	1	418	1	422	0	665
Cinnamate 4-hydroxylase (C4H)
maker-VaccDscaff22-augustus-gene-301.32-mRNA-1	sp|P48522|TCMO_CATRO	91.49	505	43	0	1	505	1	505	0	942
maker-VaccDscaff302-augustus-gene-0.32-mRNA-1	sp|P48522|TCMO_CATRO	91.29	505	44	0	1	505	1	505	0	936
maker-VaccDscaff47-augustus-gene-123.34-mRNA-1	sp|P48522|TCMO_CATRO	91.29	505	44	0	1	505	1	505	0	943
maker-VaccDscaff46-augustus-gene-145.24-mRNA-1	sp|P48522|TCMO_CATRO	91.27	504	44	0	1	504	1	504	0	941
maker-VaccDscaff43-augustus-gene-75.21-mRNA-1	sp|P48522|TCMO_CATRO	91.09	505	45	0	1	505	1	505	0	942
augustus_masked-VaccDscaff33-processed-gene-307.8-mRNA-1	sp|P48522|TCMO_CATRO	91.09	505	45	0	1	505	1	505	0	935
maker-VaccDscaff21-augustus-gene-13.24-mRNA-1	sp|P48522|TCMO_CATRO	90.69	505	47	0	1	505	1	505	0	933
maker-VaccDscaff29-augustus-gene-7.44-mRNA-1	sp|P48522|TCMO_CATRO	90.69	505	47	0	1	505	1	505	0	933
maker-VaccDscaff11-augustus-gene-343.38-mRNA-1	sp|P48522|TCMO_CATRO	89.26	503	54	0	1	503	1	503	0	919
maker-VaccDscaff15-augustus-gene-332.34-mRNA-1	sp|P48522|TCMO_CATRO	89.13	506	54	1	1	506	1	505	0	922
maker-VaccDscaff190-augustus-gene-0.32-mRNA-1	sp|P48522|TCMO_CATRO	88.93	506	55	1	1	506	1	505	0	919
maker-VaccDscaff24-augustus-gene-58.38-mRNA-1	tr|Q9FQY6|Q9FQY6_CAPAN	86.14	505	70	0	1	505	1	505	0	912
Hydroxycinnamoyl-CoA shikimate/quinate hydroxycinnamoyltransferase (HCT)
snap_masked-VaccDscaff17-processed-gene-332.40-mRNA-1	sp|Q8GSM7|HST_TOBAC	83	300	50	1	201	499	136	435	0	533
maker-VaccDscaff27-snap-gene-291.30-mRNA-1	tr|A4ZKE4|A4ZKE4_COFCA	81.8	434	79	0	48	481	1	434	0	762
augustus_masked-VaccDscaff34-processed-gene-53.2-mRNA-1	tr|A4ZKE4|A4ZKE4_COFCA	81.8	434	79	0	1	434	1	434	0	758
augustus_masked-VaccDscaff17-processed-gene-329.4-mRNA-1	tr|A4ZKE4|A4ZKE4_COFCA	81.34	434	81	0	1	434	1	434	0	754
augustus_masked-VaccDscaff15-processed-gene-101.5-mRNA-1	tr|A4ZKI0|A4ZKI0_COFAR	61.61	435	165	2	1	435	1	433	0	585
augustus_masked-VaccDscaff38-processed-gene-2.16-mRNA-1	tr|A4ZKI0|A4ZKI0_COFAR	61.5	439	163	2	1	439	1	433	0	580
maker-VaccDscaff413-augustus-gene-0.24-mRNA-1	tr|A4ZKI0|A4ZKI0_COFAR	61.5	439	163	2	1	439	1	433	0	580
maker-VaccDscaff11-augustus-gene-106.20-mRNA-1	tr|A4ZKI0|A4ZKI0_COFAR	61.38	435	166	2	1	435	1	433	0	583
augustus_masked-VaccDscaff24-processed-gene-278.6-mRNA-1	tr|A4ZKI0|A4ZKI0_COFAR	61.38	435	166	2	1	435	1	433	0	581
maker-VaccDscaff24-augustus-gene-299.21-mRNA-1	tr|A4ZKI0|A4ZKI0_COFAR	61.38	435	166	2	1	435	1	433	0	582
maker-VaccDscaff6-augustus-gene-402.29-mRNA-1	tr|A4ZKI0|A4ZKI0_COFAR	61.05	439	165	2	1	439	1	433	0	579
augustus_masked-VaccDscaff39-processed-gene-44.7-mRNA-1	tr|A4ZKI0|A4ZKI0_COFAR	60.82	439	166	2	1	439	1	433	0	577
maker-VaccDscaff6-augustus-gene-399.26-mRNA-1	tr|A4ZKI0|A4ZKI0_COFAR	59.04	437	176	3	1	437	1	434	0	537
maker-VaccDscaff37-snap-gene-282.24-mRNA-1	tr|A4ZKI0|A4ZKI0_COFAR	59.04	437	176	3	1	437	1	434	0	537
augustus_masked-VaccDscaff38-processed-gene-5.8-mRNA-1	tr|A4ZKI0|A4ZKI0_COFAR	58.94	436	176	3	1	436	1	433	0	536
maker-VaccDscaff39-augustus-gene-47.29-mRNA-1	tr|A4ZKI0|A4ZKI0_COFAR	58.58	437	178	3	1	437	1	434	0	534
maker-VaccDscaff38-augustus-gene-2.42-mRNA-1	tr|A4ZKI0|A4ZKI0_COFAR	56.85	438	184	2	29	466	1	433	0	542
snap_masked-VaccDscaff39-processed-gene-47.15-mRNA-1	tr|A4ZKI0|A4ZKI0_COFAR	56.79	442	180	5	1	442	1	431	0	521
augustus_masked-VaccDscaff6-processed-gene-403.6-mRNA-1	tr|A4ZKI0|A4ZKI0_COFAR	56.62	438	185	2	1	438	1	433	0	537
maker-VaccDscaff37-snap-gene-285.29-mRNA-1	tr|A4ZKI0|A4ZKI0_COFAR	56.62	438	185	2	5	442	1	433	0	538
augustus_masked-VaccDscaff6-processed-gene-398.6-mRNA-1	tr|A4ZKI0|A4ZKI0_COFAR	56.39	438	186	4	1	438	1	433	5e-179	503
augustus_masked-VaccDscaff38-processed-gene-5.5-mRNA-1	tr|A4ZKI0|A4ZKI0_COFAR	56.31	444	183	4	1	444	1	433	0	515
maker-VaccDscaff8-snap-gene-353.28-mRNA-1	tr|A4ZKI0|A4ZKI0_COFAR	56.21	443	180	6	1	442	1	430	7e-178	516
maker-VaccDscaff6-snap-gene-399.34-mRNA-1	tr|A4ZKI0|A4ZKI0_COFAR	56.14	440	182	4	1	440	1	429	0	512
maker-VaccDscaff1-augustus-gene-69.29-mRNA-1	tr|A4ZKI0|A4ZKI0_COFAR	56.04	439	186	5	1	438	1	433	1e-177	499
maker-VaccDscaff37-snap-gene-281.44-mRNA-1	tr|A4ZKI0|A4ZKI0_COFAR	55.94	438	188	4	1	438	1	433	2e-177	499
augustus_masked-VaccDscaff39-processed-gene-45.1-mRNA-1	tr|A4ZKI0|A4ZKI0_COFAR	55.94	438	188	3	1	438	1	433	0	526
maker-VaccDscaff39-snap-gene-47.33-mRNA-1	tr|A4ZKI0|A4ZKI0_COFAR	55.94	438	188	4	1	438	1	433	7e-179	503
maker-VaccDscaff37-snap-gene-282.25-mRNA-1	tr|A4ZKI0|A4ZKI0_COFAR	55.91	440	183	4	1	440	1	429	2e-180	510
augustus_masked-VaccDscaff38-processed-gene-6.0-mRNA-1	tr|A4ZKI0|A4ZKI0_COFAR	55.71	438	189	4	1	438	1	433	8e-176	495
maker-VaccDscaff1-augustus-gene-70.25-mRNA-1	tr|A4ZKI0|A4ZKI0_COFAR	55.28	445	187	4	1	445	1	433	0	513
maker-VaccDscaff38-snap-gene-4.32-mRNA-1	tr|A4ZKI0|A4ZKI0_COFAR	53.78	437	198	3	1	437	1	433	9e-179	503
augustus_masked-VaccDscaff39-processed-gene-46.0-mRNA-1	tr|A4ZKI0|A4ZKI0_COFAR	53.78	437	198	3	1	437	1	433	3e-179	504
augustus_masked-VaccDscaff6-processed-gene-400.9-mRNA-1	tr|A4ZKI0|A4ZKI0_COFAR	53.55	437	199	3	1	437	1	433	2e-178	502
augustus_masked-VaccDscaff38-processed-gene-5.3-mRNA-1	tr|A4ZKE4|A4ZKE4_COFCA	52.45	265	124	2	1	265	171	433	2e-101	298
maker-VaccDscaff37-augustus-gene-283.26-mRNA-1	tr|A4ZKI0|A4ZKI0_COFAR	51.26	437	193	4	5	425	1	433	3e-166	470
maker-VaccDscaff56-snap-gene-3.55-mRNA-1	tr|A4ZKE4|A4ZKE4_COFCA	44.65	318	161	8	76	384	4	315	4e-82	256
maker-VaccDscaff38-augustus-gene-3.29-mRNA-1	tr|A4ZKE4|A4ZKE4_COFCA	42.57	444	238	7	4	445	5	433	3e-123	361
maker-VaccDscaff6-augustus-gene-402.28-mRNA-1	tr|A4ZKE4|A4ZKE4_COFCA	42.57	444	238	7	4	445	5	433	2e-123	362
maker-VaccDscaff413-augustus-gene-0.23-mRNA-1	tr|A4ZKE4|A4ZKE4_COFCA	42.57	444	238	7	4	445	5	433	2e-123	362
maker-VaccDscaff6-snap-gene-404.28-mRNA-1	tr|A4ZKE4|A4ZKE4_COFCA	42.41	448	239	7	2	447	3	433	7e-125	365
maker-VaccDscaff39-augustus-gene-43.27-mRNA-1	tr|A4ZKE4|A4ZKE4_COFCA	42.41	448	239	7	2	447	3	433	1e-125	367
augustus_masked-VaccDscaff37-processed-gene-285.4-mRNA-1	tr|A4ZKE4|A4ZKE4_COFCA	42.19	448	240	6	2	447	3	433	1e-119	352
maker-VaccDscaff38-augustus-gene-0.18-mRNA-1	tr|A4ZKE4|A4ZKE4_COFCA	41.69	439	237	6	101	537	3	424	1e-110	333
maker-VaccDscaff39-augustus-gene-42.23-mRNA-1	tr|A4ZKE4|A4ZKE4_COFCA	41.52	448	243	6	2	447	3	433	1e-118	349
4-coumaric acid 3`-hydroxylase (C3H)
maker-VaccDscaff1-augustus-gene-373.37-mRNA-1	tr|J7FTV2|J7FTV2_COFAR	81.14	493	92	1	19	511	17	508	0	861
maker-VaccDscaff1-snap-gene-373.42-mRNA-1	sp|O22203|C98A3_ARATH	71.43	504	118	2	23	526	19	496	0	770
maker-VaccDscaff1-snap-gene-373.43-mRNA-1	tr|J7FTV2|J7FTV2_COFAR	75.96	495	116	1	611	1105	17	508	0	809
maker-VaccDscaff10-snap-gene-65.37-mRNA-1	tr|J7FTV2|J7FTV2_COFAR	80.93	493	93	1	19	511	17	508	0	859
maker-VaccDscaff10-snap-gene-65.38-mRNA-1	tr|J7FTV2|J7FTV2_COFAR	70.88	498	118	2	540	1037	30	500	0	743
maker-VaccDscaff19-augustus-gene-164.33-mRNA-1	tr|J7FTV2|J7FTV2_COFAR	74.95	495	121	2	19	513	17	508	0	780
maker-VaccDscaff38-augustus-gene-5.28-mRNA-1	tr|J7FTV2|J7FTV2_COFAR	75.66	493	119	1	19	511	17	508	0	804
maker-VaccDscaff39-augustus-gene-47.30-mRNA-1	tr|J7FTV2|J7FTV2_COFAR	75.66	493	119	1	19	511	17	508	0	805
maker-VaccDscaff5-augustus-gene-352.30-mRNA-1	sp|O22203|C98A3_ARATH	73.49	479	118	2	23	493	19	496	0	761
maker-VaccDscaff5-snap-gene-352.42-mRNA-1	tr|J7FTV2|J7FTV2_COFAR	80.93	493	93	1	19	511	17	508	0	859
maker-VaccDscaff6-snap-gene-399.30-mRNA-1	tr|J7FTV2|J7FTV2_COFAR	76.06	493	115	2	19	509	17	508	0	801
maker-VaccDscaff8-augustus-gene-79.42-mRNA-1	tr|J7FTV2|J7FTV2_COFAR	76.36	495	114	1	21	515	17	508	0	816
maker-VaccDscaff8-augustus-gene-79.43-mRNA-1	sp|O22203|C98A3_ARATH	75.37	479	117	1	23	501	19	496	0	785
maker-VaccDscaff8-snap-gene-79.46-mRNA-1	tr|J7FTV2|J7FTV2_COFAR	80.93	493	93	1	19	511	17	508	0	860
Hydroxycinnamoyl-CoA quinate hydroxycinnamoyltransferase (HQT)
maker-VaccDscaff39-augustus-gene-43.31-mRNA-1	tr|A4ZKM4|A4ZKM4_COFCA	56.95	439	180	2	29	467	1	430	0	536
maker-VaccDscaff39-augustus-gene-44.31-mRNA-1	tr|A4ZKM4|A4ZKM4_COFCA	54.97	322	136	2	29	350	1	313	1e-129	373
maker-VaccDscaff38-augustus-gene-2.44-mRNA-1	tr|A4ZKM4|A4ZKM4_COFCA	50.13	377	163	4	29	405	1	352	3e-128	372
Chalcone synthase (CHS)
maker-VaccDscaff13-augustus-gene-46.32-mRNA-1	NP_001267879.1	92.53	388	28	1	6	392	2	389	0	746
maker-VaccDscaff32-augustus-gene-318.21-mRNA-1	NP_001267879.1	92.53	388	28	1	6	392	2	389	0	746
maker-VaccDscaff30-augustus-gene-303.29-mRNA-1	NP_001267879.1	92.27	388	29	1	6	392	2	389	0	743
maker-VaccDscaff42-augustus-gene-14.30-mRNA-1	NP_001267879.1	92.27	388	29	1	6	392	2	389	0	744
maker-VaccDscaff25-augustus-gene-174.22-mRNA-1	AGE84303.1	91.99	387	31	0	1	387	1	387	0	751
maker-VaccDscaff3-augustus-gene-334.17-mRNA-1	AGE84303.1	91.99	387	31	0	1	387	1	387	0	751
maker-VaccDscaff25-augustus-gene-173.26-mRNA-1	AGE84303.1	91.73	387	32	0	1	387	1	387	0	749
maker-VaccDscaff2-augustus-gene-67.14-mRNA-1	AGE84303.1	91.47	387	33	0	1	387	1	387	0	747
maker-VaccDscaff36-augustus-gene-240.30-mRNA-1	AGE84303.1	91.21	387	34	0	1	387	1	387	0	747
augustus_masked-VaccDscaff9-processed-gene-64.0-mRNA-1	AGE84303.1	91.21	387	34	0	1	387	1	387	0	747
maker-VaccDscaff35-augustus-gene-1.21-mRNA-1	AGE84303.1	91.21	387	34	0	1	387	1	387	0	747
augustus_masked-VaccDscaff4-processed-gene-104.3-mRNA-1	AGE84303.1	91.21	387	34	0	1	387	1	387	0	747
maker-VaccDscaff2-augustus-gene-236.18-mRNA-1	AGE84303.1	86.05	387	54	0	178	564	1	387	0	708
augustus_masked-VaccDscaff12-processed-gene-318.4-mRNA-1	NP_001267879.1	62.39	351	108	7	121	471	61	387	6e-144	414
maker-VaccDscaff41-snap-gene-198.34-mRNA-1	NP_001267879.1	60.29	408	129	8	1	399	4	387	5e-168	473
augustus_masked-VaccDscaff23-processed-gene-74.2-mRNA-1	NP_001267879.1	60.24	410	135	8	1	406	4	389	4e-167	476
maker-VaccDscaff41-snap-gene-198.39-mRNA-1	NP_001267879.1	60.23	342	121	7	41	382	61	387	9e-134	385
maker-VaccDscaff23-snap-gene-74.34-mRNA-1	NP_001267879.1	60.05	408	130	8	1	399	4	387	1e-167	472
maker-VaccDscaff12-snap-gene-319.33-mRNA-1	NP_001267879.1	59.95	392	133	8	9	391	11	387	3e-157	445
maker-VaccDscaff40-snap-gene-213.40-mRNA-1	NP_001267879.1	57.22	395	127	9	9	379	11	387	7e-149	423
Chalcone--flavonone isomerase (CHI)
augustus_masked-VaccDscaff29-processed-gene-189.2-mRNA-1	sp|A5ANT9|CFI2_VITVI	74.89	219	54	1	1	218	1	219	9e-120	336
maker-VaccDscaff26-snap-gene-196.29-mRNA-1	sp|A5ANT9|CFI2_VITVI	74.43	219	55	1	1	218	1	219	2e-119	335
augustus_masked-VaccDscaff21-processed-gene-199.1-mRNA-1	sp|A5ANT9|CFI2_VITVI	73.97	219	56	1	1	218	1	219	3e-119	335
snap_masked-VaccDscaff33-processed-gene-155.13-mRNA-1	sp|A5ANT9|CFI2_VITVI	66.53	245	55	2	1	244	1	219	4e-113	321
maker-VaccDscaff3-snap-gene-284.20-mRNA-1	sp|A5ANT9|CFI2_VITVI	60.66	211	82	1	7	217	6	215	3e-90	261
maker-VaccDscaff2-augustus-gene-128.30-mRNA-1	sp|A5ANT9|CFI2_VITVI	59.32	177	72	0	4	180	39	215	4e-75	221
maker-VaccDscaff25-augustus-gene-101.12-mRNA-1	sp|A5ANT9|CFI2_VITVI	57.76	116	49	0	2	117	100	215	1e-44	140
Flavanone 3beta-hydroxylase (FHT)
maker-VaccDscaff32-augustus-gene-323.35-mRNA-1	AAC49929.1	84.97	366	48	1	1	359	1	366	0	655
maker-VaccDscaff30-augustus-gene-297.38-mRNA-1	AAC49929.1	84.97	366	48	1	1	359	1	366	0	655
augustus_masked-VaccDscaff42-processed-gene-20.3-mRNA-1	AAC49929.1	84.97	366	48	1	1	359	1	366	0	655
maker-VaccDscaff31-augustus-gene-324.32-mRNA-1	AAP57394.1	84.91	371	48	4	1	366	1	368	0	659
maker-VaccDscaff13-augustus-gene-41.36-mRNA-1	AAC49929.1	84.7	366	49	1	1	359	1	366	0	654
maker-VaccDscaff16-augustus-gene-381.32-mRNA-1	AAP57394.1	84.32	370	52	3	1	366	1	368	0	657
snap_masked-VaccDscaff7-processed-gene-48.23-mRNA-1	AAP57394.1	83.02	377	51	4	1	373	1	368	0	654
snap_masked-VaccDscaff18-processed-gene-15.24-mRNA-1	AAP57394.1	82.76	377	52	4	1	373	1	368	0	652
Flavonol synthase (FLS)
maker-VaccDscaff6-snap-gene-182.24-mRNA-1	sp|Q96330|FLS1_ARATH	67.16	134	44	0	1	134	201	334	2e-65	197
maker-VaccDscaff25-augustus-gene-223.22-mRNA-1	sp|Q96330|FLS1_ARATH	66.37	333	111	1	1	332	1	333	2e-163	456
maker-VaccDscaff25-augustus-gene-225.24-mRNA-1	sp|Q96330|FLS1_ARATH	66.37	333	111	1	1	332	1	333	2e-163	456
augustus_masked-VaccDscaff3-processed-gene-255.8-mRNA-1	sp|Q96330|FLS1_ARATH	66.37	333	111	1	1	332	1	333	2e-163	456
maker-VaccDscaff14-augustus-gene-146.15-mRNA-1	sp|Q96330|FLS1_ARATH	66.17	334	112	1	1	333	1	334	1e-163	457
maker-VaccDscaff6-augustus-gene-212.24-mRNA-1	sp|Q96330|FLS1_ARATH	62.84	261	95	1	6	264	4	264	5e-122	354
maker-VaccDscaff37-augustus-gene-121.34-mRNA-1	sp|Q96330|FLS1_ARATH	62.84	261	95	1	6	264	4	264	5e-122	354
maker-VaccDscaff37-snap-gene-115.28-mRNA-1	sp|Q96330|FLS1_ARATH	62.54	331	122	1	6	334	4	334	9e-157	439
maker-VaccDscaff38-augustus-gene-187.30-mRNA-1	sp|Q96330|FLS1_ARATH	62.24	331	123	1	6	334	4	334	1e-155	436
maker-VaccDscaff39-augustus-gene-206.36-mRNA-1	sp|Q96330|FLS1_ARATH	62.24	331	123	1	6	334	4	334	7e-156	437
maker-VaccDscaff37-augustus-gene-93.33-mRNA-1	sp|Q96330|FLS1_ARATH	61.93	331	124	1	6	334	4	334	2e-155	436
maker-VaccDscaff6-augustus-gene-163.26-mRNA-1	sp|Q96330|FLS1_ARATH	48.66	335	166	4	1	330	1	334	1e-115	334
maker-VaccDscaff37-augustus-gene-81.25-mRNA-1	sp|Q96330|FLS1_ARATH	48.66	335	166	4	1	330	1	334	2e-115	333
maker-VaccDscaff38-augustus-gene-200.23-mRNA-1	sp|Q96330|FLS1_ARATH	48.36	335	167	4	1	330	1	334	1e-114	332
maker-VaccDscaff39-augustus-gene-226.23-mRNA-1	sp|Q96330|FLS1_ARATH	48.06	335	168	4	1	330	1	334	8e-114	330
Flavonoid 3'-hydroxylase (F3'H)
maker-VaccDscaff13-augustus-gene-238.27-mRNA-1	BAE47006.1	80.54	514	93	3	18	531	1	507	0	826
maker-VaccDscaff30-augustus-gene-161.25-mRNA-1	BAE47006.1	80.35	514	94	3	1	514	1	507	0	827
maker-VaccDscaff42-augustus-gene-154.36-mRNA-1	BAE47006.1	80.35	514	94	3	1	514	1	507	0	827
maker-VaccDscaff32-augustus-gene-159.26-mRNA-1	BAE47006.1	79.58	519	93	4	18	536	1	506	0	816
Flavonoid 3',5'-hydroxylase (F3'5'H)
maker-VaccDscaff46-snap-gene-18.55-mRNA-1	XP_020419412.1	72.33	206	57	0	25	230	62	267	2e-117	332
maker-VaccDscaff22-augustus-gene-138.42-mRNA-1	XP_020419412.1	71.77	209	59	0	65	273	59	267	1e-117	335
maker-VaccDscaff43-snap-gene-230.38-mRNA-1	XP_020419412.1	67.42	267	84	2	81	344	1	267	2e-139	392
snap_masked-VaccDscaff22-processed-gene-138.31-mRNA-1	XP_020419412.1	67.2	189	62	0	1	189	79	267	8e-99	283
augustus_masked-VaccDscaff43-processed-gene-231.0-mRNA-1	XP_020419412.1	64.15	106	36	1	1	106	163	266	1e-47	148
augustus_masked-VaccDscaff22-processed-gene-138.4-mRNA-1	XP_020419412.1	61.38	189	71	1	416	604	62	248	1e-83	259
maker-VaccDscaff46-snap-gene-18.56-mRNA-1	XP_020419412.1	59.48	269	104	3	471	736	1	267	3e-108	338
maker-VaccDscaff22-snap-gene-138.49-mRNA-1	XP_020419412.1	55.43	276	114	3	640	915	1	267	8e-110	335
maker-VaccDscaff43-augustus-gene-230.31-mRNA-1	XP_020419412.1	55.07	276	115	3	268	543	1	267	4e-113	333
augustus_masked-VaccDscaff22-processed-gene-126.2-mRNA-1	XP_020419412.1	50.75	134	63	1	206	339	129	259	2e-43	145
maker-VaccDscaff43-augustus-gene-231.35-mRNA-1	XP_020419412.1	50	274	126	3	100	372	3	266	5e-101	296
maker-VaccDscaff22-augustus-gene-138.38-mRNA-1	XP_020419412.1	48.33	180	88	3	89	267	23	198	2e-60	188
Dihydroflavonol reductase (DFR)
maker-VaccDscaff30-augustus-gene-208.37-mRNA-1	AFF60412.1	79.34	213	44	0	11	223	7	219	2e-130	369
augustus_masked-VaccDscaff13-processed-gene-166.8-mRNA-1	CAA53578.1	77.88	330	73	0	11	340	7	336	0	550
augustus_masked-VaccDscaff32-processed-gene-199.0-mRNA-1	CAA53578.1	73.85	348	73	1	11	358	7	336	0	540
augustus_masked-VaccDscaff42-processed-gene-96.9-mRNA-1	CAA53578.1	73.85	348	73	1	11	358	7	336	0	540
maker-VaccDscaff12-snap-gene-66.28-mRNA-1	CAA53578.1	66.87	329	103	2	30	357	2	325	2e-158	457
augustus_masked-VaccDscaff1613-processed-gene-0.0-mRNA-1	CAA53578.1	65.96	329	106	2	7	334	2	325	2e-162	454
Leucoanthocyanidin reductase (LAR)
maker-VaccDscaff14-augustus-gene-252.26-mRNA-1	BAM42675.1	99.72	351	1	0	1	351	1	351	0	723
maker-VaccDscaff25-augustus-gene-293.25-mRNA-1	BAM42675.1	99.43	351	2	0	1	351	1	351	0	723
maker-VaccDscaff2-augustus-gene-298.20-mRNA-1	BAM42675.1	99.43	351	2	0	1	351	1	351	0	722
maker-VaccDscaff3-augustus-gene-115.16-mRNA-1	BAM42675.1	99.43	352	1	1	1	352	1	351	0	719
maker-VaccDscaff28-augustus-gene-227.23-mRNA-1	BAM42675.1	77.45	337	72	2	14	350	19	351	0	555
maker-VaccDscaff20-augustus-gene-119.25-mRNA-1	BAM42675.1	77.15	337	73	2	14	350	19	351	0	552
maker-VaccDscaff19-augustus-gene-121.20-mRNA-1	BAM42675.1	77.15	337	70	3	14	347	19	351	0	545
maker-VaccDscaff28-augustus-gene-232.26-mRNA-1	BAM42675.1	76.85	337	74	2	14	350	19	351	0	552
maker-VaccDscaff4-augustus-gene-340.14-mRNA-1	XP_007222274.1	70.88	182	53	0	5	186	14	195	4e-99	287
maker-VaccDscaff9-augustus-gene-315.13-mRNA-1	AAZ82411.1	67.63	346	109	2	2	346	19	362	2e-172	481
maker-VaccDscaff36-augustus-gene-103.16-mRNA-1	AAZ82411.1	66.38	351	110	3	2	351	19	362	5e-170	474
maker-VaccDscaff35-augustus-gene-247.32-mRNA-1	AAZ82411.1	65.61	346	111	3	2	341	19	362	5e-165	461
Anthocyanidin synthase (ANS)
maker-VaccDscaff22-augustus-gene-131.24-mRNA-1	ABV82967.1	81.13	355	61	3	1	355	1	349	0	585
maker-VaccDscaff46-augustus-gene-11.23-mRNA-1	AQP31154.1	78.41	352	73	1	4	355	3	351	0	588
maker-VaccDscaff43-augustus-gene-236.29-mRNA-1	AQP31154.1	78.12	352	74	1	4	355	3	351	0	588
Anthocyanidin reductase (ANR)
maker-VaccDscaff15-augustus-gene-178.21-mRNA-1	Q9SEV0	BAN_ARATH	65.15	330	115	0	3	332	9	338	2e-156
maker-VaccDscaff19-augustus-gene-256.19-mRNA-1	Q9SEV0	BAN_ARATH	64.85	330	116	0	3	332	9	338	1e-155
maker-VaccDscaff133-augustus-gene-0.14-mRNA-1	Q9SEV0	BAN_ARATH	64.85	330	116	0	3	332	9	338	1e-155
maker-VaccDscaff24-augustus-gene-201.24-mRNA-1	Q9SEV0	BAN_ARATH	61.08	352	115	1	3	354	9	338	7e-151
UDP glucose:flavonoid 3-O-glucosyl transferase (UFGT)
maker-VaccDscaff48-snap-gene-55.35-mRNA-1	AHL45018.1	52.83	460	204	8	202	652	24	479	8e-163	473
maker-VaccDscaff28-augustus-gene-290.32-mRNA-1	AHL45018.1	52.48	463	207	8	329	782	24	482	6e-162	475
maker-VaccDscaff6-augustus-gene-420.36-mRNA-1	AHL45018.1	51.75	458	209	6	7	453	27	483	7e-166	473
maker-VaccDscaff37-augustus-gene-300.34-mRNA-1	AHL45018.1	51.75	458	209	6	7	453	27	483	7e-166	473
augustus_masked-VaccDscaff39-processed-gene-2.0-mRNA-1	AHL45018.1	51.75	458	209	6	7	453	27	483	2e-165	472
maker-VaccDscaff20-augustus-gene-68.36-mRNA-1	AAS00612.2	50.75	266	118	6	1	253	206	471	2e-89	268
maker-VaccDscaff20-augustus-gene-68.33-mRNA-1	AHL45018.1	50.53	469	214	8	4	458	19	483	6e-162	463
maker-VaccDscaff28-augustus-gene-290.34-mRNA-1	AHL45018.1	50.53	469	214	8	4	458	19	483	1e-163	468
maker-VaccDscaff38-augustus-gene-9.29-mRNA-1	AAS00612.2	50.32	310	140	7	363	658	164	473	1e-101	314
maker-VaccDscaff34-augustus-gene-294.28-mRNA-1	AHL45018.1	50.21	466	209	10	14	469	29	481	2e-146	424
maker-VaccDscaff34-augustus-gene-294.29-mRNA-1	AHL45018.1	50	466	210	11	14	469	29	481	7e-146	422
maker-VaccDscaff20-augustus-gene-68.35-mRNA-1	AHL45018.1	49.25	469	222	8	4	460	19	483	1e-159	457
snap_masked-VaccDscaff20-processed-gene-68.12-mRNA-1	AHL45018.1	48.63	475	212	9	20	470	17	483	9e-153	440
maker-VaccDscaff6-augustus-gene-420.31-mRNA-1	AHL45018.1	48.16	463	221	7	2	447	23	483	7e-152	437
maker-VaccDscaff39-augustus-gene-2.34-mRNA-1	AHL45018.1	48.16	463	219	8	50	493	23	483	7e-150	434
augustus_masked-VaccDscaff17-processed-gene-66.1-mRNA-1	AAS00612.2	48.09	472	227	10	1	456	1	470	4e-158	453
maker-VaccDscaff37-augustus-gene-300.29-mRNA-1	AHL45018.1	47.95	463	222	7	2	447	23	483	3e-151	436
Anthocyanin O-methyltransferase (OMT)
maker-VaccDscaff13-snap-gene-341.30-mRNA-1	ACO52469.1	59.31	231	91	2	63	290	4	234	1e-96	280
augustus_masked-VaccDscaff32-processed-gene-21.11-mRNA-1	ACO52469.1	59.31	231	91	2	10	237	4	234	2e-97	280
augustus_masked-VaccDscaff30-processed-gene-58.9-mRNA-1	ACO52469.1	59.31	231	91	2	10	237	4	234	8e-97	279
maker-VaccDscaff32-snap-gene-23.20-mRNA-1	AIS23587.1	59.17	218	85	3	29	243	18	234	1e-90	263
maker-VaccDscaff32-augustus-gene-21.27-mRNA-1	ACO52469.1	58.87	231	92	2	9	236	4	234	2e-96	278
maker-VaccDscaff30-augustus-gene-59.19-mRNA-1	ACO52469.1	58.87	231	92	2	9	236	4	234	2e-96	278
augustus_masked-VaccDscaff42-processed-gene-262.6-mRNA-1	ACO52469.1	58.87	231	92	2	10	237	4	234	2e-96	278
maker-VaccDscaff42-augustus-gene-261.27-mRNA-1	AIS23587.1	57.34	218	89	3	3	217	18	234	1e-87	254
snap_masked-VaccDscaff13-processed-gene-341.19-mRNA-1	AIS23587.1	56.58	228	93	3	15	239	10	234	1e-91	266
maker-VaccDscaff45-snap-gene-216.26-mRNA-1	ACO52469.1	55.02	229	101	2	89	315	6	234	1e-91	269
maker-VaccDscaff17-augustus-gene-235.23-mRNA-1	ACO52469.1	55.02	229	101	2	70	296	6	234	8e-93	271
maker-VaccDscaff374-snap-gene-0.33-mRNA-1	ACO52469.1	55.02	229	101	2	103	329	6	234	6e-92	270
maker-VaccDscaff34-snap-gene-139.31-mRNA-1	ACO52469.1	54.59	229	102	2	63	289	6	234	3e-92	269
maker-VaccDscaff30-snap-gene-57.21-mRNA-1	ACO52469.1	53.07	228	99	3	13	232	7	234	7e-84	246
Transparent testa 12 (TT12)
maker-VaccDscaff2-augustus-gene-227.19-mRNA-1	E3SHE0_MALDO	76.69	532	97	2	1	532	1	505	0	791
maker-VaccDscaff3-snap-gene-209.28-mRNA-1	E3SHE0_MALDO	80.43	506	96	2	323	826	1	505	0	800
maker-VaccDscaff14-augustus-gene-186.29-mRNA-1	E3SHE0_MALDO	80.24	506	99	1	1	506	1	505	0	803
maker-VaccDscaff72-snap-gene-2.46-mRNA-1	E3SHE0_MALDO	80.24	506	97	2	270	773	1	505	0	799
maker-VaccDscaff15-augustus-gene-107.18-mRNA-1	E3SHE2_MALDO	67.72	505	131	2	1	473	1	505	0	673
maker-VaccDscaff24-augustus-gene-293.28-mRNA-1	E3SHE2_MALDO	73.31	502	131	1	3	501	4	505	0	743
maker-VaccDscaff24-augustus-gene-293.29-mRNA-1	E3SHE2_MALDO	72.71	502	134	1	3	501	4	505	0	737
maker-VaccDscaff11-snap-gene-112.24-mRNA-1	E3SHE2_MALDO	67.53	502	131	2	3	472	4	505	0	668
maker-VaccDscaff19-snap-gene-200.32-mRNA-1	E3SHE2_MALDO	61.75	502	125	3	3	437	4	505	0	588
maker-VaccDscaff11-augustus-gene-112.19-mRNA-1	E3SHE2_MALDO	72.65	501	134	1	4	501	5	505	0	734
maker-VaccDscaff19-snap-gene-200.30-mRNA-1	E3SHE2_MALDO	66.67	498	124	3	3	458	4	501	0	653
maker-VaccDscaff37-snap-gene-24.28-mRNA-1	E3SHE2_MALDO	49.08	489	247	2	6	493	5	492	1e-161	464
maker-VaccDscaff37-snap-gene-25.36-mRNA-1	E3SHE2_MALDO	49.08	489	247	2	6	493	5	492	3e-163	468
maker-VaccDscaff39-augustus-gene-272.23-mRNA-1	E3SHE2_MALDO	49.08	489	247	2	6	493	5	492	9e-162	464
maker-VaccDscaff6-snap-gene-102.18-mRNA-1	E3SHE2_MALDO	49.38	486	245	1	13	498	8	492	1e-164	472
maker-VaccDscaff39-snap-gene-272.29-mRNA-1	E3SHE2_MALDO	49.38	486	245	1	13	498	8	492	6e-166	475
maker-VaccDscaff4-augustus-gene-170.22-mRNA-1	E3SHE2_MALDO	49.18	486	244	2	44	529	25	507	9e-161	463
maker-VaccDscaff37-snap-gene-24.29-mRNA-1	E3SHE2_MALDO	48.97	486	247	1	13	498	8	492	7e-163	468
maker-VaccDscaff12-augustus-gene-77.23-mRNA-1	A0A1U7VQW2_NICSY	52.67	450	178	3	15	462	18	434	3e-143	417
maker-VaccDscaff4-snap-gene-322.31-mRNA-1	A0A1U7VQW2_NICSY	59.62	421	144	1	31	451	38	432	4e-173	489
maker-VaccDscaff36-snap-gene-121.31-mRNA-1	A0A1U7VQW2_NICSY	59.38	421	145	1	31	451	38	432	3e-171	486
maker-VaccDscaff20-augustus-gene-17.30-mRNA-1	A0A1U7VQW2_NICSY	50	420	200	3	10	428	24	434	9e-141	408
maker-VaccDscaff28-augustus-gene-334.35-mRNA-1	A0A1U7VQW2_NICSY	50	420	200	3	10	428	24	434	1e-140	407
maker-VaccDscaff11-augustus-gene-14.31-mRNA-1	A0A1U7VQW2_NICSY	59.23	417	149	2	108	524	38	433	1e-167	479
maker-VaccDscaff40-augustus-gene-9.29-mRNA-1	A0A1U7VQW2_NICSY	57.55	417	175	1	15	429	18	434	1e-158	455
maker-VaccDscaff9-augustus-gene-258.23-mRNA-1	A0A1U7VQW2_NICSY	60.48	415	144	2	50	464	38	432	9e-173	490
maker-VaccDscaff35-snap-gene-193.37-mRNA-1	A0A1U7VQW2_NICSY	59.95	412	149	3	531	942	38	433	7e-165	486
maker-VaccDscaff36-snap-gene-161.33-mRNA-1	A0A1U7VQW2_NICSY	59.71	412	150	3	48	459	38	433	4e-165	485
maker-VaccDscaff35-augustus-gene-228.24-mRNA-1	A0A1U7VQW2_NICSY	55.72	411	116	2	31	391	38	432	1e-149	427
maker-VaccDscaff35-snap-gene-193.37-mRNA-1	A0A1U7VQW2_NICSY	61.27	408	145	1	38	445	38	432	2e-168	496
maker-VaccDscaff28-snap-gene-334.43-mRNA-1	A0A1U7VQW2_NICSY	52.35	405	188	2	18	421	34	434	8e-135	407
maker-VaccDscaff20-snap-gene-17.42-mRNA-1	A0A1U7VQW2_NICSY	52.1	405	189	2	18	421	34	434	5e-133	402
maker-VaccDscaff19-snap-gene-16.34-mRNA-1	A0A1U7VQW2_NICSY	51.36	405	187	3	339	737	34	434	6e-126	390
maker-VaccDscaff4-snap-gene-292.40-mRNA-1	A0A1U7VQW2_NICSY	57.96	402	163	3	47	443	37	437	4e-152	451
maker-VaccDscaff15-augustus-gene-108.25-mRNA-1	E3SHE2_MALDO	75.81	401	97	0	1	401	105	505	0	628
maker-VaccDscaff44-snap-gene-234.34-mRNA-1	A0A1U7VQW2_NICSY	62	400	148	2	54	453	38	433	2e-173	490
maker-VaccDscaff23-augustus-gene-333.30-mRNA-1	A0A1U7VQW2_NICSY	57.5	400	170	0	20	419	25	424	1e-152	437
maker-VaccDscaff36-snap-gene-161.33-mRNA-1	A0A1U7VQW2_NICSY	55	400	114	4	546	882	38	434	4e-131	396
maker-VaccDscaff15-augustus-gene-107.19-mRNA-1	E3SHE2_MALDO	75.69	399	97	0	1	399	107	505	0	623
maker-VaccDscaff4-snap-gene-292.40-mRNA-1	A0A1U7VQW2_NICSY	58.94	397	110	1	518	861	38	434	3e-149	443
maker-VaccDscaff36-snap-gene-159.21-mRNA-1	A0A1U7VQW2_NICSY	57.18	397	110	4	55	391	38	434	4e-143	412
maker-VaccDscaff36-snap-gene-161.34-mRNA-1	A0A1U7VQW2_NICSY	55.16	397	118	3	49	385	38	434	6e-139	401
maker-VaccDscaff35-snap-gene-193.35-mRNA-1	A0A1U7VQW2_NICSY	54.16	397	122	3	49	385	38	434	9e-137	396
maker-VaccDscaff9-snap-gene-257.32-mRNA-1	A0A1U7VQW2_NICSY	50.88	397	127	4	49	377	38	434	5e-123	360
maker-VaccDscaff4-snap-gene-292.41-mRNA-1	A0A1U7VQW2_NICSY	61.52	395	137	1	38	417	38	432	2e-171	485
maker-VaccDscaff2-augustus-gene-421.33-mRNA-1	A0A1U7VQW2_NICSY	55.08	394	175	2	38	430	42	434	3e-142	412
maker-VaccDscaff28-snap-gene-334.43-mRNA-1	A0A1U7VQW2_NICSY	52.81	392	179	2	505	890	43	434	2e-129	393
maker-VaccDscaff39-snap-gene-272.27-mRNA-1	E3SHE2_MALDO	52.66	338	160	0	122	459	155	492	5e-121	358
maker-VaccDscaff4-augustus-gene-291.30-mRNA-1	A0A1U7VQW2_NICSY	66.77	334	111	0	1	334	101	434	2e-156	444
maker-VaccDscaff15-augustus-gene-26.39-mRNA-1	A0A1U7VQW2_NICSY	64.78	301	103	2	54	352	38	337	7e-127	370
maker-VaccDscaff48-augustus-gene-94.41-mRNA-1	A0A1U7VQW2_NICSY	50.17	293	136	3	10	301	24	307	2e-92	276
maker-VaccDscaff3-snap-gene-209.28-mRNA-1	E3SHE0_MALDO	62.06	282	66	3	42	282	133	414	2e-101	318
maker-VaccDscaff48-snap-gene-94.51-mRNA-1	A0A1U7VQW2_NICSY	52.13	282	130	2	18	298	34	311	4e-92	275
maker-VaccDscaff2-snap-gene-227.26-mRNA-1	E3SHE2_MALDO	74.06	266	66	2	44	307	236	500	1e-136	394
maker-VaccDscaff24-snap-gene-183.28-mRNA-1	A0A1I9LM17_ARATH	53.01	266	125	0	32	297	51	316	3e-94	280
snap_masked-VaccDscaff9-processed-gene-261.8-mRNA-1	A0A1U7VQW2_NICSY	72.83	254	69	0	5	258	95	348	7e-124	357
Transparent testa 9 (TT19)
maker-VaccDscaff13-augustus-gene-26.16-mRNA-1	GSTFC_ARATH	60.19	211	84	0	1	211	1	211	1e-95	273
maker-VaccDscaff30-augustus-gene-282.25-mRNA-1	GSTFC_ARATH	59.72	211	85	0	1	211	1	211	9e-95	271
maker-VaccDscaff42-augustus-gene-34.23-mRNA-1	GSTFC_ARATH	47.91	263	85	2	1	263	1	211	2e-81	239
maker-VaccDscaff2-augustus-gene-225.25-mRNA-1	GSTFC_ARATH	47.37	209	109	1	1	208	1	209	8e-70	207
maker-VaccDscaff72-augustus-gene-0.26-mRNA-1	GSTFC_ARATH	47.37	209	109	1	1	208	1	209	8e-70	207
maker-VaccDscaff3-augustus-gene-210.28-mRNA-1	GSTFC_ARATH	47.37	209	109	1	1	208	1	209	1e-69	206
maker-VaccDscaff14-augustus-gene-185.29-mRNA-1	GSTFC_ARATH	46.89	209	110	1	1	208	1	209	9e-69	204
maker-VaccDscaff7-augustus-gene-2.31-mRNA-1	GSTFC_ARATH	44.71	208	114	1	5	212	3	209	7e-64	192
maker-VaccDscaff18-augustus-gene-12.28-mRNA-1	GSTFC_ARATH	44.23	208	115	1	5	212	3	209	5e-63	190
maker-VaccDscaff16-augustus-gene-385.29-mRNA-1	GSTFC_ARATH	43.75	208	116	1	5	212	3	209	5e-62	187
maker-VaccDscaff31-augustus-gene-329.24-mRNA-1	GSTFC_ARATH	43.75	208	116	1	5	212	3	209	3e-62	188
maker-VaccDscaff15-snap-gene-378.50-mRNA-1	GSTFC_ARATH	41.82	165	90	3	211	371	49	211	2e-39	135
maker-VaccDscaff11-snap-gene-386.61-mRNA-1	GSTFC_ARATH	41.31	213	117	4	3	209	2	212	1e-50	165
b. Ascorbic acid biosynthesis related genes
l-galactose-1-phosphate phosphatase (GPP) or inositol monophosphatase
maker-VaccDscaff11-augustus-gene-253.33-mRNA-1	AAV49506.1	90	270	27	0	1	270	1	270	0	504
maker-VaccDscaff176-snap-gene-1.80-mRNA-1	AAV49506.1	90	270	27	0	50	319	1	270	0	504
maker-VaccDscaff9-snap-gene-116.36-mRNA-1	AAV49506.1	89.85	266	27	0	372	637	5	270	0	511
maker-VaccDscaff35-augustus-gene-72.36-mRNA-1	AAV49506.1	89.63	270	28	0	1	270	1	270	0	509
maker-VaccDscaff4-snap-gene-162.42-mRNA-1	AAV49506.1	89.62	106	11	0	407	512	130	235	4e-62	201
maker-VaccDscaff30-snap-gene-118.40-mRNA-1	G8GJD2_BRARC	68.57	175	55	0	1	175	1	175	4e-87	253
maker-VaccDscaff42-snap-gene-193.40-mRNA-1	G8GJD2_BRARC	68	175	56	0	1	175	1	175	4e-87	253
maker-VaccDscaff32-snap-gene-92.47-mRNA-1	G8GJD2_BRARC	67.94	287	90	1	1	287	1	285	1e-146	409
maker-VaccDscaff30-snap-gene-120.42-mRNA-1	G8GJD2_BRARC	66.86	175	57	1	1	174	1	175	1e-82	242
maker-VaccDscaff42-snap-gene-193.39-mRNA-1	G8GJD2_BRARC	66.5	197	66	0	1	197	1	197	7e-94	272
maker-VaccDscaff13-augustus-gene-280.32-mRNA-1	G8GJD2_BRARC	61.2	317	91	2	1	317	1	285	7e-139	391
augustus_masked-VaccDscaff30-processed-gene-118.1-mRNA-1	G8GJD2_BRARC	60.88	317	92	2	1	317	1	285	9e-137	385
augustus_masked-VaccDscaff42-processed-gene-194.3-mRNA-1	G8GJD2_BRARC	60.88	317	92	2	1	317	1	285	9e-137	385
GDP-l-galactose phosphorylase (GGP)
maker-VaccDscaff93-augustus-gene-2.31-mRNA-1	D3JYW8_ACTDE	84.84	455	61	5	1	452	1	450	0	770
maker-VaccDscaff6-augustus-gene-38.29-mRNA-1	D3JYW8_ACTDE	84.4	455	63	5	1	452	1	450	0	765
maker-VaccDscaff80-augustus-gene-5.36-mRNA-1	D3JYW8_ACTDE	84.18	455	64	5	1	452	1	450	0	763
maker-VaccDscaff16-augustus-gene-117.32-mRNA-1	A0A1S3BIN8_CUCME	65.68	437	122	8	1	431	1	415	0	573
maker-VaccDscaff31-snap-gene-26.35-mRNA-1	A0A1S3BIN8_CUCME	64.76	437	119	9	1	424	1	415	0	557
GDP-d-mannose-3′,5′-epimerase (GME)
maker-VaccDscaff1397-augustus-gene-0.2-mRNA-1	B6ZL92_PRUPE	95.48	376	17	0	1	376	1	376	0	755
maker-VaccDscaff9-augustus-gene-34.28-mRNA-1	B6ZL92_PRUPE	95.09	326	15	1	12	337	1	325	0	655
augustus_masked-VaccDscaff36-processed-gene-277.9-mRNA-1	B6ZL92_PRUPE	94.43	377	20	1	1	377	1	376	0	746
maker-VaccDscaff9-augustus-gene-34.26-mRNA-1	B6ZL92_PRUPE	94.43	377	20	1	1	377	1	376	0	746
maker-VaccDscaff35-augustus-gene-30.30-mRNA-1	B6ZL92_PRUPE	94.43	377	20	1	1	377	1	376	0	749
maker-VaccDscaff4-augustus-gene-58.31-mRNA-1	B6ZL92_PRUPE	94.43	377	20	1	1	377	1	376	0	747
GDP-d-mannose pyrophosphorylase (GMP) or mannose-1-phosphate guanylyltransferase
maker-VaccDscaff29-snap-gene-140.35-mRNA-1	C0KWD9_9ERIC	96.38	138	5	0	1	138	1	138	5e-89	272
maker-VaccDscaff21-augustus-gene-140.35-mRNA-1	C0KWD9_9ERIC	95.01	361	18	0	1	361	1	361	0	708
maker-VaccDscaff26-snap-gene-143.37-mRNA-1	C0KWD9_9ERIC	95.01	361	18	0	1	361	1	361	0	708
maker-VaccDscaff19-snap-gene-49.37-mRNA-1	C0KWD9_9ERIC	95	360	18	0	174	533	2	361	0	708
maker-VaccDscaff29-snap-gene-140.35-mRNA-1	C0KWD9_9ERIC	95	360	18	0	138	497	2	361	0	707
maker-VaccDscaff48-snap-gene-77.28-mRNA-1	C0KWD9_9ERIC	95	360	18	0	142	501	2	361	0	706
maker-VaccDscaff28-augustus-gene-305.39-mRNA-1	C0KWD9_9ERIC	94.74	361	19	0	101	461	1	361	0	709
maker-VaccDscaff20-snap-gene-48.42-mRNA-1	C0KWD9_9ERIC	94.17	360	21	0	122	481	2	361	0	703
snap_masked-VaccDscaff44-processed-gene-39.18-mRNA-1	C0KWD9_9ERIC	87.61	113	14	0	1	113	121	233	1e-68	210
snap_masked-VaccDscaff28-processed-gene-49.17-mRNA-1	C0KWD9_9ERIC	87.61	113	14	0	1	113	121	233	1e-68	211
maker-VaccDscaff20-augustus-gene-320.37-mRNA-1	C0KWD9_9ERIC	66.54	254	26	4	1	195	1	254	6e-105	305
maker-VaccDscaff49-snap-gene-43.39-mRNA-1	C0KWD9_9ERIC	61.09	257	30	5	30	242	47	277	3e-92	271
l-galactose dehydrogenase (GDH)
maker-VaccDscaff16-snap-gene-57.31-mRNA-1	GALDH_ARATH	84.36	179	28	0	30	208	98	276	2e-110	315
maker-VaccDscaff18-augustus-gene-342.40-mRNA-1	GALDH_ARATH	83.7	184	30	0	25	208	94	277	8e-114	324
maker-VaccDscaff3-augustus-gene-23.19-mRNA-1	GALDH_ARATH	83.58	274	45	0	5	278	4	277	5e-174	481
maker-VaccDscaff2-augustus-gene-392.33-mRNA-1	GALDH_ARATH	81.65	316	58	0	5	320	4	319	0	541
maker-VaccDscaff7-augustus-gene-369.28-mRNA-1	GALDH_ARATH	81.38	145	27	0	6	150	133	277	3e-84	246
maker-VaccDscaff14-augustus-gene-339.32-mRNA-1	GALDH_ARATH	81.33	316	59	0	5	320	4	319	0	537
maker-VaccDscaff7-augustus-gene-315.29-mRNA-1	V9NF86_ACTER	63.7	460	144	6	1	447	1	450	0	575
maker-VaccDscaff18-augustus-gene-277.37-mRNA-1	V9NF86_ACTER	63.7	460	144	6	1	447	1	450	0	576
maker-VaccDscaff34-snap-gene-271.46-mRNA-1	GALDH_ARATH	59.46	222	31	2	30	192	98	319	2e-81	240
maker-VaccDscaff45-augustus-gene-47.42-mRNA-1	GALDH_ARATH	58.7	247	34	3	87	290	98	319	6e-89	263
maker-VaccDscaff27-augustus-gene-21.36-mRNA-1	D7MGH1_ARALL	56.31	222	45	3	8	177	98	319	1e-77	230
maker-VaccDscaff17-augustus-gene-77.38-mRNA-1	D7MGH1_ARALL	56.31	222	45	3	8	177	98	319	1e-77	230
l-galactono-1,4-lactone dehydrogenase (GLDH)
maker-VaccDscaff21-snap-gene-333.63-mRNA-1	GLDH_ARATH	82.18	522	93	0	65	586	59	580	0	907
maker-VaccDscaff29-augustus-gene-311.44-mRNA-1	GLDH_ARATH	79.72	567	99	1	63	629	59	609	0	942
maker-VaccDscaff26-augustus-gene-325.17-mRNA-1	GLDH_ARATH	79.54	567	100	1	61	627	59	609	0	941
