# Supplementary material for: Haplotype-phased genome and evolution of phytonutrient pathways of tetraploid blueberry
Source: Gigascience. 2019 Jan 31;8(3):giz012. doi: 10.1093/gigascience/giz012 (PMC6423372; doi:10.1093/gigascience/giz012)
Supplement: Supplemental Files [file giz012_supplemental_files.zip › Extended_Data_Table4.xlsx]

## Sheet: Extended_Data_Table4
Extended Data Table 4. Gene expression (in FPKM) of genes associated with anthocyanin biosynthesis
Gene Name	Homolog	PF	smgrn	expgrn	pink	color100	unripe	ripe
Anthocyanin biosynthesis related genes
maker-VaccDscaff13-augustus-gene-46.32	CHS	2.95559	3.0918	1.95213	1.63065	9.17425	8.34841	4.30834
augustus_masked-VaccDscaff13-processed-gene-166.8	DFR	21.5046	26.5929	33.2496	39.7174	31.9616	33.4029	33.2758
maker-VaccDscaff13-augustus-gene-41.36	FHT	3.15706	3.04524	2.01712	3.77405	12.4062	75.9839	96.9186
maker-VaccDscaff13-augustus-gene-26.16	TT19	4.47163	0.838855	0.328822	2.07014	34.3059	313.258	432.244
maker-VaccDscaff13-augustus-gene-238.27	F3'H	9.03233	7.05185	5.14461	5.25583	16.0243	75.9	78.1971
maker-VaccDscaff13-snap-gene-341.30	OMT	3.52515	2.422	1.50097	6.11063	226.597	547.752	458.532
maker-VaccDscaff14-augustus-gene-252.26	LAR	20.101	1.42488	0.119815	4.1607	1.01748	0.486548	0.2124
maker-VaccDscaff14-augustus-gene-186.29	TT12	13.6537	10.7193	14.856	17.596	6.48885	2.49502	4.27734
maker-VaccDscaff14-augustus-gene-185.29	TT19	59.0434	85.2223	105.988	51.8589	12.1539	8.24882	14.2268
maker-VaccDscaff15-augustus-gene-178.21	ANR	16.2074	14.081	18.1612	15.9772	0.72107	0.619547	1.20039
maker-VaccDscaff15-augustus-gene-107.18	TT12	9.77415	12.2173	9.4414	10.9382	18.4808	15.3349	13.715
maker-VaccDscaff15-augustus-gene-107.19	TT12	5.80388	5.58365	4.23728	2.83071	4.56803	1.30975	0.0954364
maker-VaccDscaff16-augustus-gene-381.32	FHT	1.07161	1.04998	0.874999	1.30706	34.0484	237.097	231.761
maker-VaccDscaff17-augustus-gene-235.23	OMT	0.503641	3.2034	2.0746	1.61564	1.24287	7.19345	10.8435
snap_masked-VaccDscaff18-processed-gene-15.24	FHT	42.4256	29.6506	23.8574	34.2056	222.565	273.545	221.667
maker-VaccDscaff18-augustus-gene-12.28	TT19	60.5171	45.9475	23.2144	10.5956	3.38507	0.73304	0.470369
maker-VaccDscaff19-augustus-gene-256.19	ANR	21.7989	19.7107	24.7607	26.3567	0.90971	0.329264	0.645241
maker-VaccDscaff2-augustus-gene-225.25	TT19	17.3556	11.9091	14.9804	8.85895	5.87803	25.7663	71.1656
maker-VaccDscaff2-augustus-gene-67.14	CHS	229.122	151.041	147.877	244.267	192.907	151.342	103.477
maker-VaccDscaff2-augustus-gene-421.33	TT12	3.31126	4.81065	3.89089	8.78778	1.76112	1.27768	0.37088
maker-VaccDscaff20-augustus-gene-68.33	UFGT	5.84027	2.59253	1.29206	3.18378	13.1005	5.12378	1.4306
maker-VaccDscaff20-augustus-gene-68.35	UFGT	36.2508	20.2606	8.38401	11.978	23.0353	9.13095	0.71017
augustus_masked-VaccDscaff21-processed-gene-199.1	CHI	0.200062	0.216897	0.0900902	0.198273	4.60265	37.9063	61.0096
maker-VaccDscaff22-augustus-gene-131.24	ANS	46.1011	40.5207	28.5203	52.9817	175.115	356.883	374.223
maker-VaccDscaff23-augustus-gene-333.30	TT12	28.7697	32.7067	25.0336	20.8195	9.05293	5.83226	3.51319
maker-VaccDscaff24-augustus-gene-201.24	ANR	8.8615	8.29613	9.92037	9.63465	0.449196	0.303628	0.278769
maker-VaccDscaff24-augustus-gene-293.29	TT12	5.71006	7.48447	5.80641	6.09194	11.7213	8.00978	8.61755
maker-VaccDscaff25-augustus-gene-293.25	LAR	16.3365	1.18152	0.334261	8.29557	1.26008	0.312531	0.49291
maker-VaccDscaff25-augustus-gene-173.26	CHS	21.1918	21.4384	23.1174	38.5442	27.2994	114.215	130.171
maker-VaccDscaff25-augustus-gene-174.22	CHS	26.6898	22.6348	25.4387	40.1976	24.6007	88.9095	109.178
maker-VaccDscaff26-snap-gene-196.29	CHI	38.0304	37.9166	38.3461	47.0975	18.1981	19.6861	20.2225
maker-VaccDscaff28-augustus-gene-334.35	TT12	15.8029	10.3719	7.03267	7.31309	2.88937	1.3641	1.07679
maker-VaccDscaff28-augustus-gene-232.26	LAR	14.9885	28.1752	32.2638	41.425	74.0632	25.2342	2.52135
maker-VaccDscaff28-augustus-gene-290.34	UFGT	78.1963	36.1929	18.7988	47.403	277.1	239.457	126.035
augustus_masked-VaccDscaff29-processed-gene-189.2	CHI	22.9846	26.9098	22.7917	29.2929	14.843	28.0521	33.4676
augustus_masked-VaccDscaff3-processed-gene-255.8	FLS	8.04198	9.9995	1.63403	0.372155	0.0680489	0.0837699	0
maker-VaccDscaff3-snap-gene-209.28	TT12	2.70384	2.04973	2.13328	2.83225	1.36109	0.883342	1.49048
maker-VaccDscaff3-augustus-gene-210.28	TT19	42.0865	49.4967	63.929	38.6805	16.8757	29.303	83.5933
maker-VaccDscaff30-augustus-gene-303.29	CHS	3.70129	4.05862	2.6479	2.56694	12.4108	8.518	1.82235
maker-VaccDscaff30-augustus-gene-208.37	DFR	15.2508	14.504	16.1244	20.38	13.6725	11.688	5.02603
maker-VaccDscaff30-augustus-gene-161.25	F3'H	8.62424	7.48696	6.96731	8.95752	11.4258	12.4935	8.81599
maker-VaccDscaff30-augustus-gene-297.38	FHT	6.96072	6.62561	6.55749	7.74923	9.70426	29.8308	35.0647
maker-VaccDscaff30-augustus-gene-282.25	TT19	35.7346	9.59239	2.09879	16.4941	115.035	113.39	106.457
augustus_masked-VaccDscaff30-processed-gene-58.9	OMT	18.4696	24.3735	13.9419	29.1012	326.669	461.612	357.65
maker-VaccDscaff30-augustus-gene-59.19	OMT	13.7927	12.2118	19.2629	13.5936	6.63522	3.63692	0.666137
maker-VaccDscaff31-augustus-gene-324.32	FHT	45.4136	33.0258	27.1732	39.1733	232.826	160.929	105.16
maker-VaccDscaff32-augustus-gene-318.21	CHS	3.14002	2.38695	2.18176	3.37325	12.2138	12.2452	8.14898
augustus_masked-VaccDscaff32-processed-gene-199.0	DFR	44.5631	51.8433	59.8703	66.7824	43.9598	47.2534	39.4807
maker-VaccDscaff32-augustus-gene-159.26	F3'H	11.2502	8.61787	6.82617	5.05416	13.9435	50.0981	52.0586
maker-VaccDscaff32-augustus-gene-323.35	FHT	66.3567	74.0085	72.5187	96.0141	99.7435	104.826	77.6773
augustus_masked-VaccDscaff32-processed-gene-21.11	OMT	3.99921	2.77942	1.36561	7.05614	833.985	1008.09	611.958
maker-VaccDscaff32-augustus-gene-21.27	OMT	14.2433	19.5904	19.3497	13.5594	31.0134	35.6046	30.7869
snap_masked-VaccDscaff33-processed-gene-155.13	CHI	46.9306	46.8014	40.9521	51.1125	23.1164	31.9915	42.2018
maker-VaccDscaff34-snap-gene-139.31	OMT	3.01317	26.2266	17.0165	10.0087	3.54257	8.63046	8.12057
maker-VaccDscaff35-augustus-gene-1.21	CHS	105.57	76.3124	40.4562	160.893	333.059	317.339	196.424
maker-VaccDscaff35-augustus-gene-247.32	LAR	134.997	119.555	101.53	92.2471	0.651665	0.561318	0.611387
maker-VaccDscaff35-augustus-gene-228.24	TT12	6.08769	6.03373	5.87446	4.84697	3.88122	1.7938	0.96332
maker-VaccDscaff36-augustus-gene-240.30	CHS	22.1677	18.1363	9.97841	29.6852	89.7523	339.759	311.555
maker-VaccDscaff36-augustus-gene-103.16	LAR	138.091	152.415	138.059	124.164	0.817085	0.578157	0.206208
maker-VaccDscaff37-augustus-gene-81.25	FLS	9.95931	2.97894	3.12566	8.91906	2.26919	5.96797	10.1514
maker-VaccDscaff37-snap-gene-24.28	TT12	5.24023	6.89141	4.75811	7.32443	1.18695	0.495722	0.225868
maker-VaccDscaff37-snap-gene-24.29	TT12	16.8831	33.4894	38.0459	27.2448	0.116152	0.123455	0.0492062
maker-VaccDscaff37-augustus-gene-300.34	UFGT	0.0459103	0.0100413	0.0139101	0	1.25793	10.9316	10.3517
maker-VaccDscaff38-augustus-gene-9.29	UFGT	26.1	20.7007	11.6249	21.766	70.413	53.8533	33.28
maker-VaccDscaff38-augustus-gene-200.23	FLS	5.39026	2.09303	3.40464	5.21911	4.00821	8.04226	15.809
augustus_masked-VaccDscaff39-processed-gene-2.0	UFGT	10.2716	6.90593	3.37909	6.6034	32.5294	143.066	180.816
maker-VaccDscaff39-snap-gene-272.29	TT12	6.60764	14.2037	14.5705	11.059	0.0804863	0.0324263	0.0111756
augustus_masked-VaccDscaff4-processed-gene-104.3	CHS	59.7052	45.9767	24.8172	87.5844	181.616	226.363	148.984
maker-VaccDscaff4-augustus-gene-340.14	LAR	99.7652	118.544	98.5218	89.386	0.556279	0.707687	0.779869
maker-VaccDscaff4-augustus-gene-170.22	TT12	17.7106	6.70699	2.61632	8.65788	21.94	44.5917	30.368
maker-VaccDscaff4-snap-gene-322.31	TT12	4.62005	3.90978	3.76038	3.66017	2.40705	1.76072	0.942569
maker-VaccDscaff40-augustus-gene-9.29	TT12	16.3173	10.86	9.41949	10.7016	18.6866	36.3912	33.7637
maker-VaccDscaff42-augustus-gene-14.30	CHS	3.33056	4.79765	2.59958	2.08951	5.58858	4.21349	2.35456
augustus_masked-VaccDscaff42-processed-gene-96.9	DFR	1.40264	1.96169	1.77236	1.78267	10.7961	71.9559	95.6471
augustus_masked-VaccDscaff42-processed-gene-20.3	FHT	17.9198	18.0776	19.8785	21.9557	24.5373	33.9752	29.1988
maker-VaccDscaff42-augustus-gene-34.23	TT19	8.60319	1.39596	0.610872	2.61483	30.1758	73.5528	89.6282
maker-VaccDscaff42-snap-gene-69.46	F3'H	2.78353	5.15321	6.53086	6.00972	4.80482	2.04557	0.125764
augustus_masked-VaccDscaff42-processed-gene-262.6	OMT	1.99598	2.15138	2.03168	4.79653	273.932	738.321	633.847
maker-VaccDscaff42-augustus-gene-154.36	F3'H	125.389	108.108	78.0184	74.488	109.3	83.251	48.1129
maker-VaccDscaff43-augustus-gene-236.29	ANS	221.569	215.71	159.997	282.554	807.09	1012.08	876.85
maker-VaccDscaff43-snap-gene-230.38	F3'5'H	24.0275	23.2985	24.4573	14.837	7.37941	3.08551	0.453981
maker-VaccDscaff44-snap-gene-234.34	TT12	7.02555	3.46129	3.74013	3.04865	0.875593	0.560438	0.776253
maker-VaccDscaff45-snap-gene-216.26	OMT	15.0713	140.909	90.0271	53.7039	21.0042	21.6015	12.9495
maker-VaccDscaff46-augustus-gene-11.23	ANS	31.7301	30.1779	20.8673	34.3525	128.75	355.285	416.611
maker-VaccDscaff48-snap-gene-55.35	UFGT	0.434988	0.336207	0.149907	0.260969	8.36427	67.1738	62.6956
maker-VaccDscaff6-augustus-gene-420.36	UFGT	0.136887	0.053093	0.0648359	0.0821978	5.05953	50.86	69.7139
snap_masked-VaccDscaff7-processed-gene-48.23	FHT	12.6804	9.97652	9.13377	11.8609	81.6148	168.072	147.921
maker-VaccDscaff7-augustus-gene-2.31	TT19	17.7722	10.3386	5.24567	3.51665	1.59793	0.242557	0.0895851
augustus_masked-VaccDscaff9-processed-gene-64.0	CHS	6.53835	3.86773	2.21951	4.97892	43.4368	373.166	372.296
maker-VaccDscaff9-augustus-gene-315.13	LAR	24.0775	31.1952	24.3509	19.8823	0.111702	0.317227	0.253352
Anthocyanin biosynthesis related transcription factors
maker-VaccDscaff15-augustus-gene-371.25	TT8	47.0984	34.4883	25.8489	33.3032	31.0903	28.6433	20.1087
maker-VaccDscaff28-augustus-gene-346.33	TTG2	16.092	13.8176	14.9502	24.6528	19.3577	9.93908	4.78272
maker-VaccDscaff43-augustus-gene-258.26	CPC	23.4	24.5917	22.6317	19.2397	17.648	16.452	7.94322
maker-VaccDscaff43-augustus-gene-91.27	TTG2	12.4474	1.98186	0.954824	4.73387	10.1834	7.68724	3.00874
maker-VaccDscaff24-augustus-gene-24.28	TT8	14.2051	7.64552	5.7529	9.79938	8.83449	10.5974	10.4311
maker-VaccDscaff48-augustus-gene-105.36	TTG2	3.92205	2.56065	2.71278	4.94329	8.73493	7.8763	7.47509
augustus_masked-VaccDscaff11-processed-gene-379.7	TT8	11.0326	8.14966	6.61361	7.32153	7.56912	8.10751	7.6573
snap_masked-VaccDscaff30-processed-gene-324.7	TTG2	25.4316	15.5085	10.364	9.3987	7.42501	5.52395	5.14233
maker-VaccDscaff19-augustus-gene-5.35	TTG2	3.3166	2.70826	2.49438	4.23293	6.66778	7.74946	6.84722
maker-VaccDscaff6-augustus-gene-77.22	TTG2	16.4912	15.2687	15.9481	14.0339	6.3388	4.21387	3.79829
maker-VaccDscaff19-augustus-gene-381.30	TT8	8.15023	5.63034	4.09252	4.7181	5.68683	10.9359	15.6936
maker-VaccDscaff22-snap-gene-109.19	CPC	13.7655	12.4784	13.1589	11.1907	5.21649	10.9956	11.9017
maker-VaccDscaff25-augustus-gene-288.22	TTG2	5.81876	2.96328	2.46367	3.25472	5.05558	5.34312	4.52991
maker-VaccDscaff37-augustus-gene-0.20	TTG2	15.2393	13.4414	12.9787	12.2603	5.00847	4.95044	4.78591
maker-VaccDscaff47-augustus-gene-120.37	TTG2	8.06411	1.04456	0.629291	2.77374	5.00515	4.34924	2.308
maker-VaccDscaff42-augustus-gene-16.37	TTG1	5.42459	3.8052	3.82912	4.42534	4.86893	2.32363	1.9835
augustus_masked-VaccDscaff8-processed-gene-251.9	TTG2	14.8536	14.2414	13.2967	7.97715	4.37762	3.80472	2.71864
maker-VaccDscaff14-augustus-gene-249.28	TTG2	5.99609	2.84798	2.41687	3.401	3.96824	5.12895	4.5409
maker-VaccDscaff46-augustus-gene-175.33	TTG2	1.30727	0.693586	0.194602	0.72042	3.82162	4.35641	3.5854
augustus_masked-VaccDscaff10-processed-gene-234.4	TTG2	11.4992	10.6554	8.74608	5.91259	3.80042	3.26365	2.43817
maker-VaccDscaff38-augustus-gene-277.17	TTG2	15.6984	14.4654	13.2718	11.2359	3.45632	2.72904	3.2012
maker-VaccDscaff5-snap-gene-161.25	TTG2	8.38796	7.62915	8.02282	5.08108	3.43324	2.18228	2.59131
maker-VaccDscaff27-snap-gene-33.37	TT2	4.17989	2.82946	3.47193	3.5975	2.90396	3.91081	3.40086
maker-VaccDscaff5-augustus-gene-416.39	TTG2	3.69666	3.56107	3.77851	4.97932	2.42684	3.41445	4.62591
maker-VaccDscaff38-augustus-gene-20.20	TTG2	4.95484	3.52529	4.23725	3.5076	2.25247	1.94868	1.02917
maker-VaccDscaff20-augustus-gene-6.38	TTG2	0.783777	0.573277	0.733758	1.32442	2.09668	5.58743	9.36453
maker-VaccDscaff15-snap-gene-305.29	TTG2	2.59755	1.35793	1.70938	2.26876	2.09305	1.58279	1.79476
maker-VaccDscaff28-augustus-gene-214.19	TT2	13.3952	11.9489	10.8275	4.36182	1.76392	2.68701	4.37099
maker-VaccDscaff13-augustus-gene-105.26	PAP1	57.1484	33.6847	15.3016	12.3785	1.76018	1.30328	0.718458
maker-VaccDscaff8-augustus-gene-9.44	TTG2	2.16317	2.46932	2.48469	2.79671	1.49887	1.21907	2.154
maker-VaccDscaff3-snap-gene-120.33	TTG2	0.304091	0.116252	0.205223	0.368933	1.25394	5.96589	11.2694
snap_masked-VaccDscaff30-processed-gene-301.20	TTG1	2.50478	1.93675	1.73589	1.82412	1.21811	2.20555	3.40181
maker-VaccDscaff22-snap-gene-21.29	EGL3	3.50464	4.52355	4.3723	4.57215	1.13705	0.647839	0.295879
maker-VaccDscaff32-augustus-gene-282.36	TTG2	1.46238	0.959624	0.964547	0.79878	0.777889	3.42324	5.85868
maker-VaccDscaff13-snap-gene-105.27	PAP1	18.623	11.4168	5.02766	4.23131	0.593676	0.348459	0.297601
