# Supplementary material for: Haplotype-phased genome and evolution of phytonutrient pathways of tetraploid blueberry
Source: Gigascience. 2019 Jan 31;8(3):giz012. doi: 10.1093/gigascience/giz012 (PMC6423372; doi:10.1093/gigascience/giz012)
Supplement: Supplemental Files [file giz012_supplemental_files.zip › Extended_Data_Table5.xlsx]

## Sheet: Extended_Data_Table5
Extended Data Table 5. Gene expression (in FPKM) of genes associated with linalool biosynthesis and sugar transport
Gene Name	Homolog	Fruit development stage
		pf	smgrn	expgrn	pink	color100	unripe	ripe
Linalool synthesis
maker-VaccDscaff9-augustus-gene-132.34	Linalool synthase	4.93313	1.50922	0.638742	0.657609	112.61	242.755	300.972
maker-VaccDscaff35-snap-gene-88.44	Linalool synthase	0.122339	0.166816	0.0599291	0.109636	62.5196	152.066	99.8782
maker-VaccDscaff4-snap-gene-178.35	Linalool synthase	0.0146312	0.111342	0	0.229564	21.7855	46.1041	40.8869
maker-VaccDscaff4-augustus-gene-178.28	Linalool synthase	1.34755	8.33039	1.13581	18.4038	23.6884	43.4069	71.4894
maker-VaccDscaff4-augustus-gene-177.22	Linalool synthase	7.20546	2.02739	0.645245	0.74186	24.0402	18.519	4.18457
maker-VaccDscaff4-augustus-gene-177.21	Linalool synthase	2.50359	3.68528	1.47008	0.944059	4.0364	2.98197	0.972286
maker-VaccDscaff35-augustus-gene-89.23	Linalool synthase	0.342015	0.056669	0.0295808	0	8.93523	3.63042	0.926568
maker-VaccDscaff4-augustus-gene-178.26	Linalool synthase	0.805608	2.30092	0.405493	1.82201	2.3884	1.20823	0.114994
maker-VaccDscaff4-snap-gene-177.24	Linalool synthase	0.198305	1.90278	0.527323	0.427553	1.43743	0.731979	0.013988
Sugar transporter
maker-VaccDscaff19-snap-gene-249.35	STP1/12	12.0272	23.4475	13.9071	7.52513	1.19664	0.719882	0.504785
maker-VaccDscaff24-snap-gene-214.30	STP1/12	6.18616	14.5211	8.8043	4.69255	0.700118	1.32567	0.922872
maker-VaccDscaff15-augustus-gene-159.14	STP1/12	3.04524	6.76031	3.85161	1.84876	0.377855	0.749156	0.498704
maker-VaccDscaff11-snap-gene-182.41	STP1/12	0.430584	0.551884	0.160319	0.117644	0.0376773	0.37478	0.244792
maker-VaccDscaff15-augustus-gene-159.13	STP1/12	0.0178798	0.0717552	0	0	0.0145784	0	0
maker-VaccDscaff32-augustus-gene-7.29	STP14	17.5654	14.7226	10.1026	11.8018	5.51711	2.36032	0.909278
maker-VaccDscaff30-augustus-gene-73.41	STP14	0.697752	0.552253	0.41047	0.712129	0.22421	0.22611	0.24632
maker-VaccDscaff13-augustus-gene-323.40	STP14	0.384739	0.472003	0.285443	0.328866	0.0986171	0.240704	0.148091
maker-VaccDscaff30-augustus-gene-19.23	STP14	0.0128574	0.107424	0.012592	0.0313522	0.026178	0	0.0432261
maker-VaccDscaff32-augustus-gene-56.8	STP14	0	0.0515155	0.0139726	0.0112301	0.0252012	0	0.0116124
maker-VaccDscaff13-augustus-gene-379.15	STP14	0.0513177	0.051612	0.0155259	0.0422827	0	0	0.0133243
maker-VaccDscaff42-augustus-gene-220.30	STP14	0.0174093	0.0366984	0	0.0288614	0	0	0
maker-VaccDscaff2-snap-gene-237.30	Sweet15	0.487958	0.686356	7.80097	7.71381	461.534	702.467	1108.54
maker-VaccDscaff14-snap-gene-198.21	Sweet15	0.610181	1.71444	24.7047	19.6479	449.735	480.47	620.161
maker-VaccDscaff3-snap-gene-200.41	Sweet15	0.17432	0.365899	1.23997	1.52971	85.0903	324.518	581.824
maker-VaccDscaff17-augustus-gene-311.29	Sweet9/10	8.08214	8.17018	16.6606	9.97795	0.155164	0.0570043	0.0756555
maker-VaccDscaff34-augustus-gene-69.22	Sweet9/10	9.05144	9.23732	15.2605	10.8781	0.12558	0.0737646	0
maker-VaccDscaff27-augustus-gene-275.31	Sweet9/10	21.6021	11.9581	40.1613	24.4019	0.0853728	0.0363344	0
maker-VaccDscaff7-augustus-gene-7.36	TST1	6.1882	7.53268	7.38098	35.8722	73.3452	166.825	171.488
maker-VaccDscaff16-augustus-gene-390.30	TST1	4.30146	6.16854	6.96547	27.582	42.0889	36.057	25.7767
maker-VaccDscaff31-augustus-gene-334.43	TST1	2.20197	2.84166	3.29421	12.9742	33.358	70.7824	74.9549
maker-VaccDscaff21-augustus-gene-85.21	VI1/2	9.94368	39.4668	13.2268	85.2652	1682.84	1546.38	1250.04
maker-VaccDscaff33-augustus-gene-254.25	VI1/2	10.1941	61.8249	22.602	129.053	746.872	565.758	322.229
maker-VaccDscaff26-snap-gene-82.33	VI1/2	4.39894	24.1459	7.14961	54.5894	577.96	618.491	463.619
maker-VaccDscaff29-augustus-gene-84.20	VI1/2	1.35714	3.32731	1.41375	6.59907	245.004	418.867	397.532
