# Supplementary material for: Haplotype-phased genome and evolution of phytonutrient pathways of tetraploid blueberry
Source: Gigascience. 2019 Jan 31;8(3):giz012. doi: 10.1093/gigascience/giz012 (PMC6423372; doi:10.1093/gigascience/giz012)
Supplement: Supplemental Files [file giz012_supplemental_files.zip › Extended_Data_Table6.xlsx]

## Sheet: Extended_Data_Table6
Extended Data Table 6. Anthocyanin and chlorogenic acid biosynthesis genes with tandem duplicates.
Phenylalanine ammonia-lyase (PAL)
maker-VaccDscaff10-augustus-gene-222.29-mRNA-1
maker-VaccDscaff10-augustus-gene-222.30-mRNA-1
augustus_masked-VaccDscaff10-processed-gene-225.6-mRNA-1
maker-VaccDscaff1-augustus-gene-186.19-mRNA-1
maker-VaccDscaff1-augustus-gene-187.25-mRNA-1
maker-VaccDscaff1-augustus-gene-185.22-mRNA-1
maker-VaccDscaff5-snap-gene-236.31-mRNA-1
maker-VaccDscaff5-augustus-gene-235.33-mRNA-1
maker-VaccDscaff5-snap-gene-236.34-mRNA-1
maker-VaccDscaff8-augustus-gene-235.22-mRNA-1
maker-VaccDscaff8-augustus-gene-235.20-mRNA-1
maker-VaccDscaff8-augustus-gene-236.15-mRNA-1
4-hydroxycinnamoyl-CoA ligase (CoAl_4CL)
maker-VaccDscaff26-snap-gene-61.70-mRNA-1
maker-VaccDscaff26-snap-gene-61.68-mRNA-1
maker-VaccDscaff26-augustus-gene-61.51-mRNA-1
maker-VaccDscaff26-augustus-gene-61.53-mRNA-1
snap_masked-VaccDscaff29-processed-gene-61.34-mRNA-1
maker-VaccDscaff29-snap-gene-61.44-mRNA-1
maker-VaccDscaff29-augustus-gene-61.39-mRNA-1
snap_masked-VaccDscaff33-processed-gene-276.28-mRNA-1
snap_masked-VaccDscaff33-processed-gene-276.26-mRNA-1
snap_masked-VaccDscaff33-processed-gene-276.24-mRNA-1
snap_masked-VaccDscaff33-processed-gene-276.25-mRNA-1
Cinnamate 4-hydroxylase (C4H)
maker-VaccDscaff11-snap-gene-342.44-mRNA-1
maker-VaccDscaff11-augustus-gene-343.38-mRNA-1
snap_masked-VaccDscaff11-processed-gene-343.15-mRNA-1
maker-VaccDscaff24-snap-gene-59.54-mRNA-1
maker-VaccDscaff24-augustus-gene-58.38-mRNA-1
maker-VaccDscaff47-augustus-gene-123.34-mRNA-1
snap_masked-VaccDscaff47-processed-gene-123.17-mRNA-1
Hydroxycinnamoyl-CoA shikimate/quinate hydroxycinnamoyltransferase (HCT)
maker-VaccDscaff1-augustus-gene-69.29-mRNA-1
maker-VaccDscaff1-augustus-gene-70.25-mRNA-1
maker-VaccDscaff37-snap-gene-282.24-mRNA-1
maker-VaccDscaff37-snap-gene-282.25-mRNA-1
maker-VaccDscaff37-snap-gene-281.44-mRNA-1
maker-VaccDscaff37-augustus-gene-283.26-mRNA-1
maker-VaccDscaff37-snap-gene-285.29-mRNA-1
augustus_masked-VaccDscaff37-processed-gene-285.4-mRNA-1
maker-VaccDscaff37-augustus-gene-285.28-mRNA-1
augustus_masked-VaccDscaff38-processed-gene-2.16-mRNA-1
augustus_masked-VaccDscaff38-processed-gene-5.8-mRNA-1
maker-VaccDscaff38-snap-gene-4.32-mRNA-1
maker-VaccDscaff38-augustus-gene-2.42-mRNA-1
augustus_masked-VaccDscaff38-processed-gene-6.0-mRNA-1
maker-VaccDscaff38-augustus-gene-2.44-mRNA-1
augustus_masked-VaccDscaff38-processed-gene-5.5-mRNA-1
augustus_masked-VaccDscaff38-processed-gene-5.3-mRNA-1
maker-VaccDscaff38-snap-gene-2.54-mRNA-1
maker-VaccDscaff38-augustus-gene-0.18-mRNA-1
maker-VaccDscaff38-augustus-gene-0.16-mRNA-1
maker-VaccDscaff38-snap-gene-1.17-mRNA-1
maker-VaccDscaff39-augustus-gene-42.23-mRNA-1
maker-VaccDscaff39-augustus-gene-43.27-mRNA-1
snap_masked-VaccDscaff39-processed-gene-42.20-mRNA-1
maker-VaccDscaff6-augustus-gene-402.29-mRNA-1
maker-VaccDscaff6-augustus-gene-399.26-mRNA-1
maker-VaccDscaff6-snap-gene-399.34-mRNA-1
augustus_masked-VaccDscaff6-processed-gene-398.6-mRNA-1
augustus_masked-VaccDscaff6-processed-gene-400.9-mRNA-1
augustus_masked-VaccDscaff6-processed-gene-403.6-mRNA-1
snap_masked-VaccDscaff6-processed-gene-405.14-mRNA-1
maker-VaccDscaff6-augustus-gene-404.22-mRNA-1
maker-VaccDscaff6-snap-gene-404.30-mRNA-1
maker-VaccDscaff6-snap-gene-404.28-mRNA-1
maker-VaccDscaff6-augustus-gene-405.28-mRNA-1
4-coumaric acid 3`-hydroxylase (C3H)
maker-VaccDscaff10-snap-gene-65.37-mRNA-1
maker-VaccDscaff10-snap-gene-65.38-mRNA-1
snap_masked-VaccDscaff10-processed-gene-64.27-mRNA-1
snap_masked-VaccDscaff10-processed-gene-64.26-mRNA-1
maker-VaccDscaff1-snap-gene-373.43-mRNA-1
maker-VaccDscaff1-augustus-gene-373.37-mRNA-1
maker-VaccDscaff1-snap-gene-373.42-mRNA-1
snap_masked-VaccDscaff1-processed-gene-373.19-mRNA-1
maker-VaccDscaff5-snap-gene-352.42-mRNA-1
maker-VaccDscaff5-augustus-gene-352.30-mRNA-1
maker-VaccDscaff8-snap-gene-79.46-mRNA-1
maker-VaccDscaff8-augustus-gene-79.42-mRNA-1
maker-VaccDscaff8-augustus-gene-79.43-mRNA-1
maker-VaccDscaff8-augustus-gene-79.41-mRNA-1
Hydroxycinnamoyl-CoA quinate hydroxycinnamoyltransferase (HQT)
augustus_masked-VaccDscaff38-processed-gene-2.16-mRNA-1
augustus_masked-VaccDscaff38-processed-gene-5.8-mRNA-1
maker-VaccDscaff38-snap-gene-4.32-mRNA-1
maker-VaccDscaff38-augustus-gene-2.42-mRNA-1
augustus_masked-VaccDscaff38-processed-gene-6.0-mRNA-1
maker-VaccDscaff38-augustus-gene-2.44-mRNA-1
augustus_masked-VaccDscaff38-processed-gene-5.5-mRNA-1
augustus_masked-VaccDscaff38-processed-gene-5.3-mRNA-1
maker-VaccDscaff38-snap-gene-2.54-mRNA-1
augustus_masked-VaccDscaff39-processed-gene-45.1-mRNA-1
augustus_masked-VaccDscaff39-processed-gene-44.7-mRNA-1
maker-VaccDscaff39-augustus-gene-47.29-mRNA-1
maker-VaccDscaff39-snap-gene-44.38-mRNA-1
snap_masked-VaccDscaff39-processed-gene-47.15-mRNA-1
maker-VaccDscaff39-snap-gene-47.33-mRNA-1
augustus_masked-VaccDscaff39-processed-gene-46.0-mRNA-1
maker-VaccDscaff39-augustus-gene-43.31-mRNA-1
maker-VaccDscaff39-augustus-gene-44.31-mRNA-1
augustus_masked-VaccDscaff39-processed-gene-44.5-mRNA-1
Chalcone synthase (CHS)
maker-VaccDscaff12-snap-gene-318.35-mRNA-1
augustus_masked-VaccDscaff12-processed-gene-318.4-mRNA-1
maker-VaccDscaff12-snap-gene-319.32-mRNA-1
maker-VaccDscaff12-snap-gene-319.33-mRNA-1
snap_masked-VaccDscaff12-processed-gene-318.19-mRNA-1
maker-VaccDscaff13-augustus-gene-46.32-mRNA-1
snap_masked-VaccDscaff13-processed-gene-46.30-mRNA-1
augustus_masked-VaccDscaff23-processed-gene-74.2-mRNA-1
maker-VaccDscaff23-snap-gene-74.34-mRNA-1
maker-VaccDscaff25-augustus-gene-173.26-mRNA-1
maker-VaccDscaff25-augustus-gene-174.22-mRNA-1
snap_masked-VaccDscaff3-processed-gene-334.15-mRNA-1
maker-VaccDscaff3-augustus-gene-334.17-mRNA-1
snap_masked-VaccDscaff40-processed-gene-213.18-mRNA-1
maker-VaccDscaff40-snap-gene-213.40-mRNA-1
snap_masked-VaccDscaff40-processed-gene-213.15-mRNA-1
snap_masked-VaccDscaff40-processed-gene-213.14-mRNA-1
maker-VaccDscaff41-snap-gene-198.38-mRNA-1
maker-VaccDscaff41-snap-gene-198.34-mRNA-1
maker-VaccDscaff41-snap-gene-198.39-mRNA-1
Chalcone--flavonone isomerase (CHI)
maker-VaccDscaff25-snap-gene-101.17-mRNA-1
maker-VaccDscaff25-augustus-gene-101.12-mRNA-1
Flavonoid 3',5'-hydroxylase (F3'5'H)
maker-VaccDscaff22-augustus-gene-138.42-mRNA-1
snap_masked-VaccDscaff22-processed-gene-138.31-mRNA-1
augustus_masked-VaccDscaff22-processed-gene-138.4-mRNA-1
maker-VaccDscaff22-snap-gene-138.49-mRNA-1
maker-VaccDscaff22-augustus-gene-138.38-mRNA-1
maker-VaccDscaff43-snap-gene-230.38-mRNA-1
augustus_masked-VaccDscaff43-processed-gene-231.0-mRNA-1
maker-VaccDscaff43-augustus-gene-230.31-mRNA-1
maker-VaccDscaff43-augustus-gene-231.35-mRNA-1
maker-VaccDscaff46-snap-gene-18.55-mRNA-1
maker-VaccDscaff46-snap-gene-18.56-mRNA-1
maker-VaccDscaff46-augustus-gene-18.50-mRNA-1
maker-VaccDscaff46-augustus-gene-18.48-mRNA-1
Dihydroflavonol reductase (DFR)
maker-VaccDscaff30-augustus-gene-208.35-mRNA-1
maker-VaccDscaff30-augustus-gene-208.37-mRNA-1
Anthocyanidin reductase (ANR)
maker-VaccDscaff15-augustus-gene-178.21-mRNA-1
maker-VaccDscaff19-augustus-gene-256.19-mRNA-1
maker-VaccDscaff24-augustus-gene-201.24-mRNA-1
UDP glucose:flavonoid 3-O-glucosyl transferase (UFGT)
maker-VaccDscaff28-augustus-gene-290.32-mRNA-1
maker-VaccDscaff28-augustus-gene-290.34-mRNA-1
maker-VaccDscaff34-augustus-gene-294.29-mRNA-1
maker-VaccDscaff34-augustus-gene-294.28-mRNA-1
maker-VaccDscaff37-augustus-gene-300.29-mRNA-1
maker-VaccDscaff37-augustus-gene-300.34-mRNA-1
maker-VaccDscaff38-augustus-gene-9.29-mRNA-1
maker-VaccDscaff38-augustus-gene-9.33-mRNA-1
maker-VaccDscaff39-augustus-gene-2.34-mRNA-1
augustus_masked-VaccDscaff39-processed-gene-2.0-mRNA-1
maker-VaccDscaff6-augustus-gene-420.31-mRNA-1
maker-VaccDscaff6-augustus-gene-420.36-mRNA-1
Anthocyanin O-methyltransferase (OMT)
snap_masked-VaccDscaff13-processed-gene-342.21-mRNA-1
maker-VaccDscaff13-snap-gene-341.30-mRNA-1
snap_masked-VaccDscaff13-processed-gene-341.19-mRNA-1
maker-VaccDscaff30-snap-gene-57.21-mRNA-1
augustus_masked-VaccDscaff30-processed-gene-58.9-mRNA-1
maker-VaccDscaff30-augustus-gene-59.19-mRNA-1
maker-VaccDscaff30-augustus-gene-56.12-mRNA-1
snap_masked-VaccDscaff32-processed-gene-23.13-mRNA-1
maker-VaccDscaff32-snap-gene-23.20-mRNA-1
augustus_masked-VaccDscaff32-processed-gene-21.11-mRNA-1
maker-VaccDscaff32-augustus-gene-21.27-mRNA-1
augustus_masked-VaccDscaff42-processed-gene-262.6-mRNA-1
maker-VaccDscaff42-augustus-gene-261.27-mRNA-1
